# Supplementary material for: Low electric current in a bioelectrochemical system facilitates ethanol production from CO using CO-enriched mixed culture
Source: Front Microbiol. 2024 Aug 29;15:1438758. doi: 10.3389/fmicb.2024.1438758 (PMC11390636; doi:10.3389/fmicb.2024.1438758)
Supplement: Supplementary file 1 [file Data_Sheet_1.ZIP]

Archive with 10 entries (10 files):
- 0. List of contents.docx
- 1. Cell potentials.xlsx
- 2. 16s rRNA sequencing.zip
- 3. Abiotic CO experiment.xlsx
- 4. CO2 electro-fermentation.xlsx
- 5. Cyclic voltammetry results.xlsx
- 6. 0 mA CO electro-fermentation.xlsx
- 7. 10 mA CO electro-fermentation.xlsx
- 8. 25 mA CO electro-fermentation.xlsx
- 9. Growth rate calculation.xlsx
