# Supplementary material for: Low electric current in a bioelectrochemical system facilitates ethanol production from CO using CO-enriched mixed culture
Source: Front Microbiol. 2024 Aug 29;15:1438758. doi: 10.3389/fmicb.2024.1438758 (PMC11390636; doi:10.3389/fmicb.2024.1438758)
Supplement: Supplementary file 1 [file Data_Sheet_1.ZIP › 1. Cell potentials.xlsx]

## Sheet: Abiotic 10 mA
Index	Test_Time(s)	Current(A)	Voltage(V)	OCP(V)	Power(W)	Load(Ohm)	Acc.Q(Ah)			Index	Test_Time(s)	Current(A)	Voltage(V)	OCP(V)	Power(W)	Load(Ohm)	Acc.Q(Ah)	Index	Avg.V	Std.V
1	00:05:00.000	-0.0101715	-3.82875	0.0389441	376.419	-0.000847626	0.000847626			1	00:05:00.000	-0.0103564	-3.93975	0.0408018	380.415	-0.000863037	0.000863037	1	-3.88425	0.0784891		12	0.0416667	-3.94632	0.0624886
2	00:10:00.000	-0.0101715	-3.86147	0.0392769	379.636	-0.00169525	0.00169525			2	00:10:00.000	-0.0103564	-3.96054	0.0410171	382.423	-0.00172607	0.00172607	2	-3.911	0.0700564		24	0.0833333	-3.92798	0.0538396
3	00:15:00.000	-0.0101715	-3.87584	0.0394231	381.049	-0.00254288	0.00254288			3	00:15:00.000	-0.0103564	-3.98195	0.0412388	384.49	-0.00258911	0.00258911	3	-3.92889	0.0750295		36	0.125	-3.91483	0.0499476
4	00:20:00.000	-0.0102332	-3.88654	0.0397716	379.799	-0.00339307	0.00339307			4	00:20:00.000	-0.0102948	-3.9899	0.0410752	387.564	-0.00344958	0.00344958	4	-3.93822	0.0730835		48	0.166667	-3.90565	0.0473529
5	00:25:00.000	-0.0101715	-3.8896	0.0395631	382.401	-0.00424327	0.00424327			5	00:25:00.000	-0.0103256	-3.99724	0.041274	387.118	-0.00430876	0.00430876	5	-3.94342	0.0761107		60	0.208333	-3.89526	0.0447583
6	00:30:00.000	-0.0102023	-3.89357	0.0397235	381.636	-0.00509218	0.00509218			6	00:30:00.000	-0.0102948	-3.98898	0.0410658	387.475	-0.00516795	0.00516795	6	-3.94128	0.0674617		72	0.25	-3.87615	0.04065
7	00:35:00.000	-0.0101715	-3.89755	0.039644	383.183	-0.00594109	0.00594109			7	00:35:00.000	-0.0103256	-3.98806	0.0411792	386.23	-0.00602713	0.00602713	7	-3.94281	0.0640021		84	0.291667	-3.85917	0.0404338
8	00:40:00.000	-0.0102023	-3.89877	0.0397766	382.145	-0.00679	0.00679			8	00:40:00.000	-0.0103564	-3.98867	0.0413085	385.139	-0.00688889	0.00688889	8	-3.94372	0.0635697		96	0.333333	-3.84755	0.038704
9	00:45:00.000	-0.0102332	-3.90183	0.039928	381.293	-0.00764147	0.00764147			9	00:45:00.000	-0.0103256	-3.9902	0.0412013	386.437	-0.00775064	0.00775064	9	-3.94602	0.0624886		108	0.375	-3.83135	0.0382716
10	00:50:00.000	-0.0102332	-3.90244	0.0399343	381.353	-0.00849424	0.00849424			10	00:50:00.000	-0.0103564	-3.99081	0.0413307	385.346	-0.00861239	0.00861239	10	-3.94663	0.0624886		120	0.416667	-3.81805	0.036758
11	00:55:00.000	-0.0102023	-3.90122	0.0398015	382.385	-0.00934572	0.00934572			11	00:55:00.000	-0.0103564	-3.99173	0.0413402	385.435	-0.00947543	0.00947543	11	-3.94648	0.0640021		132	0.458333	-3.80673	0.0397851
12	01:00:00.000	-0.0102332	-3.90214	0.0399312	381.323	-0.0101972	0.0101972			12	01:00:00.000	-0.0103564	-3.99051	0.0413275	385.316	-0.0103385	0.0103385	12	-3.94632	0.0624886		144	0.5	-3.79786	0.0402176
13	01:05:00.000	-0.0102023	-3.90091	0.0397984	382.355	-0.0110487	0.0110487			13	01:05:00.000	-0.0103564	-3.98806	0.0413022	385.08	-0.0112015	0.0112015	13	-3.94449	0.0616237		156	0.541667	-3.78716	0.04065
14	01:10:00.000	-0.0102332	-3.89938	0.039903	381.054	-0.0119002	0.0119002			14	01:10:00.000	-0.0103256	-3.98653	0.0411634	386.082	-0.0120633	0.0120633	14	-3.94296	0.0616237		168	0.583333	-3.77799	0.04065
15	01:15:00.000	-0.0102332	-3.89694	0.039878	380.815	-0.0127529	0.0127529			15	01:15:00.000	-0.0103564	-3.98195	0.0412388	384.49	-0.012925	0.012925	15	-3.93944	0.0601101		180	0.625	-3.77157	0.0384878
16	01:20:00.000	-0.0102023	-3.89602	0.0397485	381.876	-0.0136044	0.0136044			16	01:20:00.000	-0.0103564	-3.98562	0.0412768	384.844	-0.013788	0.013788	16	-3.94082	0.0633535		192	0.666667	-3.76346	0.0361093
17	01:25:00.000	-0.0102023	-3.89327	0.0397204	381.606	-0.0144546	0.0144546			17	01:25:00.000	-0.0102948	-3.98164	0.0409902	386.762	-0.0146485	0.0146485	17	-3.93746	0.0624886		204	0.708333	-3.75551	0.0343795
18	01:30:00.000	-0.0102023	-3.89174	0.0397048	381.456	-0.0153048	0.0153048			18	01:30:00.000	-0.0103256	-3.97736	0.0410687	385.193	-0.0155077	0.0155077	18	-3.93455	0.0605426		216	0.75	-3.75093	0.0296226
19	01:35:00.000	-0.0102332	-3.8951	0.0398592	380.636	-0.0161563	0.0161563			19	01:35:00.000	-0.0103564	-3.97828	0.0412008	384.135	-0.0163695	0.0163695	19	-3.93669	0.0588128		228	0.791667	-3.74374	0.0285415
20	01:40:00.000	-0.0102023	-3.89572	0.0397454	381.846	-0.0170077	0.0170077			20	01:40:00.000	-0.0103256	-3.97583	0.0410529	385.045	-0.0172312	0.0172312	20	-3.93577	0.0566505		240	0.833333	-3.73701	0.028109
21	01:45:00.000	-0.0102023	-3.89541	0.0397423	381.816	-0.0178579	0.0178579			21	01:45:00.000	-0.0103256	-3.97308	0.0410245	384.779	-0.0180917	0.0180917	21	-3.93424	0.0549208		252	0.875	-3.73181	0.028109
22	01:50:00.000	-0.0102023	-3.89327	0.0397204	381.606	-0.0187081	0.0187081			22	01:50:00.000	-0.0102948	-3.97033	0.0408737	385.663	-0.0189509	0.0189509	22	-3.9318	0.0544883		264	0.916667	-3.72921	0.0291902
23	01:55:00.000	-0.0102023	-3.89082	0.0396955	381.366	-0.0195583	0.0195583			23	01:55:00.000	-0.0103564	-3.9688	0.0411026	383.22	-0.0198113	0.0198113	23	-3.92981	0.055137		276	0.958333	-3.72753	0.0311362
24	02:00:00.000	-0.0102023	-3.88991	0.0396861	381.276	-0.0204085	0.0204085			24	02:00:00.000	-0.0103256	-3.96605	0.0409519	384.098	-0.0206731	0.0206731	24	-3.92798	0.0538396		288	1	-3.7205	0.0294064
25	02:05:00.000	-0.0102023	-3.88807	0.0396674	381.096	-0.0212587	0.0212587			25	02:05:00.000	-0.0103256	-3.96391	0.0409298	383.89	-0.0215335	0.0215335	25	-3.92599	0.0536234		300	1.04167	-3.71729	0.0270279
26	02:10:00.000	-0.0102023	-3.88685	0.0396549	380.976	-0.0221089	0.0221089			26	02:10:00.000	-0.0103256	-3.96177	0.0409077	383.683	-0.022394	0.022394	26	-3.92431	0.0529747		312	1.08333	-3.71484	0.0274604
27	02:15:00.000	-0.0101715	-3.88624	0.0395289	382.071	-0.0229578	0.0229578			27	02:15:00.000	-0.0103564	-3.96146	0.0410266	382.511	-0.0232558	0.0232558	27	-3.92385	0.053191		324	1.125	-3.71301	0.0265955
28	02:20:00.000	-0.0102023	-3.88501	0.0396362	380.797	-0.0238067	0.0238067			28	02:20:00.000	-0.0103564	-3.95993	0.0410108	382.364	-0.0241188	0.0241188	28	-3.92247	0.0529747		336	1.16667	-3.71438	0.0263793
29	02:25:00.000	-0.0102023	-3.88471	0.0396331	380.767	-0.0246569	0.0246569			29	02:25:00.000	-0.0102948	-3.9584	0.040751	384.505	-0.0249793	0.0249793	29	-3.92155	0.0521099		348	1.20833	-3.7127	0.0278928
30	02:30:00.000	-0.0102332	-3.88348	0.0397403	379.5	-0.0255084	0.0255084			30	02:30:00.000	-0.0103564	-3.95779	0.0409886	382.157	-0.0258397	0.0258397	30	-3.92064	0.0525423		360	1.25	-3.71071	0.0268117
31	02:35:00.000	-0.0102023	-3.88257	0.0396112	380.557	-0.0263599	0.0263599			31	02:35:00.000	-0.0103564	-3.95626	0.0409728	382.01	-0.0267028	0.0267028	31	-3.91941	0.0521099		372	1.29167	-3.70903	0.0287577
32	02:40:00.000	-0.0102023	-3.88134	0.0395988	380.437	-0.0272101	0.0272101			32	02:40:00.000	-0.0103564	-3.95534	0.0409633	381.921	-0.0275658	0.0275658	32	-3.91834	0.0523261		384	1.33333	-3.70827	0.0294064
33	02:45:00.000	-0.0101715	-3.88104	0.039476	381.56	-0.028059	0.028059			33	02:45:00.000	-0.0103873	-3.95381	0.0410693	380.64	-0.0284301	0.0284301	33	-3.91743	0.0514612		396	1.375	-3.70689	0.0287577
34	02:50:00.000	-0.0102023	-3.88104	0.0395956	380.407	-0.0289079	0.0289079			34	02:50:00.000	-0.0103256	-3.9529	0.0408161	382.824	-0.0292932	0.0292932	34	-3.91697	0.0508125		408	1.41667	-3.70705	0.0289739
35	02:55:00.000	-0.0102023	-3.87981	0.0395832	380.287	-0.0297581	0.0297581			35	02:55:00.000	-0.0103564	-3.95229	0.0409316	381.626	-0.0301549	0.0301549	35	-3.91605	0.051245		420	1.45833	-3.70521	0.0315686
36	03:00:00.000	-0.0102332	-3.87951	0.0396996	379.112	-0.0306096	0.0306096			36	03:00:00.000	-0.0102948	-3.95015	0.040666	383.703	-0.0310154	0.0310154	36	-3.91483	0.0499476		432	1.5	-3.7049	0.0311362
37	03:05:00.000	-0.0102023	-3.87859	0.0395707	380.167	-0.031461	0.031461			37	03:05:00.000	-0.0103564	-3.94984	0.0409063	381.389	-0.0318759	0.0318759	37	-3.91422	0.0503801		444	1.54167	-3.70429	0.0311362
38	03:10:00.000	-0.0102023	-3.87798	0.0395644	380.107	-0.0323112	0.0323112			38	03:10:00.000	-0.0103256	-3.94892	0.0407751	382.439	-0.0327376	0.0327376	38	-3.91345	0.0501638		456	1.58333	-3.70689	0.0287577
39	03:15:00.000	-0.0101715	-3.87676	0.0394325	381.139	-0.0331601	0.0331601			39	03:15:00.000	-0.0103564	-3.94862	0.0408936	381.271	-0.0335994	0.0335994	39	-3.91269	0.0508125		468	1.625	-3.70506	0.03092
40	03:20:00.000	-0.0102023	-3.87645	0.0395488	379.957	-0.0340091	0.0340091			40	03:20:00.000	-0.0103564	-3.9477	0.0408841	381.183	-0.0344624	0.0344624	40	-3.91207	0.0503801		480	1.66667	-3.70215	0.0298388
41	03:25:00.000	-0.0102023	-3.87737	0.0395582	380.047	-0.0348593	0.0348593			41	03:25:00.000	-0.0103564	-3.94709	0.0408778	381.124	-0.0353254	0.0353254	41	-3.91223	0.0492989		492	1.70833	-3.69772	0.0274604
42	03:30:00.000	-0.0102332	-3.87706	0.0396746	378.873	-0.0357107	0.0357107			42	03:30:00.000	-0.0103873	-3.94586	0.0409867	379.875	-0.0361898	0.0361898	42	-3.91146	0.0486503		504	1.75	-3.69328	0.0259468
43	03:35:00.000	-0.0102023	-3.87553	0.0395395	379.867	-0.0365622	0.0365622			43	03:35:00.000	-0.0103564	-3.94464	0.0408525	380.888	-0.0370541	0.0370541	43	-3.91009	0.0488665		516	1.79167	-3.68992	0.0255144
44	03:40:00.000	-0.0102023	-3.87523	0.0395364	379.837	-0.0374124	0.0374124			44	03:40:00.000	-0.0103256	-3.94403	0.0407246	381.965	-0.0379158	0.0379158	44	-3.90963	0.0486503		528	1.83333	-3.68564	0.0220548
45	03:45:00.000	-0.0102023	-3.87431	0.039527	379.748	-0.0382626	0.0382626			45	03:45:00.000	-0.0103256	-3.9425	0.0407088	381.817	-0.0387763	0.0387763	45	-3.90841	0.0482178		540	1.875	-3.68243	0.0231359
46	03:50:00.000	-0.0102023	-3.87462	0.0395301	379.778	-0.0391128	0.0391128			46	03:50:00.000	-0.0103564	-3.94158	0.0408208	380.592	-0.0396381	0.0396381	46	-3.9081	0.0473529		552	1.91667	-3.68121	0.0235684
47	03:55:00.000	-0.0101715	-3.87309	0.0393951	380.778	-0.0399617	0.0399617			47	03:55:00.000	-0.0103256	-3.94067	0.0406898	381.64	-0.0404998	0.0404998	47	-3.90688	0.0477854		564	1.95833	-3.68075	0.0237846
48	04:00:00.000	-0.0102023	-3.87217	0.0395052	379.538	-0.0408106	0.0408106			48	04:00:00.000	-0.0103256	-3.93914	0.040674	381.491	-0.0413603	0.0413603	48	-3.90565	0.0473529		576	2	-3.69084	0.0194601
49	04:05:00.000	-0.0102332	-3.87217	0.0396245	378.395	-0.0416621	0.0416621			49	04:05:00.000	-0.0103564	-3.93761	0.0407796	380.208	-0.042222	0.042222	49	-3.90489	0.0462718		588	2.04167	-3.59467	0.0114598
50	04:10:00.000	-0.0102023	-3.87248	0.0395083	379.568	-0.0425136	0.0425136			50	04:10:00.000	-0.0103564	-3.93761	0.0407796	380.208	-0.0430851	0.0430851	50	-3.90504	0.0460556		600	2.08333	-3.60017	0.0105949
51	04:15:00.000	-0.0102023	-3.87095	0.0394927	379.418	-0.0433638	0.0433638			51	04:15:00.000	-0.0103564	-3.93669	0.0407701	380.12	-0.0439481	0.0439481	51	-3.90382	0.046488		612	2.125	-3.60002	0.012541
52	04:20:00.000	-0.0102023	-3.87064	0.0394896	379.388	-0.044214	0.044214			52	04:20:00.000	-0.0103564	-3.93516	0.0407543	379.972	-0.0448111	0.0448111	52	-3.9029	0.0456231		624	2.16667	-3.60568	0.0153519
53	04:25:00.000	-0.0102332	-3.86972	0.0395995	378.155	-0.0450654	0.0450654			53	04:25:00.000	-0.0103873	-3.93424	0.0408661	378.756	-0.0456755	0.0456755	53	-3.90198	0.0456231		636	2.20833	-3.61133	0.0172979
54	04:30:00.000	-0.0102332	-3.86972	0.0395995	378.155	-0.0459182	0.0459182			54	04:30:00.000	-0.0103256	-3.93302	0.0406109	380.899	-0.0465385	0.0465385	54	-3.90137	0.0447583		648	2.25	-3.61531	0.0155681
55	04:35:00.000	-0.0102332	-3.86911	0.0395932	378.096	-0.046771	0.046771			55	04:35:00.000	-0.0103564	-3.9321	0.0407226	379.677	-0.0474003	0.0474003	55	-3.90061	0.044542		660	2.29167	-3.6202	0.016433
56	04:40:00.000	-0.0102023	-3.86911	0.039474	379.238	-0.0476224	0.0476224			56	04:40:00.000	-0.0103564	-3.93057	0.0407068	379.529	-0.0482633	0.0482633	56	-3.89984	0.0434609		672	2.33333	-3.62479	0.0177303
57	04:45:00.000	-0.0102023	-3.86789	0.0394615	379.118	-0.0484726	0.0484726			57	04:45:00.000	-0.0103564	-3.93027	0.0407036	379.5	-0.0491263	0.0491263	57	-3.89908	0.0441096		684	2.375	-3.62968	0.0207575
58	04:50:00.000	-0.0102023	-3.86575	0.0394396	378.908	-0.0493228	0.0493228			58	04:50:00.000	-0.0103564	-3.92905	0.040691	379.382	-0.0499894	0.0499894	58	-3.8974	0.0447583		696	2.41667	-3.63289	0.0205412
59	04:55:00.000	-0.0102023	-3.86453	0.0394272	378.788	-0.050173	0.050173			59	04:55:00.000	-0.0102948	-3.92691	0.0404267	381.446	-0.0508498	0.0508498	59	-3.89572	0.0441096		708	2.45833	-3.6413	0.0233521
60	05:00:00.000	-0.0102023	-3.86361	0.0394178	378.699	-0.0510232	0.0510232			60	05:00:00.000	-0.0103256	-3.92691	0.0405477	380.307	-0.051709	0.051709	60	-3.89526	0.0447583		720	2.5	-3.64375	0.0224872
61	05:05:00.000	-0.0102023	-3.86208	0.0394022	378.549	-0.0518734	0.0518734			61	05:05:00.000	-0.0103564	-3.92599	0.0406593	379.086	-0.0525708	0.0525708	61	-3.89403	0.0451907		732	2.54167	-3.64895	0.0246495
62	05:10:00.000	-0.0102023	-3.86086	0.0393897	378.429	-0.0527236	0.0527236			62	05:10:00.000	-0.0103873	-3.92293	0.0407485	377.667	-0.0534351	0.0534351	62	-3.89189	0.0438934		744	2.58333	-3.65506	0.0268117
63	05:15:00.000	-0.0102023	-3.86024	0.0393835	378.369	-0.0535738	0.0535738			63	05:15:00.000	-0.0103564	-3.92079	0.0406054	378.585	-0.0542994	0.0542994	63	-3.89052	0.0428122		756	2.625	-3.66041	0.0287577
64	05:20:00.000	-0.0102332	-3.85902	0.03949	377.11	-0.0544253	0.0544253			64	05:20:00.000	-0.0103564	-3.91896	0.0405864	378.407	-0.0551625	0.0551625	64	-3.88899	0.0423798		768	2.66667	-3.66531	0.0335146
65	05:25:00.000	-0.0101715	-3.85688	0.0392303	379.185	-0.0552755	0.0552755			65	05:25:00.000	-0.0103564	-3.91681	0.0405643	378.201	-0.0560255	0.0560255	65	-3.88685	0.0423798		780	2.70833	-3.67142	0.0365418
66	05:30:00.000	-0.0102332	-3.85657	0.0394649	376.871	-0.0561257	0.0561257			66	05:30:00.000	-0.0103256	-3.91498	0.0404246	379.152	-0.0568872	0.0568872	66	-3.88578	0.0412987		792	2.75	-3.67861	0.0415149
67	05:35:00.000	-0.0102023	-3.85474	0.0393273	377.829	-0.0569771	0.0569771			67	05:35:00.000	-0.0103256	-3.91223	0.0403962	378.885	-0.0577477	0.0577477	67	-3.88348	0.04065		804	2.79167	-3.68625	0.0454069
68	05:40:00.000	-0.0102332	-3.85382	0.0394368	376.602	-0.0578286	0.0578286			68	05:40:00.000	-0.0103256	-3.9107	0.0403804	378.737	-0.0586082	0.0586082	68	-3.88226	0.0402176		816	2.83333	-3.69114	0.0488665
69	05:45:00.000	-0.0102023	-3.85168	0.0392961	377.53	-0.0586801	0.0586801			69	05:45:00.000	-0.0103564	-3.90948	0.0404883	377.492	-0.0594699	0.0594699	69	-3.88058	0.0408662		828	2.875	-3.6965	0.0460556
70	05:50:00.000	-0.0102332	-3.85138	0.0394117	376.363	-0.0595316	0.0595316			70	05:50:00.000	-0.0103873	-3.90764	0.0405897	376.195	-0.0603343	0.0603343	70	-3.87951	0.0397851		840	2.91667	-3.69971	0.0449745
71	05:55:00.000	-0.0102023	-3.84954	0.0392743	377.32	-0.0603831	0.0603831			71	05:55:00.000	-0.0103564	-3.90611	0.0404534	377.167	-0.0611986	0.0611986	71	-3.87783	0.0400013		852	2.95833	-3.70292	0.0447583
72	06:00:00.000	-0.0101715	-3.8474	0.0391339	378.253	-0.061232	0.061232			72	06:00:00.000	-0.0103564	-3.90489	0.0404408	377.049	-0.0620616	0.0620616	72	-3.87615	0.04065		864	3	-3.70857	0.0449745
73	06:05:00.000	-0.0102332	-3.84618	0.0393585	375.855	-0.0620822	0.0620822			73	06:05:00.000	-0.0103564	-3.90275	0.0404186	376.842	-0.0629247	0.0629247	73	-3.87446	0.0400013		876	3.04167	-3.72784	0.0410825
74	06:10:00.000	-0.010264	-3.84495	0.0394645	374.607	-0.0629362	0.0629362			74	06:10:00.000	-0.0103873	-3.90153	0.0405262	375.606	-0.063789	0.063789	74	-3.87324	0.0400013		888	3.08333	-3.71255	0.0423798
75	06:15:00.000	-0.0102332	-3.84373	0.0393335	375.616	-0.0637903	0.0637903			75	06:15:00.000	-0.0103564	-3.9003	0.0403933	376.606	-0.0646533	0.0646533	75	-3.87202	0.0400013		900	3.125	-3.70888	0.044542
76	06:20:00.000	-0.0101715	-3.8422	0.039081	377.742	-0.0646405	0.0646405			76	06:20:00.000	-0.0103873	-3.89816	0.0404912	375.283	-0.0655176	0.0655176	76	-3.87018	0.0395689		912	3.16667	-3.70781	0.0477854
77	06:25:00.000	-0.0102023	-3.84006	0.0391776	376.391	-0.0654894	0.0654894			77	06:25:00.000	-0.0103564	-3.89694	0.0403584	376.281	-0.0663819	0.0663819	77	-3.8685	0.0402176		924	3.20833	-3.70705	0.0471367
78	06:30:00.000	-0.0102023	-3.83914	0.0391682	376.301	-0.0663396	0.0663396			78	06:30:00.000	-0.0103564	-3.89541	0.0403426	376.134	-0.067245	0.067245	78	-3.86728	0.0397851		936	3.25	-3.70613	0.0497314
79	06:35:00.000	-0.0102023	-3.83792	0.0391558	376.181	-0.0671898	0.0671898			79	06:35:00.000	-0.0103564	-3.89449	0.0403331	376.045	-0.068108	0.068108	79	-3.86621	0.0400013		948	3.29167	-3.7072	0.046488
80	06:40:00.000	-0.0102332	-3.837	0.0392647	374.958	-0.0680412	0.0680412			80	06:40:00.000	-0.0103256	-3.89327	0.0402004	377.049	-0.0689698	0.0689698	80	-3.86514	0.0397851		960	3.33333	-3.70582	0.0484341
81	06:45:00.000	-0.0102023	-3.83486	0.0391246	375.881	-0.0688927	0.0688927			81	06:45:00.000	-0.0103564	-3.89113	0.0402983	375.72	-0.0698315	0.0698315	81	-3.863	0.0397851		972	3.375	-3.70796	0.0523261
82	06:50:00.000	-0.0102023	-3.83395	0.0391152	375.791	-0.0697429	0.0697429			82	06:50:00.000	-0.0103256	-3.89082	0.0401752	376.812	-0.0706933	0.0706933	82	-3.86238	0.0402176		984	3.41667	-3.70735	0.053191
83	06:55:00.000	-0.0101715	-3.83211	0.0389784	376.75	-0.0705918	0.0705918			83	06:55:00.000	-0.0103256	-3.88899	0.0401562	376.635	-0.0715537	0.0715537	83	-3.86055	0.0402176		996	3.45833	-3.70659	0.0521099
84	07:00:00.000	-0.0102332	-3.83058	0.0391989	374.331	-0.071442	0.071442			84	07:00:00.000	-0.0103564	-3.88776	0.0402634	375.396	-0.0724155	0.0724155	84	-3.85917	0.0404338		1008	3.5	-3.70552	0.0523261
85	07:05:00.000	-0.0102332	-3.82936	0.0391864	374.211	-0.0722948	0.0722948			85	07:05:00.000	-0.0103256	-3.88471	0.040112	376.22	-0.0732772	0.0732772	85	-3.85703	0.0391364		1020	3.54167	-3.70353	0.055137
86	07:10:00.000	-0.0102332	-3.82967	0.0391896	374.241	-0.0731475	0.0731475			86	07:10:00.000	-0.0103256	-3.8841	0.0401057	376.161	-0.0741377	0.0741377	86	-3.85688	0.0384878		1032	3.58333	-3.70399	0.057083
87	07:15:00.000	-0.0102023	-3.83119	0.0390871	375.521	-0.073999	0.073999			87	07:15:00.000	-0.0103564	-3.88562	0.0402413	375.189	-0.0749995	0.0749995	87	-3.85841	0.0384878		1044	3.625	-3.70445	0.0577317
88	07:20:00.000	-0.0102023	-3.8315	0.0390902	375.551	-0.0748492	0.0748492			88	07:20:00.000	-0.0103256	-3.88348	0.0400994	376.102	-0.0758612	0.0758612	88	-3.85749	0.036758		1056	3.66667	-3.70154	0.0544883
89	07:25:00.000	-0.0102023	-3.83028	0.0390778	375.432	-0.0756994	0.0756994			89	07:25:00.000	-0.0103564	-3.88226	0.0402064	374.864	-0.076723	0.076723	89	-3.85627	0.036758		1068	3.70833	-3.70399	0.0527585
90	07:30:00.000	-0.0102023	-3.82844	0.039059	375.252	-0.0765496	0.0765496			90	07:30:00.000	-0.0103256	-3.88134	0.0400773	375.894	-0.0775847	0.0775847	90	-3.85489	0.0374067		1080	3.75	-3.70506	0.0560019
91	07:35:00.000	-0.0102023	-3.82691	0.0390434	375.102	-0.0773998	0.0773998			91	07:35:00.000	-0.0102948	-3.87981	0.0399419	376.871	-0.0784439	0.0784439	91	-3.85336	0.0374067		1092	3.79167	-3.7046	0.0549208
92	07:40:00.000	-0.010264	-3.826	0.0392699	372.76	-0.0782526	0.0782526			92	07:40:00.000	-0.0103873	-3.87981	0.0403007	373.516	-0.0793057	0.0793057	92	-3.85291	0.0380553		1104	3.83333	-3.7046	0.0549208
93	07:45:00.000	-0.0102023	-3.82477	0.0390216	374.892	-0.0791053	0.0791053			93	07:45:00.000	-0.0103256	-3.87829	0.0400457	375.598	-0.0801687	0.0801687	93	-3.85153	0.0378391		1116	3.875	-3.70536	0.0577317
94	07:50:00.000	-0.0101715	-3.82294	0.038885	375.848	-0.0799542	0.0799542			94	07:50:00.000	-0.0103256	-3.87737	0.0400362	375.509	-0.0810292	0.0810292	94	-3.85015	0.0384878		1128	3.91667	-3.70445	0.0611912
95	07:55:00.000	-0.0102023	-3.82172	0.0389904	374.592	-0.0808031	0.0808031			95	07:55:00.000	-0.0103873	-3.87645	0.0402657	373.193	-0.0818922	0.0818922	95	-3.84908	0.038704		1140	3.95833	-3.71071	0.0592452
96	08:00:00.000	-0.0101715	-3.82019	0.0388571	375.577	-0.081652	0.081652			96	08:00:00.000	-0.0103564	-3.87492	0.0401304	374.156	-0.0827565	0.0827565	96	-3.84755	0.038704		1152	4	-3.70964	0.0594614
97	08:05:00.000	-0.0102023	-3.81835	0.0389561	374.263	-0.082501	0.082501			97	08:05:00.000	-0.0103256	-3.8737	0.0399984	375.154	-0.0836183	0.0836183	97	-3.84603	0.0391364		1164	4.04167	-3.71178	0.0633535
98	08:10:00.000	-0.0102023	-3.81835	0.0389561	374.263	-0.0833511	0.0833511			98	08:10:00.000	-0.0103564	-3.87248	0.0401051	373.919	-0.08448	0.08448	98	-3.84541	0.0382716		1176	4.08333	-3.71148	0.062921
99	08:15:00.000	-0.0102023	-3.81682	0.0389405	374.113	-0.0842013	0.0842013			99	08:15:00.000	-0.0103564	-3.87125	0.0400924	373.801	-0.0853431	0.0853431	99	-3.84404	0.0384878		1188	4.125	-3.71484	0.0646508
100	08:20:00.000	-0.0102023	-3.81499	0.0389218	373.933	-0.0850515	0.0850515			100	08:20:00.000	-0.0103564	-3.87095	0.0400892	373.772	-0.0862061	0.0862061	100	-3.84297	0.0395689		1200	4.16667	-3.71591	0.0661644
101	08:25:00.000	-0.0102023	-3.81468	0.0389187	373.903	-0.0859017	0.0859017			101	08:25:00.000	-0.0103873	-3.86942	0.0401927	372.515	-0.0870704	0.0870704	101	-3.84205	0.038704		1212	4.20833	-3.71286	0.0605426
102	08:30:00.000	-0.0102332	-3.81315	0.0390206	372.627	-0.0867532	0.0867532			102	08:30:00.000	-0.0103873	-3.86789	0.0401768	372.368	-0.087936	0.087936	102	-3.84052	0.038704		1224	4.25	-3.71484	0.0633535
103	08:35:00.000	-0.0102023	-3.81071	0.0388781	373.513	-0.0876047	0.0876047			103	08:35:00.000	-0.0103256	-3.86728	0.039932	374.532	-0.0887991	0.0887991	103	-3.83899	0.0400013		1236	4.29167	-3.71469	0.0627048
104	08:40:00.000	-0.0101407	-3.80948	0.0386308	375.663	-0.0884523	0.0884523			104	08:40:00.000	-0.0103873	-3.86605	0.0401577	372.192	-0.0896621	0.0896621	104	-3.83777	0.0400013		1248	4.33333	-3.71469	0.0627048
105	08:45:00.000	-0.0102023	-3.80887	0.0388594	373.333	-0.0892999	0.0892999			105	08:45:00.000	-0.0103564	-3.86483	0.0400259	373.181	-0.0905264	0.0905264	105	-3.83685	0.0395689		1260	4.375	-3.715	0.0622724
106	08:50:00.000	-0.010264	-3.80704	0.0390753	370.912	-0.0901527	0.0901527			106	08:50:00.000	-0.0103256	-3.86208	0.0398784	374.029	-0.0913882	0.0913882	106	-3.83456	0.0389202		1272	4.41667	-3.71408	0.0661644
107	08:55:00.000	-0.0102023	-3.80643	0.0388344	373.094	-0.0910055	0.0910055			107	08:55:00.000	-0.0103564	-3.86086	0.0399847	372.797	-0.0922499	0.0922499	107	-3.83364	0.0384878		1284	4.45833	-3.71377	0.064867
108	09:00:00.000	-0.0102023	-3.80429	0.0388126	372.884	-0.0918557	0.0918557			108	09:00:00.000	-0.0103564	-3.85841	0.0399594	372.561	-0.093113	0.093113	108	-3.83135	0.0382716		1296	4.5	-3.71438	0.0678942
109	09:05:00.000	-0.0102023	-3.80367	0.0388063	372.824	-0.0927059	0.0927059			109	09:05:00.000	-0.0102948	-3.85657	0.0397027	374.614	-0.0939734	0.0939734	109	-3.83012	0.0374067		1308	4.54167	-3.71484	0.0681104
110	09:10:00.000	-0.0102332	-3.80245	0.0389111	371.581	-0.0935573	0.0935573			110	09:10:00.000	-0.0103256	-3.85566	0.0398121	373.407	-0.0948326	0.0948326	110	-3.82905	0.0376229		1320	4.58333	-3.71821	0.0685428
111	09:15:00.000	-0.0102332	-3.80092	0.0388954	371.432	-0.0944101	0.0944101			111	09:15:00.000	-0.0103564	-3.85382	0.0399119	372.118	-0.0956944	0.0956944	111	-3.82737	0.0374067		1332	4.625	-3.71836	0.0691915
112	09:20:00.000	-0.010264	-3.80092	0.0390126	370.317	-0.0952641	0.0952641			112	09:20:00.000	-0.0103873	-3.85199	0.0400116	370.837	-0.0965587	0.0965587	112	-3.82645	0.0361093		1344	4.66667	-3.71759	0.0698402
113	09:25:00.000	-0.0102332	-3.7997	0.0388829	371.313	-0.0961182	0.0961182			113	09:25:00.000	-0.0103873	-3.85107	0.0400021	370.749	-0.0974243	0.0974243	113	-3.82538	0.0363255		1356	4.70833	-3.71698	0.07157
114	09:30:00.000	-0.0102332	-3.79786	0.0388641	371.133	-0.096971	0.096971			114	09:30:00.000	-0.0103564	-3.85015	0.0398739	371.764	-0.0982886	0.0982886	114	-3.82401	0.0369742		1368	4.75	-3.71591	0.0709213
115	09:35:00.000	-0.0102023	-3.79725	0.0387408	372.195	-0.0978224	0.0978224			115	09:35:00.000	-0.0103564	-3.84832	0.0398549	371.587	-0.0991517	0.0991517	115	-3.82279	0.0361093		1380	4.79167	-3.71393	0.0681104
116	09:40:00.000	-0.0102332	-3.79633	0.0388485	370.984	-0.0986739	0.0986739			116	09:40:00.000	-0.0103564	-3.8474	0.0398454	371.498	-0.100015	0.100015	116	-3.82187	0.0361093		1392	4.83333	-3.71393	0.066813
117	09:45:00.000	-0.0102023	-3.79511	0.038719	371.985	-0.0995254	0.0995254			117	09:45:00.000	-0.0103564	-3.84618	0.0398327	371.38	-0.100878	0.100878	117	-3.82064	0.0361093		1404	4.875	-3.71545	0.0685428
118	09:50:00.000	-0.0102332	-3.79328	0.0388172	370.685	-0.100377	0.100377			118	09:50:00.000	-0.0104181	-3.84557	0.0400635	369.124	-0.101743	0.101743	118	-3.81942	0.0369742		1416	4.91667	-3.71683	0.0678942
119	09:55:00.000	-0.0102332	-3.79236	0.0388078	370.595	-0.10123	0.10123			119	09:55:00.000	-0.0103256	-3.84495	0.0397016	372.37	-0.102608	0.102608	119	-3.81866	0.0371904		1428	4.95833	-3.71836	0.0674617
120	10:00:00.000	-0.0102332	-3.79205	0.0388047	370.565	-0.102082	0.102082			120	10:00:00.000	-0.0103873	-3.84404	0.039929	370.072	-0.103471	0.103471	120	-3.81805	0.036758		1440	5	-3.72142	0.0665968
121	10:05:00.000	-0.0102023	-3.78991	0.038666	371.475	-0.102934	0.102934			121	10:05:00.000	-0.0103564	-3.84312	0.0398011	371.085	-0.104335	0.104335	121	-3.81652	0.0376229		1452	5.04167	-3.72081	0.0709213
122	10:10:00.000	-0.0102023	-3.78961	0.0386628	371.445	-0.103784	0.103784			122	10:10:00.000	-0.0103564	-3.8419	0.0397884	370.967	-0.105198	0.105198	122	-3.81575	0.0369742		1464	5.08333	-3.7283	0.066813
123	10:15:00.000	-0.0102023	-3.78869	0.0386535	371.355	-0.104634	0.104634			123	10:15:00.000	-0.0103256	-3.84159	0.0396668	372.045	-0.10606	0.10606	123	-3.81514	0.0374067		1476	5.125	-3.7283	0.0694077
124	10:20:00.000	-0.0102332	-3.78747	0.0387577	370.117	-0.105486	0.105486			124	10:20:00.000	-0.0103564	-3.84098	0.0397789	370.878	-0.106922	0.106922	124	-3.81422	0.0378391		1488	5.16667	-3.72983	0.0698402
125	10:25:00.000	-0.0102332	-3.78655	0.0387483	370.028	-0.106339	0.106339			125	10:25:00.000	-0.0103564	-3.84006	0.0397694	370.79	-0.107785	0.107785	125	-3.81331	0.0378391		1500	5.20833	-3.73151	0.069624
126	10:30:00.000	-0.0101715	-3.78533	0.0385025	372.15	-0.107189	0.107189			126	10:30:00.000	-0.0102948	-3.83914	0.0395232	372.921	-0.108645	0.108645	126	-3.81224	0.0380553		1512	5.25	-3.73227	0.0672455
127	10:35:00.000	-0.0102332	-3.78533	0.0387358	369.908	-0.108039	0.108039			127	10:35:00.000	-0.0103256	-3.83914	0.0396416	371.808	-0.109504	0.109504	127	-3.81224	0.0380553		1524	5.29167	-3.73441	0.0689753
128	10:40:00.000	-0.0102332	-3.7838	0.0387202	369.759	-0.108892	0.108892			128	10:40:00.000	-0.0103564	-3.83731	0.0397409	370.524	-0.110366	0.110366	128	-3.81055	0.0378391		1536	5.33333	-3.73548	0.0657319
129	10:45:00.000	-0.0101715	-3.78135	0.038462	371.759	-0.109742	0.109742			129	10:45:00.000	-0.0103873	-3.837	0.039856	369.395	-0.11123	0.11123	129	-3.80918	0.0393527		1548	5.375	-3.73533	0.0646508
130	10:50:00.000	-0.0102023	-3.78135	0.0385786	370.636	-0.110591	0.110591			130	10:50:00.000	-0.0103564	-3.83609	0.0397282	370.406	-0.112095	0.112095	130	-3.80872	0.038704		1560	5.41667	-3.73854	0.0635697
131	10:55:00.000	-0.0102332	-3.78043	0.0386858	369.43	-0.111442	0.111442			131	10:55:00.000	-0.0103564	-3.83548	0.0397219	370.347	-0.112958	0.112958	131	-3.80795	0.0389202		1572	5.45833	-3.73961	0.062921
132	11:00:00.000	-0.0102023	-3.7786	0.0385505	370.366	-0.112294	0.112294			132	11:00:00.000	-0.0103873	-3.83486	0.0398338	369.189	-0.113822	0.113822	132	-3.80673	0.0397851		1584	5.5	-3.73869	0.0598939
133	11:05:00.000	-0.0102332	-3.77829	0.0386639	369.221	-0.113145	0.113145			133	11:05:00.000	-0.0103564	-3.83395	0.0397061	370.199	-0.114686	0.114686	133	-3.80612	0.0393527		1596	5.54167	-3.74083	0.0620561
134	11:10:00.000	-0.0102023	-3.77707	0.0385349	370.216	-0.113997	0.113997			134	11:10:00.000	-0.0103564	-3.83303	0.0396966	370.111	-0.115549	0.115549	134	-3.80505	0.0395689		1608	5.58333	-3.74313	0.0631372
135	11:15:00.000	-0.0102332	-3.77585	0.0386388	368.982	-0.114848	0.114848			135	11:15:00.000	-0.0103873	-3.83242	0.0398083	368.953	-0.116414	0.116414	135	-3.80413	0.0400013		1620	5.625	-3.74512	0.0642184
136	11:20:00.000	-0.0102023	-3.77432	0.0385068	369.947	-0.1157	0.1157			136	11:20:00.000	-0.0103873	-3.83119	0.0397956	368.836	-0.117279	0.117279	136	-3.80276	0.0402176		1632	5.66667	-3.74649	0.0627048
137	11:25:00.000	-0.0102332	-3.77462	0.0386263	368.862	-0.116551	0.116551			137	11:25:00.000	-0.0103873	-3.83089	0.0397925	368.806	-0.118145	0.118145	137	-3.80276	0.0397851		1644	5.70833	-3.74573	0.0603263
138	11:30:00.000	-0.0102023	-3.7731	0.0384944	369.827	-0.117403	0.117403			138	11:30:00.000	-0.0103564	-3.83028	0.0396681	369.845	-0.119009	0.119009	138	-3.80169	0.0404338		1656	5.75	-3.74634	0.0594614
139	11:35:00.000	-0.0101715	-3.77187	0.0383656	370.827	-0.118251	0.118251			139	11:35:00.000	-0.0103564	-3.82967	0.0396617	369.786	-0.119872	0.119872	139	-3.80077	0.0408662		1668	5.79167	-3.74802	0.0614075
140	11:40:00.000	-0.0101715	-3.77126	0.0383594	370.767	-0.119099	0.119099			140	11:40:00.000	-0.0103564	-3.82844	0.0396491	369.668	-0.120735	0.120735	140	-3.79985	0.0404338		1680	5.83333	-3.75108	0.0605426
141	11:45:00.000	-0.0102023	-3.77157	0.0384788	369.677	-0.119948	0.119948			141	11:45:00.000	-0.0103564	-3.82783	0.0396427	369.609	-0.121598	0.121598	141	-3.7997	0.0397851		1692	5.875	-3.75261	0.060975
142	11:50:00.000	-0.0102332	-3.77095	0.0385888	368.504	-0.1208	0.1208			142	11:50:00.000	-0.0103873	-3.82691	0.0397512	368.423	-0.122463	0.122463	142	-3.79893	0.0395689		1704	5.91667	-3.75261	0.0618399
143	11:55:00.000	-0.0102023	-3.76973	0.0384601	369.497	-0.121651	0.121651			143	11:55:00.000	-0.0103564	-3.8263	0.0396269	369.461	-0.123327	0.123327	143	-3.79802	0.0400013		1716	5.95833	-3.75628	0.0601101
144	12:00:00.000	-0.0102332	-3.76943	0.0385731	368.354	-0.122502	0.122502			144	12:00:00.000	-0.0103873	-3.8263	0.0397448	368.365	-0.124191	0.124191	144	-3.79786	0.0402176		1728	6	-3.75582	0.0637859
145	12:05:00.000	-0.0102332	-3.76851	0.0385637	368.265	-0.123355	0.123355			145	12:05:00.000	-0.0103256	-3.82477	0.0394932	370.416	-0.125054	0.125054	145	-3.79664	0.0397851		1740	6.04167	-3.75735	0.0633535
146	12:10:00.000	-0.0102332	-3.76729	0.0385512	368.145	-0.124208	0.124208			146	12:10:00.000	-0.0103873	-3.82447	0.0397258	368.188	-0.125917	0.125917	146	-3.79588	0.0404338		1752	6.08333	-3.76423	0.0614075
147	12:15:00.000	-0.0101715	-3.76667	0.0383128	370.316	-0.125058	0.125058			147	12:15:00.000	-0.0103564	-3.82324	0.0395952	369.166	-0.126782	0.126782	147	-3.79496	0.0400013		1764	6.125	-3.77722	0.0572992
148	12:20:00.000	-0.0102332	-3.76606	0.0385387	368.026	-0.125908	0.125908			148	12:20:00.000	-0.0103873	-3.82263	0.0397067	368.011	-0.127646	0.127646	148	-3.79435	0.0400013		1776	6.16667	-3.76499	0.0547045
149	12:25:00.000	-0.0101715	-3.76545	0.0383003	370.196	-0.126759	0.126759			149	12:25:00.000	-0.0103873	-3.82233	0.0397035	367.982	-0.128512	0.128512	149	-3.79389	0.0402176		1788	6.20833	-3.76438	0.0607588
150	12:30:00.000	-0.0101715	-3.76392	0.0382848	370.046	-0.127606	0.127606			150	12:30:00.000	-0.0103873	-3.8211	0.0396908	367.864	-0.129377	0.129377	150	-3.79251	0.0404338		1800	6.25	-3.76545	0.0605426
151	12:35:00.000	-0.0102332	-3.76484	0.0385262	367.906	-0.128456	0.128456			151	12:35:00.000	-0.0103564	-3.81927	0.039554	368.782	-0.130242	0.130242	151	-3.79205	0.0384878		1812	6.29167	-3.76744	0.0616237
152	12:40:00.000	-0.0102023	-3.763	0.0383914	368.838	-0.129308	0.129308			152	12:40:00.000	-0.0103564	-3.81896	0.0395509	368.752	-0.131105	0.131105	152	-3.79098	0.0395689		1824	6.33333	-3.76729	0.0627048
153	12:45:00.000	-0.0101407	-3.76209	0.0381501	370.989	-0.130155	0.130155			153	12:45:00.000	-0.0103564	-3.81927	0.039554	368.782	-0.131968	0.131968	153	-3.79068	0.0404338		1836	6.375	-3.76958	0.0633535
154	12:50:00.000	-0.0102332	-3.7627	0.0385043	367.697	-0.131004	0.131004			154	12:50:00.000	-0.0103564	-3.81774	0.0395382	368.634	-0.132831	0.132831	154	-3.79022	0.0389202		1848	6.41667	-3.76943	0.0644346
155	12:55:00.000	-0.0102332	-3.76056	0.0384824	367.488	-0.131857	0.131857			155	12:55:00.000	-0.0103873	-3.81713	0.0396495	367.481	-0.133695	0.133695	155	-3.78884	0.0400013		1860	6.45833	-3.77126	0.0635697
156	13:00:00.000	-0.0102332	-3.75842	0.0384605	367.278	-0.13271	0.13271			156	13:00:00.000	-0.0103256	-3.81591	0.0394016	369.557	-0.134558	0.134558	156	-3.78716	0.04065		1872	6.5	-3.77294	0.0646508
157	13:05:00.000	-0.0102332	-3.75689	0.0384448	367.129	-0.133563	0.133563			157	13:05:00.000	-0.0103873	-3.8156	0.0396337	367.334	-0.135421	0.135421	157	-3.78624	0.0415149		1884	6.54167	-3.77462	0.064867
158	13:10:00.000	-0.0102332	-3.75628	0.0384386	367.069	-0.134415	0.134415			158	13:10:00.000	-0.0103564	-3.81468	0.0395065	368.339	-0.136285	0.136285	158	-3.78548	0.0412987		1896	6.58333	-3.776	0.0650833
159	13:15:00.000	-0.0102023	-3.75567	0.0383165	368.118	-0.135267	0.135267			159	13:15:00.000	-0.0103256	-3.81315	0.0393732	369.29	-0.137147	0.137147	159	-3.78441	0.04065		1908	6.625	-3.77814	0.0655157
160	13:20:00.000	-0.0102332	-3.75505	0.038426	366.95	-0.136118	0.136118			160	13:20:00.000	-0.0103564	-3.81224	0.0394812	368.103	-0.138009	0.138009	160	-3.78364	0.0404338		1920	6.66667	-3.77646	0.0627048
161	13:25:00.000	-0.0102332	-3.75505	0.038426	366.95	-0.136971	0.136971			161	13:25:00.000	-0.0103256	-3.81101	0.0393511	369.083	-0.138871	0.138871	161	-3.78303	0.0395689		1932	6.70833	-3.77982	0.0631372
162	13:30:00.000	-0.0102023	-3.75322	0.0382916	367.879	-0.137823	0.137823			162	13:30:00.000	-0.0103256	-3.81132	0.0393542	369.113	-0.139731	0.139731	162	-3.78227	0.0410825		1944	6.75	-3.77692	0.0637859
163	13:35:00.000	-0.0102332	-3.75291	0.0384041	366.741	-0.138674	0.138674			163	13:35:00.000	-0.0103564	-3.8104	0.0394622	367.926	-0.140593	0.140593	163	-3.78166	0.04065		1956	6.79167	-3.77707	0.064867
164	13:40:00.000	-0.0102332	-3.75169	0.0383916	366.621	-0.139527	0.139527			164	13:40:00.000	-0.0103873	-3.8101	0.0395765	366.804	-0.141457	0.141457	164	-3.78089	0.0412987		1968	6.83333	-3.77692	0.0650833
165	13:45:00.000	-0.0102332	-3.75108	0.0383854	366.561	-0.14038	0.14038			165	13:45:00.000	-0.0103564	-3.80887	0.0394464	367.778	-0.142321	0.142321	165	-3.77998	0.0408662		1980	6.875	-3.77829	0.0644346
166	13:50:00.000	-0.0102332	-3.75108	0.0383854	366.561	-0.141232	0.141232			166	13:50:00.000	-0.0103564	-3.80857	0.0394432	367.748	-0.143185	0.143185	166	-3.77982	0.04065		1992	6.91667	-3.77982	0.0657319
167	13:55:00.000	-0.0102332	-3.75016	0.038376	366.472	-0.142085	0.142085			167	13:55:00.000	-0.0102948	-3.80704	0.0391927	369.802	-0.144045	0.144045	167	-3.7786	0.0402176		2004	6.95833	-3.78013	0.0670293
168	14:00:00.000	-0.0102023	-3.74924	0.038251	367.489	-0.142937	0.142937			168	14:00:00.000	-0.0103256	-3.80673	0.0393069	368.668	-0.144904	0.144904	168	-3.77799	0.04065		2016	7	-3.78242	0.0663806
169	14:05:00.000	-0.0102332	-3.74924	0.0383666	366.382	-0.143788	0.143788			169	14:05:00.000	-0.0103256	-3.80673	0.0393069	368.668	-0.145765	0.145765	169	-3.77799	0.04065		2028	7.04167	-3.78303	0.0659482
170	14:10:00.000	-0.0102332	-3.74955	0.0383697	366.412	-0.144641	0.144641			170	14:10:00.000	-0.0103873	-3.80612	0.0395352	366.422	-0.146628	0.146628	170	-3.77783	0.0400013		2040	7.08333	-3.7841	0.0665968
171	14:15:00.000	-0.0102023	-3.74833	0.0382417	367.399	-0.145492	0.145492			171	14:15:00.000	-0.0103873	-3.8049	0.0395225	366.304	-0.147493	0.147493	171	-3.77661	0.0400013		2052	7.125	-3.78777	0.0644346
172	14:20:00.000	-0.0102023	-3.74771	0.0382354	367.339	-0.146343	0.146343			172	14:20:00.000	-0.0103873	-3.80429	0.0395161	366.245	-0.148359	0.148359	172	-3.776	0.0400013		2064	7.16667	-3.78747	0.064867
173	14:25:00.000	-0.0102023	-3.7468	0.0382261	367.249	-0.147193	0.147193			173	14:25:00.000	-0.0103873	-3.80337	0.0395066	366.157	-0.149225	0.149225	173	-3.77508	0.0400013		2076	7.20833	-3.78731	0.0650833
174	14:30:00.000	-0.0102023	-3.74619	0.0382198	367.189	-0.148043	0.148043			174	14:30:00.000	-0.0103256	-3.80184	0.0392564	368.195	-0.150088	0.150088	174	-3.77401	0.0393527		2088	7.25	-3.78808	0.0631372
175	14:35:00.000	-0.0102332	-3.74619	0.0383353	366.083	-0.148894	0.148894			175	14:35:00.000	-0.0103564	-3.80123	0.0393672	367.04	-0.150949	0.150949	175	-3.77371	0.0389202		2100	7.29167	-3.789	0.0640021
176	14:40:00.000	-0.0102332	-3.74588	0.0383322	366.053	-0.149747	0.149747			176	14:40:00.000	-0.0103873	-3.80123	0.0394844	365.951	-0.151814	0.151814	176	-3.77355	0.0391364		2112	7.33333	-3.78976	0.062921
177	14:45:00.000	-0.0102023	-3.74496	0.0382074	367.069	-0.150599	0.150599			177	14:45:00.000	-0.0103873	-3.80031	0.0394748	365.862	-0.152679	0.152679	177	-3.77264	0.0391364		2124	7.375	-3.7916	0.062921
178	14:50:00.000	-0.0102023	-3.74557	0.0382136	367.129	-0.151449	0.151449			178	14:50:00.000	-0.0103564	-3.8	0.0393545	366.922	-0.153544	0.153544	178	-3.77279	0.0384878		2136	7.41667	-3.79236	0.0627048
179	14:55:00.000	-0.0102332	-3.74466	0.0383197	365.934	-0.1523	0.1523			179	14:55:00.000	-0.0103873	-3.79878	0.039459	365.715	-0.154408	0.154408	179	-3.77172	0.0382716		2148	7.45833	-3.79297	0.0622724
180	15:00:00.000	-0.0102332	-3.74435	0.0383165	365.904	-0.153153	0.153153			180	15:00:00.000	-0.0103873	-3.79878	0.039459	365.715	-0.155273	0.155273	180	-3.77157	0.0384878		2160	7.5	-3.79343	0.0616237
181	15:05:00.000	-0.0102023	-3.74343	0.0381918	366.919	-0.154005	0.154005			181	15:05:00.000	-0.0103873	-3.79786	0.0394494	365.627	-0.156139	0.156139	181	-3.77065	0.0384878		2172	7.54167	-3.79893	0.0616237
182	15:10:00.000	-0.0102332	-3.74343	0.0383071	365.814	-0.154856	0.154856			182	15:10:00.000	-0.0103873	-3.79695	0.0394399	365.539	-0.157005	0.157005	182	-3.77019	0.0378391		2184	7.58333	-3.79955	0.0633535
183	15:15:00.000	-0.0102023	-3.74282	0.0381855	366.86	-0.155708	0.155708			183	15:15:00.000	-0.0103873	-3.79664	0.0394367	365.509	-0.15787	0.15787	183	-3.76973	0.0380553		2196	7.625	-3.80016	0.0624886
184	15:20:00.000	-0.0102332	-3.74221	0.0382946	365.695	-0.156559	0.156559			184	15:20:00.000	-0.0103564	-3.79664	0.0393197	366.597	-0.158735	0.158735	184	-3.76943	0.0384878		2208	7.66667	-3.80077	0.0620561
185	15:25:00.000	-0.0102332	-3.74129	0.0382852	365.605	-0.157412	0.157412			185	15:25:00.000	-0.0103564	-3.79542	0.039307	366.479	-0.159598	0.159598	185	-3.76836	0.0382716		2220	7.70833	-3.79725	0.060975
186	15:30:00.000	-0.0101715	-3.74007	0.0380422	367.701	-0.158262	0.158262			186	15:30:00.000	-0.0103256	-3.7945	0.0391806	367.484	-0.160459	0.160459	186	-3.76729	0.0384878		2232	7.75	-3.79679	0.0616237
187	15:35:00.000	-0.0102332	-3.74038	0.0382758	365.515	-0.159112	0.159112			187	15:35:00.000	-0.0103564	-3.79358	0.039288	366.302	-0.161321	0.161321	187	-3.76698	0.0376229		2244	7.79167	-3.79679	0.059029
188	15:40:00.000	-0.0102023	-3.73976	0.0381543	366.56	-0.159964	0.159964			188	15:40:00.000	-0.0103564	-3.79205	0.0392722	366.154	-0.162184	0.162184	188	-3.76591	0.0369742		2256	7.83333	-3.79786	0.0579479
189	15:45:00.000	-0.0102023	-3.73915	0.0381481	366.5	-0.160814	0.160814			189	15:45:00.000	-0.0103564	-3.79205	0.0392722	366.154	-0.163047	0.163047	189	-3.7656	0.0374067		2268	7.875	-3.8	0.0588128
190	15:50:00.000	-0.010264	-3.73885	0.0383754	364.269	-0.161667	0.161667			190	15:50:00.000	-0.0103564	-3.79083	0.0392595	366.036	-0.16391	0.16391	190	-3.76484	0.036758		2280	7.91667	-3.80016	0.0572992
191	15:55:00.000	-0.0102023	-3.73762	0.0381325	366.35	-0.162519	0.162519			191	15:55:00.000	-0.0103564	-3.79022	0.0392532	365.977	-0.164773	0.164773	191	-3.76392	0.0371904		2292	7.95833	-3.80413	0.0564343
192	16:00:00.000	-0.0102332	-3.73793	0.0382508	365.276	-0.163371	0.163371			192	16:00:00.000	-0.0103873	-3.789	0.0393573	364.773	-0.165638	0.165638	192	-3.76346	0.0361093		2304	8	-3.80383	0.0560019
193	16:05:00.000	-0.0102332	-3.73793	0.0382508	365.276	-0.164224	0.164224			193	16:05:00.000	-0.0103564	-3.78838	0.0392342	365.8	-0.166502	0.166502	193	-3.76316	0.0356769		2316	8.04167	-3.80322	0.0611912
194	16:10:00.000	-0.0102023	-3.73732	0.0381294	366.32	-0.165075	0.165075			194	16:10:00.000	-0.0103564	-3.78716	0.0392215	365.682	-0.167365	0.167365	194	-3.76224	0.0352444		2328	8.08333	-3.7997	0.0579479
195	16:15:00.000	-0.0102023	-3.73609	0.0381169	366.2	-0.165925	0.165925			195	16:15:00.000	-0.0103564	-3.78838	0.0392342	365.8	-0.168228	0.168228	195	-3.76224	0.0369742		2340	8.125	-3.7971	0.0581641
196	16:20:00.000	-0.0102023	-3.73579	0.0381138	366.17	-0.166775	0.166775			196	16:20:00.000	-0.0103873	-3.78686	0.0393351	364.567	-0.169092	0.169092	196	-3.76132	0.0361093		2352	8.16667	-3.80016	0.0637859
197	16:25:00.000	-0.0101715	-3.73548	0.0379955	367.25	-0.167624	0.167624			197	16:25:00.000	-0.0103873	-3.78594	0.0393256	364.479	-0.169958	0.169958	197	-3.76071	0.0356769		2364	8.20833	-3.80199	0.0698402
198	16:30:00.000	-0.0102332	-3.73457	0.0382164	364.948	-0.168475	0.168475			198	16:30:00.000	-0.010264	-3.78471	0.0388462	368.738	-0.170818	0.170818	198	-3.75964	0.0354606		2376	8.25	-3.80291	0.0720024
199	16:35:00.000	-0.0102023	-3.73395	0.038095	365.99	-0.169326	0.169326			199	16:35:00.000	-0.0103564	-3.7841	0.0391899	365.386	-0.171678	0.171678	199	-3.75903	0.0354606		2388	8.29167	-3.80352	0.0737322
200	16:40:00.000	-0.0102023	-3.73304	0.0380857	365.9	-0.170176	0.170176			200	16:40:00.000	-0.0103564	-3.7841	0.0391899	365.386	-0.172541	0.172541	200	-3.75857	0.0361093		2400	8.33333	-3.80673	0.077408
201	16:45:00.000	-0.0102023	-3.73334	0.0380888	365.93	-0.171026	0.171026			201	16:45:00.000	-0.0103256	-3.78257	0.0390574	366.329	-0.173402	0.173402	201	-3.75796	0.034812		2412	8.375	-3.80979	0.0787053
202	16:50:00.000	-0.0102332	-3.73243	0.0381945	364.739	-0.171878	0.171878			202	16:50:00.000	-0.0103564	-3.78227	0.0391709	365.209	-0.174264	0.174264	202	-3.75735	0.0352444		2424	8.41667	-3.81086	0.0789216
203	16:55:00.000	-0.0102332	-3.73181	0.0381882	364.679	-0.172731	0.172731			203	16:55:00.000	-0.0103564	-3.78105	0.0391582	365.091	-0.175127	0.175127	203	-3.75643	0.034812		2436	8.45833	-3.81132	0.0813
204	17:00:00.000	-0.0102332	-3.7312	0.038182	364.619	-0.173583	0.173583			204	17:00:00.000	-0.0103256	-3.77982	0.039029	366.062	-0.175989	0.175989	204	-3.75551	0.0343795		2448	8.5	-3.81208	0.0815162
205	17:05:00.000	-0.0102332	-3.73059	0.0381757	364.559	-0.174436	0.174436			205	17:05:00.000	-0.0103564	-3.77952	0.0391424	364.943	-0.176851	0.176851	205	-3.75505	0.0345958		2460	8.54167	-3.81162	0.0821649
206	17:10:00.000	-0.0102023	-3.73029	0.0380576	365.631	-0.175288	0.175288			206	17:10:00.000	-0.0103564	-3.77768	0.0391234	364.766	-0.177714	0.177714	206	-3.75398	0.0335146		2472	8.58333	-3.81346	0.0838947
207	17:15:00.000	-0.0102332	-3.72906	0.0381601	364.41	-0.176139	0.176139			207	17:15:00.000	-0.0103873	-3.77554	0.0392176	363.478	-0.178578	0.178578	207	-3.7523	0.032866		2484	8.625	-3.81422	0.083246
208	17:20:00.000	-0.0102023	-3.72906	0.0380451	365.511	-0.176991	0.176991			208	17:20:00.000	-0.0103256	-3.77524	0.0389817	365.618	-0.179441	0.179441	208	-3.75215	0.0326497		2496	8.66667	-3.81514	0.0841109
209	17:25:00.000	-0.0102023	-3.73181	0.0380732	365.781	-0.177841	0.177841			209	17:25:00.000	-0.0103256	-3.77524	0.0389817	365.618	-0.180302	0.180302	209	-3.75352	0.0307037		2508	8.70833	-3.81621	0.0838947
210	17:30:00.000	-0.0102332	-3.73395	0.0382101	364.888	-0.178692	0.178692			210	17:30:00.000	-0.0103564	-3.77493	0.0390949	364.501	-0.181163	0.181163	210	-3.75444	0.0289739		2520	8.75	-3.81621	0.0860569
211	17:35:00.000	-0.0102332	-3.73365	0.038207	364.858	-0.179545	0.179545			211	17:35:00.000	-0.0103256	-3.77279	0.0389564	365.381	-0.182025	0.182025	211	-3.75322	0.0276766		2532	8.79167	-3.8156	0.0843271
212	17:40:00.000	-0.0102023	-3.73212	0.0380763	365.81	-0.180397	0.180397			212	17:40:00.000	-0.0103564	-3.77248	0.0390695	364.264	-0.182887	0.182887	212	-3.7523	0.0285415		2544	8.83333	-3.82019	0.0860569
213	17:45:00.000	-0.0102023	-3.73181	0.0380732	365.781	-0.181247	0.181247			213	17:45:00.000	-0.0103564	-3.77279	0.0390727	364.294	-0.18375	0.18375	213	-3.7523	0.0289739		2556	8.875	-3.82187	0.0880029
214	17:50:00.000	-0.0102023	-3.73212	0.0380763	365.81	-0.182097	0.182097			214	17:50:00.000	-0.0103873	-3.77279	0.039189	363.213	-0.184614	0.184614	214	-3.75245	0.0287577		2568	8.91667	-3.82095	0.0854083
215	17:55:00.000	-0.0102332	-3.7309	0.0381788	364.589	-0.182948	0.182948			215	17:55:00.000	-0.0103256	-3.77248	0.0389532	365.352	-0.185477	0.185477	215	-3.75169	0.0294064		2580	8.95833	-3.82126	0.0884354
216	18:00:00.000	-0.0102023	-3.72998	0.0380545	365.601	-0.1838	0.1838			216	18:00:00.000	-0.0103564	-3.77187	0.0390632	364.205	-0.186339	0.186339	216	-3.75093	0.0296226		2592	9	-3.82538	0.0877867
217	18:05:00.000	-0.0102023	-3.72967	0.0380514	365.571	-0.18465	0.18465			217	18:05:00.000	-0.0103256	-3.77187	0.0389469	365.292	-0.187201	0.187201	217	-3.75077	0.0298388		2604	9.04167	-3.84266	0.0724349
218	18:10:00.000	-0.0102023	-3.72937	0.0380482	365.541	-0.1855	0.1855			218	18:10:00.000	-0.0103564	-3.77157	0.03906	364.176	-0.188062	0.188062	218	-3.75047	0.0298388		2616	9.08333	-3.83548	0.0726511
219	18:15:00.000	-0.0101715	-3.72814	0.0379209	366.528	-0.186349	0.186349			219	18:15:00.000	-0.0103256	-3.77065	0.0389343	365.174	-0.188924	0.188924	219	-3.7494	0.0300551
220	18:20:00.000	-0.0102023	-3.72814	0.0380358	365.421	-0.187198	0.187198			220	18:20:00.000	-0.0103564	-3.77034	0.0390474	364.058	-0.189786	0.189786	220	-3.74924	0.0298388
221	18:25:00.000	-0.0102023	-3.72723	0.0380264	365.331	-0.188048	0.188048			221	18:25:00.000	-0.0102948	-3.76881	0.0387992	366.089	-0.190646	0.190646	221	-3.74802	0.0294064
222	18:30:00.000	-0.0101715	-3.72662	0.0379053	366.378	-0.188897	0.188897			222	18:30:00.000	-0.0103256	-3.76851	0.0389122	364.967	-0.191506	0.191506	222	-3.74756	0.0296226
223	18:35:00.000	-0.0102023	-3.72631	0.038017	365.241	-0.189746	0.189746			223	18:35:00.000	-0.0103564	-3.7679	0.039022	363.821	-0.192367	0.192367	223	-3.7471	0.0294064
224	18:40:00.000	-0.0102332	-3.7257	0.0381256	364.081	-0.190598	0.190598			224	18:40:00.000	-0.0103564	-3.76698	0.0390125	363.733	-0.19323	0.19323	224	-3.74634	0.0291902
225	18:45:00.000	-0.0102023	-3.72478	0.0380014	365.091	-0.191449	0.191449			225	18:45:00.000	-0.0103564	-3.76667	0.0390093	363.703	-0.194093	0.194093	225	-3.74573	0.0296226
226	18:50:00.000	-0.0101715	-3.72417	0.0378804	366.137	-0.192298	0.192298			226	18:50:00.000	-0.0103564	-3.76576	0.0389998	363.615	-0.194956	0.194956	226	-3.74496	0.0294064
227	18:55:00.000	-0.0102332	-3.72356	0.0381037	363.872	-0.193148	0.193148			227	18:55:00.000	-0.0103256	-3.76484	0.0388743	364.611	-0.195818	0.195818	227	-3.7442	0.0291902
228	19:00:00.000	-0.0102332	-3.72356	0.0381037	363.872	-0.194001	0.194001			228	19:00:00.000	-0.0103256	-3.76392	0.0388648	364.522	-0.196679	0.196679	228	-3.74374	0.0285415
229	19:05:00.000	-0.0101407	-3.72203	0.0377439	367.039	-0.19485	0.19485			229	19:05:00.000	-0.0103564	-3.76362	0.0389777	363.408	-0.19754	0.19754	229	-3.74282	0.0294064
230	19:10:00.000	-0.0101715	-3.72203	0.0378586	365.927	-0.195696	0.195696			230	19:10:00.000	-0.0103256	-3.763	0.0388554	364.434	-0.198402	0.198402	230	-3.74252	0.0289739
231	19:15:00.000	-0.0101715	-3.72142	0.0378524	365.867	-0.196544	0.196544			231	19:15:00.000	-0.0103564	-3.76178	0.0389587	363.231	-0.199264	0.199264	231	-3.7416	0.0285415
232	19:20:00.000	-0.0101407	-3.72019	0.0377253	366.858	-0.19739	0.19739			232	19:20:00.000	-0.0103256	-3.76117	0.0388364	364.256	-0.200126	0.200126	232	-3.74068	0.0289739
233	19:25:00.000	-0.0102023	-3.71989	0.0379515	364.612	-0.198238	0.198238			233	19:25:00.000	-0.0103256	-3.75995	0.0388238	364.137	-0.200986	0.200986	233	-3.73992	0.0283253
234	19:30:00.000	-0.0101407	-3.71928	0.037716	366.768	-0.199085	0.199085			234	19:30:00.000	-0.0103256	-3.75964	0.0388206	364.108	-0.201847	0.201847	234	-3.73946	0.0285415
235	19:35:00.000	-0.0102023	-3.71897	0.0379422	364.522	-0.199933	0.199933			235	19:35:00.000	-0.0103256	-3.75903	0.0388143	364.049	-0.202707	0.202707	235	-3.739	0.0283253
236	19:40:00.000	-0.0102023	-3.71897	0.0379422	364.522	-0.200783	0.200783			236	19:40:00.000	-0.0103256	-3.75903	0.0388143	364.049	-0.203568	0.203568	236	-3.739	0.0283253
237	19:45:00.000	-0.0101715	-3.71897	0.0378275	365.626	-0.201632	0.201632			237	19:45:00.000	-0.0103256	-3.75811	0.0388048	363.96	-0.204428	0.204428	237	-3.73854	0.0276766
238	19:50:00.000	-0.0102023	-3.71805	0.0379328	364.432	-0.202481	0.202481			238	19:50:00.000	-0.0103256	-3.75719	0.0387954	363.871	-0.205289	0.205289	238	-3.73762	0.0276766
239	19:55:00.000	-0.0101715	-3.71714	0.0378089	365.446	-0.20333	0.20333			239	19:55:00.000	-0.0103256	-3.75811	0.0388048	363.96	-0.206149	0.206149	239	-3.73762	0.0289739
240	20:00:00.000	-0.0102023	-3.71714	0.0379235	364.342	-0.204179	0.204179			240	20:00:00.000	-0.0103256	-3.75689	0.0387922	363.841	-0.207009	0.207009	240	-3.73701	0.028109
241	20:05:00.000	-0.0102023	-3.71652	0.0379172	364.282	-0.205029	0.205029			241	20:05:00.000	-0.0103564	-3.75597	0.0388985	362.67	-0.207871	0.207871	241	-3.73625	0.0278928
242	20:10:00.000	-0.0101715	-3.71561	0.0377933	365.296	-0.205878	0.205878			242	20:10:00.000	-0.0103256	-3.75597	0.0387827	363.753	-0.208733	0.208733	242	-3.73579	0.0285415
243	20:15:00.000	-0.0101715	-3.71591	0.0377964	365.326	-0.206726	0.206726			243	20:15:00.000	-0.0103564	-3.75597	0.0388985	362.67	-0.209595	0.209595	243	-3.73594	0.0283253
244	20:20:00.000	-0.0102023	-3.71561	0.0379079	364.192	-0.207575	0.207575			244	20:20:00.000	-0.0103256	-3.75567	0.0387796	363.723	-0.210456	0.210456	244	-3.73564	0.0283253
245	20:25:00.000	-0.0102023	-3.71469	0.0378985	364.102	-0.208425	0.208425			245	20:25:00.000	-0.0103564	-3.75536	0.0388922	362.611	-0.211318	0.211318	245	-3.73502	0.0287577
246	20:30:00.000	-0.0102023	-3.71438	0.0378954	364.072	-0.209275	0.209275			246	20:30:00.000	-0.0103256	-3.75414	0.0387638	363.575	-0.21218	0.21218	246	-3.73426	0.028109
247	20:35:00.000	-0.0101715	-3.71408	0.0377778	365.145	-0.210124	0.210124			247	20:35:00.000	-0.0103564	-3.75383	0.0388763	362.463	-0.213042	0.213042	247	-3.73395	0.028109
248	20:40:00.000	-0.0102332	-3.71347	0.0380005	362.886	-0.210974	0.210974			248	20:40:00.000	-0.0103564	-3.75352	0.0388732	362.434	-0.213905	0.213905	248	-3.7335	0.0283253
249	20:45:00.000	-0.0102023	-3.71286	0.0378798	363.922	-0.211826	0.211826			249	20:45:00.000	-0.0103564	-3.75291	0.0388668	362.375	-0.214768	0.214768	249	-3.73288	0.0283253
250	20:50:00.000	-0.0102332	-3.71286	0.0379942	362.826	-0.212677	0.212677			250	20:50:00.000	-0.0103564	-3.75291	0.0388668	362.375	-0.215631	0.215631	250	-3.73288	0.0283253
251	20:55:00.000	-0.0101715	-3.71255	0.0377622	364.995	-0.213527	0.213527			251	20:55:00.000	-0.0103256	-3.75108	0.0387322	363.279	-0.216493	0.216493	251	-3.73181	0.0272442
252	21:00:00.000	-0.0102023	-3.71194	0.0378704	363.832	-0.214376	0.214376			252	21:00:00.000	-0.0103564	-3.75169	0.0388542	362.257	-0.217354	0.217354	252	-3.73181	0.028109
253	21:05:00.000	-0.0101715	-3.71194	0.037756	364.935	-0.215225	0.215225			253	21:05:00.000	-0.0103256	-3.75108	0.0387322	363.279	-0.218216	0.218216	253	-3.73151	0.0276766
254	21:10:00.000	-0.0102023	-3.71102	0.0378611	363.742	-0.216074	0.216074			254	21:10:00.000	-0.0103564	-3.75077	0.0388447	362.168	-0.219078	0.219078	254	-3.7309	0.028109
255	21:15:00.000	-0.0102023	-3.71102	0.0378611	363.742	-0.216924	0.216924			255	21:15:00.000	-0.0103564	-3.75016	0.0388383	362.109	-0.219941	0.219941	255	-3.73059	0.0276766
256	21:20:00.000	-0.0102023	-3.71071	0.0378579	363.712	-0.217774	0.217774			256	21:20:00.000	-0.0103256	-3.75047	0.0387259	363.219	-0.220803	0.220803	256	-3.73059	0.028109
257	21:25:00.000	-0.0102023	-3.71071	0.0378579	363.712	-0.218625	0.218625			257	21:25:00.000	-0.0103564	-3.75016	0.0388383	362.109	-0.221664	0.221664	257	-3.73044	0.0278928
258	21:30:00.000	-0.0102023	-3.7098	0.0378486	363.623	-0.219475	0.219475			258	21:30:00.000	-0.0103564	-3.74955	0.038832	362.05	-0.222527	0.222527	258	-3.72967	0.028109
259	21:35:00.000	-0.0102023	-3.70919	0.0378423	363.563	-0.220325	0.220325			259	21:35:00.000	-0.0103256	-3.74986	0.0387196	363.16	-0.223389	0.223389	259	-3.72952	0.0287577
260	21:40:00.000	-0.0102023	-3.70888	0.0378392	363.533	-0.221175	0.221175			260	21:40:00.000	-0.0103564	-3.74955	0.038832	362.05	-0.224251	0.224251	260	-3.72921	0.0287577
261	21:45:00.000	-0.0102332	-3.70888	0.0379535	362.438	-0.222027	0.222027			261	21:45:00.000	-0.0103564	-3.74955	0.038832	362.05	-0.225114	0.225114	261	-3.72921	0.0287577
262	21:50:00.000	-0.0102023	-3.70857	0.0378361	363.503	-0.222878	0.222878			262	21:50:00.000	-0.0103564	-3.74955	0.038832	362.05	-0.225977	0.225977	262	-3.72906	0.0289739
263	21:55:00.000	-0.0102023	-3.70857	0.0378361	363.503	-0.223728	0.223728			263	21:55:00.000	-0.0103873	-3.74955	0.0389476	360.976	-0.226841	0.226841	263	-3.72906	0.0289739
264	22:00:00.000	-0.0102332	-3.70857	0.0379504	362.408	-0.22458	0.22458			264	22:00:00.000	-0.0103564	-3.74986	0.0388352	362.079	-0.227706	0.227706	264	-3.72921	0.0291902
265	22:05:00.000	-0.0101715	-3.70796	0.0377156	364.544	-0.22543	0.22543			265	22:05:00.000	-0.0103256	-3.74955	0.0387164	363.131	-0.228567	0.228567	265	-3.72876	0.0294064
266	22:10:00.000	-0.0102332	-3.70796	0.0379442	362.348	-0.22628	0.22628			266	22:10:00.000	-0.0103564	-3.74955	0.038832	362.05	-0.229429	0.229429	266	-3.72876	0.0294064
267	22:15:00.000	-0.0102332	-3.70674	0.0379316	362.228	-0.227133	0.227133			267	22:15:00.000	-0.0103564	-3.74986	0.0388352	362.079	-0.230292	0.230292	267	-3.7283	0.0304875
268	22:20:00.000	-0.0101715	-3.70643	0.0377	364.394	-0.227983	0.227983			268	22:20:00.000	-0.0103564	-3.74924	0.0388288	362.02	-0.231155	0.231155	268	-3.72784	0.0302713
269	22:25:00.000	-0.010264	-3.70643	0.0380428	361.111	-0.228835	0.228835			269	22:25:00.000	-0.0103564	-3.74955	0.038832	362.05	-0.232018	0.232018	269	-3.72799	0.0304875
270	22:30:00.000	-0.0102023	-3.70613	0.0378111	363.263	-0.229687	0.229687			270	22:30:00.000	-0.0103564	-3.74924	0.0388288	362.02	-0.232881	0.232881	270	-3.72769	0.0304875
271	22:35:00.000	-0.0102023	-3.70552	0.0378049	363.203	-0.230538	0.230538			271	22:35:00.000	-0.0103564	-3.74924	0.0388288	362.02	-0.233744	0.233744	271	-3.72738	0.03092
272	22:40:00.000	-0.0102023	-3.70552	0.0378049	363.203	-0.231388	0.231388			272	22:40:00.000	-0.0103564	-3.74955	0.038832	362.05	-0.234607	0.234607	272	-3.72753	0.0311362
273	22:45:00.000	-0.0102332	-3.70552	0.0379191	362.109	-0.232239	0.232239			273	22:45:00.000	-0.0103873	-3.74924	0.0389444	360.946	-0.235472	0.235472	273	-3.72738	0.03092
274	22:50:00.000	-0.0102023	-3.70552	0.0378049	363.203	-0.233091	0.233091			274	22:50:00.000	-0.0102948	-3.74863	0.0385914	364.129	-0.236333	0.236333	274	-3.72707	0.0304875
275	22:55:00.000	-0.0102023	-3.7049	0.0377987	363.143	-0.233941	0.233941			275	22:55:00.000	-0.0103564	-3.74924	0.0388288	362.02	-0.237194	0.237194	275	-3.72707	0.0313524
276	23:00:00.000	-0.0102023	-3.70552	0.0378049	363.203	-0.234791	0.234791			276	23:00:00.000	-0.0103256	-3.74955	0.0387164	363.131	-0.238056	0.238056	276	-3.72753	0.0311362
277	23:05:00.000	-0.0102023	-3.70429	0.0377924	363.083	-0.235641	0.235641			277	23:05:00.000	-0.0103564	-3.74955	0.038832	362.05	-0.238917	0.238917	277	-3.72692	0.0320011
278	23:10:00.000	-0.0102332	-3.7046	0.0379097	362.019	-0.236493	0.236493			278	23:10:00.000	-0.0103564	-3.74955	0.038832	362.05	-0.23978	0.23978	278	-3.72707	0.0317848
279	23:15:00.000	-0.0102023	-3.70246	0.0377737	362.903	-0.237344	0.237344			279	23:15:00.000	-0.0103564	-3.74894	0.0388257	361.991	-0.240644	0.240644	279	-3.7257	0.032866
280	23:20:00.000	-0.0102023	-3.70215	0.0377706	362.873	-0.238194	0.238194			280	23:20:00.000	-0.0103873	-3.74802	0.0389317	360.828	-0.241508	0.241508	280	-3.72509	0.0324335
281	23:25:00.000	-0.0101715	-3.70215	0.0376565	363.973	-0.239043	0.239043			281	23:25:00.000	-0.0103564	-3.74741	0.0388098	361.843	-0.242372	0.242372	281	-3.72478	0.0320011
282	23:30:00.000	-0.0102332	-3.70215	0.0378847	361.78	-0.239893	0.239893			282	23:30:00.000	-0.0103256	-3.7471	0.0386912	362.894	-0.243234	0.243234	282	-3.72463	0.0317848
283	23:35:00.000	-0.0102332	-3.70185	0.0378816	361.75	-0.240746	0.240746			283	23:35:00.000	-0.0103564	-3.7468	0.0388035	361.784	-0.244096	0.244096	283	-3.72432	0.0317848
284	23:40:00.000	-0.0102023	-3.70154	0.0377643	362.813	-0.241598	0.241598			284	23:40:00.000	-0.0103564	-3.74649	0.0388003	361.755	-0.244959	0.244959	284	-3.72402	0.0317848
285	23:45:00.000	-0.0101715	-3.70093	0.037644	363.853	-0.242447	0.242447			285	23:45:00.000	-0.0103873	-3.74466	0.0388968	360.505	-0.245823	0.245823	285	-3.72279	0.03092
286	23:50:00.000	-0.0102023	-3.70032	0.0377519	362.693	-0.243296	0.243296			286	23:50:00.000	-0.0103564	-3.74405	0.038775	361.518	-0.246687	0.246687	286	-3.72218	0.03092
287	23:55:00.000	-0.0102023	-3.70032	0.0377519	362.693	-0.244146	0.244146			287	23:55:00.000	-0.0103564	-3.74282	0.0387623	361.4	-0.24755	0.24755	287	-3.72157	0.0300551
288	24:00:00.000	-0.0102332	-3.69971	0.0378597	361.541	-0.244997	0.244997			288	24:00:00.000	-0.0103256	-3.74129	0.0386312	362.331	-0.248412	0.248412	288	-3.7205	0.0294064
289	24:05:00.000	-0.0102332	-3.69909	0.0378534	361.481	-0.24585	0.24585			289	24:05:00.000	-0.0103564	-3.7419	0.0387528	361.312	-0.249274	0.249274	289	-3.7205	0.0302713
290	24:10:00.000	-0.0102332	-3.6994	0.0378565	361.511	-0.246703	0.246703			290	24:10:00.000	-0.0103256	-3.7419	0.0386375	362.39	-0.250136	0.250136	290	-3.72065	0.0300551
291	24:15:00.000	-0.0102332	-3.69879	0.0378503	361.452	-0.247556	0.247556			291	24:15:00.000	-0.0103564	-3.7419	0.0387528	361.312	-0.250997	0.250997	291	-3.72035	0.0304875
292	24:20:00.000	-0.0102023	-3.69909	0.0377394	362.573	-0.248407	0.248407			292	24:20:00.000	-0.0103564	-3.73762	0.0387085	360.898	-0.25186	0.25186	292	-3.71836	0.0272442
293	24:25:00.000	-0.0102023	-3.69879	0.0377363	362.544	-0.249257	0.249257			293	24:25:00.000	-0.0103564	-3.73732	0.0387053	360.869	-0.252723	0.252723	293	-3.71805	0.0272442
294	24:30:00.000	-0.0102023	-3.69879	0.0377363	362.544	-0.250107	0.250107			294	24:30:00.000	-0.0103256	-3.73732	0.0385901	361.946	-0.253585	0.253585	294	-3.71805	0.0272442
295	24:35:00.000	-0.0101715	-3.69757	0.0376098	363.522	-0.250956	0.250956			295	24:35:00.000	-0.0103564	-3.73671	0.038699	360.81	-0.254447	0.254447	295	-3.71714	0.0276766
296	24:40:00.000	-0.0102023	-3.69818	0.03773	362.484	-0.251805	0.251805			296	24:40:00.000	-0.0103873	-3.73732	0.0388205	359.798	-0.255311	0.255311	296	-3.71775	0.0276766
297	24:45:00.000	-0.0101715	-3.69787	0.0376129	363.552	-0.252654	0.252654			297	24:45:00.000	-0.0103564	-3.73701	0.0387022	360.839	-0.256176	0.256176	297	-3.71744	0.0276766
298	24:50:00.000	-0.0102332	-3.69879	0.0378503	361.452	-0.253504	0.253504			298	24:50:00.000	-0.0102948	-3.7364	0.0384655	362.941	-0.257036	0.257036	298	-3.71759	0.0265955
299	24:55:00.000	-0.010264	-3.69909	0.0379674	360.396	-0.254358	0.254358			299	24:55:00.000	-0.0102948	-3.73609	0.0384623	362.911	-0.257894	0.257894	299	-3.71759	0.026163
300	25:00:00.000	-0.0102332	-3.69818	0.037844	361.392	-0.255212	0.255212			300	25:00:00.000	-0.0103564	-3.7364	0.0386958	360.78	-0.258754	0.258754	300	-3.71729	0.0270279
301	25:05:00.000	-0.0102332	-3.69879	0.0378503	361.452	-0.256065	0.256065			301	25:05:00.000	-0.0103256	-3.7364	0.0385807	361.857	-0.259616	0.259616	301	-3.71759	0.0265955
302	25:10:00.000	-0.0102332	-3.69818	0.037844	361.392	-0.256918	0.256918			302	25:10:00.000	-0.0103564	-3.73609	0.0386927	360.751	-0.260478	0.260478	302	-3.71714	0.0268117
303	25:15:00.000	-0.0102023	-3.69818	0.03773	362.484	-0.257769	0.257769			303	25:15:00.000	-0.0103564	-3.73518	0.0386832	360.662	-0.261341	0.261341	303	-3.71668	0.026163
304	25:20:00.000	-0.0102332	-3.69726	0.0378346	361.302	-0.258621	0.258621			304	25:20:00.000	-0.0103564	-3.73609	0.0386927	360.751	-0.262204	0.262204	304	-3.71668	0.0274604
305	25:25:00.000	-0.0102332	-3.69726	0.0378346	361.302	-0.259474	0.259474			305	25:25:00.000	-0.0103564	-3.73457	0.0386768	360.603	-0.263067	0.263067	305	-3.71591	0.0263793
306	25:30:00.000	-0.0102332	-3.69695	0.0378315	361.272	-0.260326	0.260326			306	25:30:00.000	-0.0103564	-3.73457	0.0386768	360.603	-0.26393	0.26393	306	-3.71576	0.0265955
307	25:35:00.000	-0.0102332	-3.69695	0.0378315	361.272	-0.261179	0.261179			307	25:35:00.000	-0.0103564	-3.73426	0.0386737	360.574	-0.264793	0.264793	307	-3.71561	0.0263793
308	25:40:00.000	-0.0102023	-3.69665	0.0377144	362.334	-0.262031	0.262031			308	25:40:00.000	-0.0103256	-3.73487	0.0385649	361.709	-0.265655	0.265655	308	-3.71576	0.0270279
309	25:45:00.000	-0.0102023	-3.69634	0.0377113	362.304	-0.262881	0.262881			309	25:45:00.000	-0.0103564	-3.73426	0.0386737	360.574	-0.266517	0.266517	309	-3.7153	0.0268117
310	25:50:00.000	-0.0102332	-3.69665	0.0378284	361.242	-0.263732	0.263732			310	25:50:00.000	-0.0103564	-3.73426	0.0386737	360.574	-0.26738	0.26738	310	-3.71545	0.0265955
311	25:55:00.000	-0.0102332	-3.69634	0.0378252	361.212	-0.264585	0.264585			311	25:55:00.000	-0.0103564	-3.73395	0.0386705	360.544	-0.268243	0.268243	311	-3.71515	0.0265955
312	26:00:00.000	-0.0101715	-3.69543	0.0375881	363.311	-0.265435	0.265435			312	26:00:00.000	-0.0103564	-3.73426	0.0386737	360.574	-0.269106	0.269106	312	-3.71484	0.0274604
313	26:05:00.000	-0.0102023	-3.69481	0.0376957	362.154	-0.266284	0.266284			313	26:05:00.000	-0.0103256	-3.73395	0.0385554	361.62	-0.269968	0.269968	313	-3.71438	0.0276766
314	26:10:00.000	-0.0102332	-3.69543	0.0378159	361.123	-0.267136	0.267136			314	26:10:00.000	-0.0103564	-3.73395	0.0386705	360.544	-0.270829	0.270829	314	-3.71469	0.0272442
315	26:15:00.000	-0.0102332	-3.69543	0.0378159	361.123	-0.267988	0.267988			315	26:15:00.000	-0.0103564	-3.73395	0.0386705	360.544	-0.271692	0.271692	315	-3.71469	0.0272442
316	26:20:00.000	-0.0101715	-3.69512	0.0375849	363.281	-0.268839	0.268839			316	26:20:00.000	-0.0103564	-3.73304	0.038661	360.455	-0.272555	0.272555	316	-3.71408	0.0268117
317	26:25:00.000	-0.0102023	-3.69512	0.0376988	362.184	-0.269688	0.269688			317	26:25:00.000	-0.0103256	-3.73273	0.0385428	361.502	-0.273417	0.273417	317	-3.71393	0.0265955
318	26:30:00.000	-0.0102332	-3.69543	0.0378159	361.123	-0.270539	0.270539			318	26:30:00.000	-0.0103256	-3.73243	0.0385396	361.472	-0.274278	0.274278	318	-3.71393	0.026163
319	26:35:00.000	-0.0102332	-3.69543	0.0378159	361.123	-0.271392	0.271392			319	26:35:00.000	-0.0103873	-3.73273	0.0387729	359.356	-0.275141	0.275141	319	-3.71408	0.0263793
320	26:40:00.000	-0.0102332	-3.69573	0.037819	361.153	-0.272245	0.272245			320	26:40:00.000	-0.0103873	-3.73273	0.0387729	359.356	-0.276006	0.276006	320	-3.71423	0.026163
321	26:45:00.000	-0.0101715	-3.69451	0.0375787	363.221	-0.273095	0.273095			321	26:45:00.000	-0.0103873	-3.73273	0.0387729	359.356	-0.276872	0.276872	321	-3.71362	0.0270279
322	26:50:00.000	-0.0101715	-3.6942	0.0375756	363.191	-0.273942	0.273942			322	26:50:00.000	-0.0103564	-3.73181	0.0386483	360.337	-0.277736	0.277736	322	-3.71301	0.0265955
323	26:55:00.000	-0.0102023	-3.6942	0.0376895	362.094	-0.274791	0.274791			323	26:55:00.000	-0.0103564	-3.73181	0.0386483	360.337	-0.278599	0.278599	323	-3.71301	0.0265955
324	27:00:00.000	-0.0102023	-3.6942	0.0376895	362.094	-0.275641	0.275641			324	27:00:00.000	-0.0103256	-3.73181	0.0385333	361.413	-0.279461	0.279461	324	-3.71301	0.0265955
325	27:05:00.000	-0.0102332	-3.6939	0.0378002	360.973	-0.276493	0.276493			325	27:05:00.000	-0.0103564	-3.73181	0.0386483	360.337	-0.280323	0.280323	325	-3.71286	0.0268117
326	27:10:00.000	-0.0102332	-3.69359	0.0377971	360.944	-0.277346	0.277346			326	27:10:00.000	-0.0103564	-3.73151	0.0386452	360.308	-0.281186	0.281186	326	-3.71255	0.0268117
327	27:15:00.000	-0.0102332	-3.69328	0.037794	360.914	-0.278198	0.278198			327	27:15:00.000	-0.0103873	-3.73243	0.0387697	359.327	-0.28205	0.28205	327	-3.71286	0.0276766
328	27:20:00.000	-0.0102023	-3.69267	0.0376739	361.944	-0.27905	0.27905			328	27:20:00.000	-0.0103564	-3.7312	0.038642	360.278	-0.282914	0.282914	328	-3.71194	0.0272442
329	27:25:00.000	-0.0102332	-3.69328	0.037794	360.914	-0.279901	0.279901			329	27:25:00.000	-0.0103564	-3.7309	0.0386388	360.249	-0.283777	0.283777	329	-3.71209	0.0265955
330	27:30:00.000	-0.0102023	-3.69114	0.0376583	361.794	-0.280753	0.280753			330	27:30:00.000	-0.0103564	-3.72998	0.0386293	360.16	-0.28464	0.28464	330	-3.71056	0.0274604
331	27:35:00.000	-0.0102023	-3.69359	0.0376832	362.034	-0.281603	0.281603			331	27:35:00.000	-0.0103564	-3.72937	0.038623	360.101	-0.285503	0.285503	331	-3.71148	0.0252981
332	27:40:00.000	-0.0102332	-3.69573	0.037819	361.153	-0.282455	0.282455			332	27:40:00.000	-0.0103256	-3.7312	0.038527	361.354	-0.286365	0.286365	332	-3.71347	0.0250819
333	27:45:00.000	-0.0102023	-3.69543	0.037702	362.214	-0.283306	0.283306			333	27:45:00.000	-0.0103873	-3.73181	0.0387634	359.268	-0.287228	0.287228	333	-3.71362	0.0257306
334	27:50:00.000	-0.0102332	-3.69604	0.0378221	361.183	-0.284158	0.284158			334	27:50:00.000	-0.0103873	-3.73243	0.0387697	359.327	-0.288094	0.288094	334	-3.71423	0.0257306
335	27:55:00.000	-0.0102332	-3.69512	0.0378127	361.093	-0.28501	0.28501			335	27:55:00.000	-0.0103256	-3.73243	0.0385396	361.472	-0.288957	0.288957	335	-3.71377	0.0263793
336	28:00:00.000	-0.0102023	-3.69573	0.0377051	362.244	-0.285862	0.285862			336	28:00:00.000	-0.0103564	-3.73304	0.038661	360.455	-0.289819	0.289819	336	-3.71438	0.0263793
337	28:05:00.000	-0.0102023	-3.69543	0.037702	362.214	-0.286712	0.286712			337	28:05:00.000	-0.0103564	-3.73365	0.0386673	360.514	-0.290682	0.290682	337	-3.71454	0.0270279
338	28:10:00.000	-0.0102332	-3.69573	0.037819	361.153	-0.287563	0.287563			338	28:10:00.000	-0.0103256	-3.73426	0.0385586	361.65	-0.291543	0.291543	338	-3.715	0.0272442
339	28:15:00.000	-0.0102023	-3.69481	0.0376957	362.154	-0.288415	0.288415			339	28:15:00.000	-0.0103564	-3.73457	0.0386768	360.603	-0.292405	0.292405	339	-3.71469	0.028109
340	28:20:00.000	-0.0102332	-3.69512	0.0378127	361.093	-0.289266	0.289266			340	28:20:00.000	-0.0103256	-3.73426	0.0385586	361.65	-0.293267	0.293267	340	-3.71469	0.0276766
341	28:25:00.000	-0.0102332	-3.6942	0.0378033	361.003	-0.290119	0.290119			341	28:25:00.000	-0.0103256	-3.73365	0.0385522	361.591	-0.294127	0.294127	341	-3.71393	0.0278928
342	28:30:00.000	-0.0101407	-3.69359	0.0374555	364.235	-0.290968	0.290968			342	28:30:00.000	-0.0103873	-3.73395	0.0387856	359.474	-0.29499	0.29499	342	-3.71377	0.0285415
343	28:35:00.000	-0.010264	-3.6942	0.0379172	359.919	-0.291818	0.291818			343	28:35:00.000	-0.0103564	-3.73426	0.0386737	360.574	-0.295855	0.295855	343	-3.71423	0.0283253
344	28:40:00.000	-0.0102332	-3.6939	0.0378002	360.973	-0.292672	0.292672			344	28:40:00.000	-0.0103564	-3.73304	0.038661	360.455	-0.296718	0.296718	344	-3.71347	0.0276766
345	28:45:00.000	-0.010264	-3.6942	0.0379172	359.919	-0.293526	0.293526			345	28:45:00.000	-0.0103564	-3.73273	0.0386578	360.426	-0.297581	0.297581	345	-3.71347	0.0272442
346	28:50:00.000	-0.0101715	-3.6939	0.0375725	363.161	-0.294378	0.294378			346	28:50:00.000	-0.0102948	-3.73365	0.0384372	362.673	-0.298441	0.298441	346	-3.71377	0.028109
347	28:55:00.000	-0.0102023	-3.69328	0.0376801	362.004	-0.295227	0.295227			347	28:55:00.000	-0.0103564	-3.73395	0.0386705	360.544	-0.299302	0.299302	347	-3.71362	0.0287577
348	29:00:00.000	-0.0102332	-3.69298	0.0377908	360.884	-0.296078	0.296078			348	29:00:00.000	-0.0103873	-3.73243	0.0387697	359.327	-0.300166	0.300166	348	-3.7127	0.0278928
349	29:05:00.000	-0.0102023	-3.69298	0.037677	361.974	-0.29693	0.29693			349	29:05:00.000	-0.0103564	-3.73243	0.0386547	360.396	-0.30103	0.30103	349	-3.7127	0.0278928
350	29:10:00.000	-0.0102332	-3.69298	0.0377908	360.884	-0.297781	0.297781			350	29:10:00.000	-0.0103873	-3.73243	0.0387697	359.327	-0.301895	0.301895	350	-3.7127	0.0278928
351	29:15:00.000	-0.0102023	-3.69267	0.0376739	361.944	-0.298633	0.298633			351	29:15:00.000	-0.0103873	-3.73212	0.0387665	359.298	-0.30276	0.30276	351	-3.7124	0.0278928
352	29:20:00.000	-0.0102023	-3.69328	0.0376801	362.004	-0.299483	0.299483			352	29:20:00.000	-0.0103564	-3.73212	0.0386515	360.367	-0.303625	0.303625	352	-3.7127	0.0274604
353	29:25:00.000	-0.0102332	-3.69298	0.0377908	360.884	-0.300334	0.300334			353	29:25:00.000	-0.0103564	-3.73151	0.0386452	360.308	-0.304488	0.304488	353	-3.71224	0.0272442
354	29:30:00.000	-0.0101407	-3.69206	0.03744	364.084	-0.301183	0.301183			354	29:30:00.000	-0.0103256	-3.7309	0.0385238	361.324	-0.305349	0.305349	354	-3.71148	0.0274604
355	29:35:00.000	-0.0102023	-3.69206	0.0376676	361.884	-0.302031	0.302031			355	29:35:00.000	-0.0103256	-3.73059	0.0385207	361.295	-0.30621	0.30621	355	-3.71133	0.0272442
356	29:40:00.000	-0.0102332	-3.69206	0.0377814	360.794	-0.302882	0.302882			356	29:40:00.000	-0.0103564	-3.73059	0.0386357	360.219	-0.307072	0.307072	356	-3.71133	0.0272442
357	29:45:00.000	-0.0102023	-3.69206	0.0376676	361.884	-0.303734	0.303734			357	29:45:00.000	-0.0103564	-3.7309	0.0386388	360.249	-0.307935	0.307935	357	-3.71148	0.0274604
358	29:50:00.000	-0.0102332	-3.69206	0.0377814	360.794	-0.304585	0.304585			358	29:50:00.000	-0.0103564	-3.73029	0.0386325	360.19	-0.308798	0.308798	358	-3.71117	0.0270279
359	29:55:00.000	-0.0102332	-3.69206	0.0377814	360.794	-0.305438	0.305438			359	29:55:00.000	-0.0103256	-3.73059	0.0385207	361.295	-0.30966	0.30966	359	-3.71133	0.0272442
360	30:00:00.000	-0.0102332	-3.69176	0.0377783	360.764	-0.306291	0.306291			360	30:00:00.000	-0.0103564	-3.72967	0.0386262	360.131	-0.310521	0.310521	360	-3.71071	0.0268117
361	30:05:00.000	-0.0102332	-3.69114	0.0377721	360.704	-0.307144	0.307144			361	30:05:00.000	-0.0103256	-3.73029	0.0385175	361.265	-0.311383	0.311383	361	-3.71071	0.0276766
362	30:10:00.000	-0.0102023	-3.69084	0.0376552	361.764	-0.307995	0.307995			362	30:10:00.000	-0.0103873	-3.72998	0.0387443	359.091	-0.312246	0.312246	362	-3.71041	0.0276766
363	30:15:00.000	-0.0102023	-3.69084	0.0376552	361.764	-0.308845	0.308845			363	30:15:00.000	-0.0103564	-3.72967	0.0386262	360.131	-0.31311	0.31311	363	-3.71026	0.0274604
364	30:20:00.000	-0.0102332	-3.69084	0.0377689	360.675	-0.309697	0.309697			364	30:20:00.000	-0.0103564	-3.72967	0.0386262	360.131	-0.313973	0.313973	364	-3.71026	0.0274604
365	30:25:00.000	-0.010264	-3.69023	0.0378764	359.532	-0.310551	0.310551			365	30:25:00.000	-0.0103873	-3.72937	0.0387379	359.033	-0.314838	0.314838	365	-3.7098	0.0276766
366	30:30:00.000	-0.0101715	-3.68962	0.037529	362.74	-0.311402	0.311402			366	30:30:00.000	-0.0103564	-3.72937	0.038623	360.101	-0.315702	0.315702	366	-3.70949	0.028109
367	30:35:00.000	-0.0101715	-3.689	0.0375227	362.68	-0.31225	0.31225			367	30:35:00.000	-0.0103564	-3.72937	0.038623	360.101	-0.316565	0.316565	367	-3.70919	0.0285415
368	30:40:00.000	-0.0102023	-3.68931	0.0376396	361.614	-0.313099	0.313099			368	30:40:00.000	-0.0103564	-3.72998	0.0386293	360.16	-0.317428	0.317428	368	-3.70964	0.0287577
369	30:45:00.000	-0.0102023	-3.6887	0.0376333	361.554	-0.313949	0.313949			369	30:45:00.000	-0.0103873	-3.72998	0.0387443	359.091	-0.318292	0.318292	369	-3.70934	0.0291902
370	30:50:00.000	-0.0102023	-3.6887	0.0376333	361.554	-0.314799	0.314799			370	30:50:00.000	-0.0103873	-3.72906	0.0387348	359.003	-0.319158	0.319158	370	-3.70888	0.0285415
371	30:55:00.000	-0.0102023	-3.68931	0.0376396	361.614	-0.315649	0.315649			371	30:55:00.000	-0.0103873	-3.72876	0.0387316	358.974	-0.320024	0.320024	371	-3.70903	0.0278928
372	31:00:00.000	-0.0102023	-3.6887	0.0376333	361.554	-0.3165	0.3165			372	31:00:00.000	-0.0103564	-3.72937	0.038623	360.101	-0.320888	0.320888	372	-3.70903	0.0287577
373	31:05:00.000	-0.0102023	-3.6887	0.0376333	361.554	-0.31735	0.31735			373	31:05:00.000	-0.0103256	-3.72937	0.038508	361.176	-0.32175	0.32175	373	-3.70903	0.0287577
374	31:10:00.000	-0.0102332	-3.689	0.0377501	360.495	-0.318201	0.318201			374	31:10:00.000	-0.0103873	-3.72876	0.0387316	358.974	-0.322613	0.322613	374	-3.70888	0.028109
375	31:15:00.000	-0.0102023	-3.68931	0.0376396	361.614	-0.319053	0.319053			375	31:15:00.000	-0.0103873	-3.72845	0.0387284	358.944	-0.323478	0.323478	375	-3.70888	0.0276766
376	31:20:00.000	-0.0102332	-3.6887	0.037747	360.465	-0.319904	0.319904			376	31:20:00.000	-0.0103873	-3.72845	0.0387284	358.944	-0.324344	0.324344	376	-3.70857	0.028109
377	31:25:00.000	-0.0102332	-3.689	0.0377501	360.495	-0.320757	0.320757			377	31:25:00.000	-0.0102948	-3.72784	0.0383774	362.109	-0.325206	0.325206	377	-3.70842	0.0274604
378	31:30:00.000	-0.0102023	-3.6887	0.0376333	361.554	-0.321608	0.321608			378	31:30:00.000	-0.0103873	-3.72814	0.0387252	358.915	-0.326067	0.326067	378	-3.70842	0.0278928
379	31:35:00.000	-0.0102023	-3.68839	0.0376302	361.524	-0.322459	0.322459			379	31:35:00.000	-0.0103564	-3.72845	0.0386135	360.013	-0.326932	0.326932	379	-3.70842	0.0283253
380	31:40:00.000	-0.0102332	-3.6887	0.037747	360.465	-0.32331	0.32331			380	31:40:00.000	-0.0103256	-3.72814	0.0384954	361.058	-0.327794	0.327794	380	-3.70842	0.0278928
381	31:45:00.000	-0.010264	-3.68809	0.0378544	359.323	-0.324164	0.324164			381	31:45:00.000	-0.0103873	-3.72876	0.0387316	358.974	-0.328657	0.328657	381	-3.70842	0.0287577
382	31:50:00.000	-0.0101715	-3.68747	0.0375072	362.53	-0.325016	0.325016			382	31:50:00.000	-0.0103873	-3.72906	0.0387348	359.003	-0.329522	0.329522	382	-3.70827	0.0294064
383	31:55:00.000	-0.010264	-3.68747	0.0378482	359.264	-0.325867	0.325867			383	31:55:00.000	-0.0103564	-3.72937	0.038623	360.101	-0.330387	0.330387	383	-3.70842	0.0296226
384	32:00:00.000	-0.0102023	-3.68747	0.0376208	361.435	-0.32672	0.32672			384	32:00:00.000	-0.0103564	-3.72906	0.0386198	360.072	-0.33125	0.33125	384	-3.70827	0.0294064
385	32:05:00.000	-0.0102332	-3.68747	0.0377345	360.346	-0.327571	0.327571			385	32:05:00.000	-0.0103256	-3.72845	0.0384986	361.087	-0.332111	0.332111	385	-3.70796	0.0289739
386	32:10:00.000	-0.0102332	-3.68809	0.0377408	360.406	-0.328424	0.328424			386	32:10:00.000	-0.0103873	-3.72876	0.0387316	358.974	-0.332974	0.332974	386	-3.70842	0.0287577
387	32:15:00.000	-0.0102332	-3.68839	0.0377439	360.436	-0.329277	0.329277			387	32:15:00.000	-0.0103564	-3.72845	0.0386135	360.013	-0.333839	0.333839	387	-3.70842	0.0283253
388	32:20:00.000	-0.0102023	-3.68778	0.037624	361.465	-0.330128	0.330128			388	32:20:00.000	-0.0103873	-3.72906	0.0387348	359.003	-0.334703	0.334703	388	-3.70842	0.0291902
389	32:25:00.000	-0.0102332	-3.68717	0.0377314	360.316	-0.33098	0.33098			389	32:25:00.000	-0.0103564	-3.72845	0.0386135	360.013	-0.335567	0.335567	389	-3.70781	0.0291902
390	32:30:00.000	-0.0102023	-3.68778	0.037624	361.465	-0.331831	0.331831			390	32:30:00.000	-0.0103873	-3.72876	0.0387316	358.974	-0.336432	0.336432	390	-3.70827	0.0289739
391	32:35:00.000	-0.0102332	-3.68717	0.0377314	360.316	-0.332683	0.332683			391	32:35:00.000	-0.0103564	-3.72814	0.0386103	359.983	-0.337296	0.337296	391	-3.70766	0.0289739
392	32:40:00.000	-0.010264	-3.68747	0.0378482	359.264	-0.333537	0.333537			392	32:40:00.000	-0.0103256	-3.72814	0.0384954	361.058	-0.338158	0.338158	392	-3.70781	0.0287577
393	32:45:00.000	-0.0102023	-3.68717	0.0376177	361.405	-0.33439	0.33439			393	32:45:00.000	-0.0103256	-3.72784	0.0384923	361.028	-0.339018	0.339018	393	-3.7075	0.0287577
394	32:50:00.000	-0.0101715	-3.68686	0.037501	362.47	-0.335239	0.335239			394	32:50:00.000	-0.0103873	-3.72876	0.0387316	358.974	-0.339881	0.339881	394	-3.70781	0.0296226
395	32:55:00.000	-0.0102023	-3.68656	0.0376115	361.345	-0.336087	0.336087			395	32:55:00.000	-0.0103873	-3.72876	0.0387316	358.974	-0.340747	0.340747	395	-3.70766	0.0298388
396	33:00:00.000	-0.0102332	-3.68656	0.0377251	360.256	-0.336939	0.336939			396	33:00:00.000	-0.0102948	-3.72723	0.0383711	362.05	-0.341609	0.341609	396	-3.70689	0.0287577
397	33:05:00.000	-0.010264	-3.68686	0.0378419	359.204	-0.337793	0.337793			397	33:05:00.000	-0.0103873	-3.72845	0.0387284	358.944	-0.34247	0.34247	397	-3.70766	0.0294064
398	33:10:00.000	-0.0102332	-3.68747	0.0377345	360.346	-0.338647	0.338647			398	33:10:00.000	-0.0103564	-3.72876	0.0386167	360.042	-0.343335	0.343335	398	-3.70812	0.0291902
399	33:15:00.000	-0.0101715	-3.68717	0.0375041	362.5	-0.339497	0.339497			399	33:15:00.000	-0.0103873	-3.72876	0.0387316	358.974	-0.344199	0.344199	399	-3.70796	0.0294064
400	33:20:00.000	-0.0102023	-3.68686	0.0376146	361.375	-0.340346	0.340346			400	33:20:00.000	-0.0103873	-3.72814	0.0387252	358.915	-0.345065	0.345065	400	-3.7075	0.0291902
401	33:25:00.000	-0.0102332	-3.68717	0.0377314	360.316	-0.341198	0.341198			401	33:25:00.000	-0.0103564	-3.72814	0.0386103	359.983	-0.345929	0.345929	401	-3.70766	0.0289739
402	33:30:00.000	-0.010264	-3.68747	0.0378482	359.264	-0.342052	0.342052			402	33:30:00.000	-0.0103564	-3.72784	0.0386072	359.954	-0.346792	0.346792	402	-3.70766	0.0285415
403	33:35:00.000	-0.0102332	-3.68717	0.0377314	360.316	-0.342906	0.342906			403	33:35:00.000	-0.0103873	-3.72845	0.0387284	358.944	-0.347656	0.347656	403	-3.70781	0.0291902
404	33:40:00.000	-0.0102332	-3.68747	0.0377345	360.346	-0.343758	0.343758			404	33:40:00.000	-0.0103564	-3.72692	0.0385977	359.865	-0.348521	0.348521	404	-3.7072	0.0278928
405	33:45:00.000	-0.0102332	-3.68778	0.0377376	360.376	-0.344611	0.344611			405	33:45:00.000	-0.0103564	-3.72845	0.0386135	360.013	-0.349384	0.349384	405	-3.70812	0.0287577
406	33:50:00.000	-0.0102332	-3.68747	0.0377345	360.346	-0.345464	0.345464			406	33:50:00.000	-0.0103873	-3.72845	0.0387284	358.944	-0.350248	0.350248	406	-3.70796	0.0289739
407	33:55:00.000	-0.010264	-3.68717	0.037845	359.234	-0.346318	0.346318			407	33:55:00.000	-0.0103564	-3.72814	0.0386103	359.983	-0.351112	0.351112	407	-3.70766	0.0289739
408	34:00:00.000	-0.0102023	-3.68656	0.0376115	361.345	-0.347171	0.347171			408	34:00:00.000	-0.0103564	-3.72753	0.038604	359.924	-0.351975	0.351975	408	-3.70705	0.0289739
409	34:05:00.000	-0.0102332	-3.68625	0.037722	360.226	-0.348022	0.348022			409	34:05:00.000	-0.0103564	-3.72753	0.038604	359.924	-0.352838	0.352838	409	-3.70689	0.0291902
410	34:10:00.000	-0.0102332	-3.68717	0.0377314	360.316	-0.348875	0.348875			410	34:10:00.000	-0.0103873	-3.72814	0.0387252	358.915	-0.353703	0.353703	410	-3.70766	0.0289739
411	34:15:00.000	-0.0102023	-3.68686	0.0376146	361.375	-0.349727	0.349727			411	34:15:00.000	-0.0103873	-3.72814	0.0387252	358.915	-0.354568	0.354568	411	-3.7075	0.0291902
412	34:20:00.000	-0.010264	-3.68717	0.037845	359.234	-0.350579	0.350579			412	34:20:00.000	-0.0103256	-3.72784	0.0384923	361.028	-0.355431	0.355431	412	-3.7075	0.0287577
413	34:25:00.000	-0.0102023	-3.68686	0.0376146	361.375	-0.351432	0.351432			413	34:25:00.000	-0.0103873	-3.72692	0.0387125	358.797	-0.356294	0.356294	413	-3.70689	0.0283253
414	34:30:00.000	-0.010264	-3.68656	0.0378387	359.174	-0.352285	0.352285			414	34:30:00.000	-0.0103873	-3.72753	0.0387189	358.856	-0.35716	0.35716	414	-3.70705	0.0289739
415	34:35:00.000	-0.0102332	-3.68411	0.0377001	360.017	-0.353139	0.353139			415	34:35:00.000	-0.0103873	-3.72723	0.0387157	358.827	-0.358026	0.358026	415	-3.70567	0.0304875
416	34:40:00.000	-0.0102023	-3.6835	0.0375803	361.045	-0.35399	0.35399			416	34:40:00.000	-0.0103564	-3.72784	0.0386072	359.954	-0.35889	0.35889	416	-3.70567	0.0313524
417	34:45:00.000	-0.0102332	-3.68411	0.0377001	360.017	-0.354842	0.354842			417	34:45:00.000	-0.0103564	-3.72784	0.0386072	359.954	-0.359753	0.359753	417	-3.70598	0.03092
418	34:50:00.000	-0.0102023	-3.6835	0.0375803	361.045	-0.355693	0.355693			418	34:50:00.000	-0.0103873	-3.72723	0.0387157	358.827	-0.360617	0.360617	418	-3.70536	0.03092
419	34:55:00.000	-0.0102023	-3.68319	0.0375772	361.015	-0.356543	0.356543			419	34:55:00.000	-0.0103564	-3.72662	0.0385945	359.835	-0.361482	0.361482	419	-3.7049	0.0307037
420	35:00:00.000	-0.0101715	-3.68289	0.0374605	362.079	-0.357392	0.357392			420	35:00:00.000	-0.0103564	-3.72753	0.038604	359.924	-0.362345	0.362345	420	-3.70521	0.0315686
421	35:05:00.000	-0.010264	-3.6835	0.0378074	358.876	-0.358244	0.358244			421	35:05:00.000	-0.0103564	-3.72692	0.0385977	359.865	-0.363208	0.363208	421	-3.70521	0.0307037
422	35:10:00.000	-0.0102023	-3.68258	0.0375709	360.955	-0.359097	0.359097			422	35:10:00.000	-0.0103256	-3.72631	0.0384765	360.88	-0.364069	0.364069	422	-3.70445	0.03092
423	35:15:00.000	-0.0102332	-3.6835	0.0376938	359.957	-0.359948	0.359948			423	35:15:00.000	-0.0102948	-3.72692	0.0383679	362.02	-0.364929	0.364929	423	-3.70521	0.0307037
424	35:20:00.000	-0.0102332	-3.6835	0.0376938	359.957	-0.360801	0.360801			424	35:20:00.000	-0.0103873	-3.72723	0.0387157	358.827	-0.36579	0.36579	424	-3.70536	0.03092
425	35:25:00.000	-0.0102023	-3.68319	0.0375772	361.015	-0.361652	0.361652			425	35:25:00.000	-0.0103873	-3.7257	0.0386998	358.679	-0.366656	0.366656	425	-3.70445	0.0300551
426	35:30:00.000	-0.0102332	-3.68289	0.0376876	359.898	-0.362504	0.362504			426	35:30:00.000	-0.0103564	-3.72631	0.0385913	359.806	-0.36752	0.36752	426	-3.7046	0.0307037
427	35:35:00.000	-0.0102332	-3.68258	0.0376844	359.868	-0.363357	0.363357			427	35:35:00.000	-0.0103873	-3.72723	0.0387157	358.827	-0.368385	0.368385	427	-3.7049	0.0315686
428	35:40:00.000	-0.010264	-3.68319	0.0378042	358.847	-0.364211	0.364211			428	35:40:00.000	-0.0103564	-3.72692	0.0385977	359.865	-0.369249	0.369249	428	-3.70506	0.03092
429	35:45:00.000	-0.010264	-3.68289	0.0378011	358.817	-0.365066	0.365066			429	35:45:00.000	-0.0103564	-3.72631	0.0385913	359.806	-0.370112	0.370112	429	-3.7046	0.0307037
430	35:50:00.000	-0.0102332	-3.68319	0.0376907	359.928	-0.36592	0.36592			430	35:50:00.000	-0.0103564	-3.72662	0.0385945	359.835	-0.370975	0.370975	430	-3.7049	0.0307037
431	35:55:00.000	-0.0102023	-3.68228	0.0375678	360.925	-0.366772	0.366772			431	35:55:00.000	-0.0103873	-3.72753	0.0387189	358.856	-0.371839	0.371839	431	-3.7049	0.0320011
432	36:00:00.000	-0.0102023	-3.68289	0.037574	360.985	-0.367622	0.367622			432	36:00:00.000	-0.0103564	-3.72692	0.0385977	359.865	-0.372704	0.372704	432	-3.7049	0.0311362
433	36:05:00.000	-0.0102332	-3.68228	0.0376813	359.838	-0.368473	0.368473			433	36:05:00.000	-0.0103873	-3.72631	0.0387062	358.738	-0.373568	0.373568	433	-3.70429	0.0311362
434	36:10:00.000	-0.0102332	-3.68197	0.0376782	359.808	-0.369326	0.369326			434	36:10:00.000	-0.0103873	-3.72662	0.0387094	358.768	-0.374434	0.374434	434	-3.70429	0.0315686
435	36:15:00.000	-0.0102023	-3.68258	0.0375709	360.955	-0.370177	0.370177			435	36:15:00.000	-0.0103564	-3.72662	0.0385945	359.835	-0.375298	0.375298	435	-3.7046	0.0311362
436	36:20:00.000	-0.0102023	-3.68258	0.0375709	360.955	-0.371028	0.371028			436	36:20:00.000	-0.0104181	-3.72723	0.0388306	357.765	-0.376163	0.376163	436	-3.7049	0.0315686
437	36:25:00.000	-0.0102023	-3.68258	0.0375709	360.955	-0.371878	0.371878			437	36:25:00.000	-0.0103564	-3.72662	0.0385945	359.835	-0.377029	0.377029	437	-3.7046	0.0311362
438	36:30:00.000	-0.0102332	-3.68319	0.0376907	359.928	-0.372729	0.372729			438	36:30:00.000	-0.0103564	-3.72631	0.0385913	359.806	-0.377892	0.377892	438	-3.70475	0.0304875
439	36:35:00.000	-0.010264	-3.68289	0.0378011	358.817	-0.373583	0.373583			439	36:35:00.000	-0.0103256	-3.726	0.0384733	360.85	-0.378754	0.378754	439	-3.70445	0.0304875
440	36:40:00.000	-0.0102332	-3.68258	0.0376844	359.868	-0.374437	0.374437			440	36:40:00.000	-0.0103873	-3.72662	0.0387094	358.768	-0.379617	0.379617	440	-3.7046	0.0311362
441	36:45:00.000	-0.0102332	-3.68228	0.0376813	359.838	-0.37529	0.37529			441	36:45:00.000	-0.0103564	-3.726	0.0385882	359.776	-0.380481	0.380481	441	-3.70414	0.03092
442	36:50:00.000	-0.010264	-3.68258	0.0377979	358.787	-0.376144	0.376144			442	36:50:00.000	-0.0103564	-3.72692	0.0385977	359.865	-0.381344	0.381344	442	-3.70475	0.0313524
443	36:55:00.000	-0.0102023	-3.68197	0.0375647	360.895	-0.376997	0.376997			443	36:55:00.000	-0.0103564	-3.72662	0.0385945	359.835	-0.382207	0.382207	443	-3.70429	0.0315686
444	37:00:00.000	-0.010264	-3.68228	0.0377948	358.757	-0.37785	0.37785			444	37:00:00.000	-0.0103564	-3.72631	0.0385913	359.806	-0.38307	0.38307	444	-3.70429	0.0311362
445	37:05:00.000	-0.0102023	-3.68167	0.0375616	360.865	-0.378702	0.378702			445	37:05:00.000	-0.0103256	-3.726	0.0384733	360.85	-0.383932	0.383932	445	-3.70383	0.0313524
446	37:10:00.000	-0.0102332	-3.68228	0.0376813	359.838	-0.379554	0.379554			446	37:10:00.000	-0.0103564	-3.726	0.0385882	359.776	-0.384794	0.384794	446	-3.70414	0.03092
447	37:15:00.000	-0.0102332	-3.68228	0.0376813	359.838	-0.380407	0.380407			447	37:15:00.000	-0.0103873	-3.72631	0.0387062	358.738	-0.385658	0.385658	447	-3.70429	0.0311362
448	37:20:00.000	-0.0102023	-3.68228	0.0375678	360.925	-0.381258	0.381258			448	37:20:00.000	-0.0103564	-3.726	0.0385882	359.776	-0.386522	0.386522	448	-3.70414	0.03092
449	37:25:00.000	-0.0102332	-3.68197	0.0376782	359.808	-0.38211	0.38211			449	37:25:00.000	-0.0103564	-3.72631	0.0385913	359.806	-0.387386	0.387386	449	-3.70414	0.0313524
450	37:30:00.000	-0.010264	-3.68197	0.0377917	358.727	-0.382964	0.382964			450	37:30:00.000	-0.0103564	-3.72539	0.0385818	359.717	-0.388249	0.388249	450	-3.70368	0.0307037
451	37:35:00.000	-0.0101407	-3.68075	0.0373253	362.968	-0.383814	0.383814			451	37:35:00.000	-0.0103564	-3.72539	0.0385818	359.717	-0.389112	0.389112	451	-3.70307	0.0315686
452	37:40:00.000	-0.0102332	-3.68014	0.0376594	359.629	-0.384663	0.384663			452	37:40:00.000	-0.0103564	-3.72539	0.0385818	359.717	-0.389975	0.389975	452	-3.70276	0.0320011
453	37:45:00.000	-0.0101715	-3.68044	0.0374356	361.838	-0.385513	0.385513			453	37:45:00.000	-0.0103873	-3.72448	0.0386871	358.562	-0.390839	0.390839	453	-3.70246	0.0311362
454	37:50:00.000	-0.0102023	-3.68503	0.0375959	361.195	-0.386362	0.386362			454	37:50:00.000	-0.0103564	-3.72509	0.0385787	359.688	-0.391703	0.391703	454	-3.70506	0.0283253
455	37:55:00.000	-0.0102023	-3.68625	0.0376084	361.315	-0.387212	0.387212			455	37:55:00.000	-0.0103873	-3.72753	0.0387189	358.856	-0.392568	0.392568	455	-3.70689	0.0291902
456	38:00:00.000	-0.0102023	-3.68656	0.0376115	361.345	-0.388062	0.388062			456	38:00:00.000	-0.0103564	-3.72723	0.0386008	359.894	-0.393432	0.393432	456	-3.70689	0.0287577
457	38:05:00.000	-0.0101715	-3.68595	0.0374916	362.379	-0.388911	0.388911			457	38:05:00.000	-0.0103256	-3.72662	0.0384796	360.91	-0.394294	0.394294	457	-3.70628	0.0287577
458	38:10:00.000	-0.0102332	-3.68625	0.037722	360.226	-0.389761	0.389761			458	38:10:00.000	-0.0103564	-3.72784	0.0386072	359.954	-0.395155	0.395155	458	-3.70705	0.0294064
459	38:15:00.000	-0.010264	-3.68686	0.0378419	359.204	-0.390615	0.390615			459	38:15:00.000	-0.0103256	-3.72845	0.0384986	361.087	-0.396017	0.396017	459	-3.70766	0.0294064
460	38:20:00.000	-0.0102332	-3.68686	0.0377282	360.286	-0.39147	0.39147			460	38:20:00.000	-0.0103873	-3.72876	0.0387316	358.974	-0.39688	0.39688	460	-3.70781	0.0296226
461	38:25:00.000	-0.0102332	-3.68625	0.037722	360.226	-0.392322	0.392322			461	38:25:00.000	-0.0103564	-3.72814	0.0386103	359.983	-0.397745	0.397745	461	-3.7072	0.0296226
462	38:30:00.000	-0.0102332	-3.68686	0.0377282	360.286	-0.393175	0.393175			462	38:30:00.000	-0.0103564	-3.72814	0.0386103	359.983	-0.398608	0.398608	462	-3.7075	0.0291902
463	38:35:00.000	-0.0102023	-3.68319	0.0375772	361.015	-0.394027	0.394027			463	38:35:00.000	-0.0103873	-3.72845	0.0387284	358.944	-0.399472	0.399472	463	-3.70582	0.0320011
464	38:40:00.000	-0.0102023	-3.68289	0.037574	360.985	-0.394877	0.394877			464	38:40:00.000	-0.0103873	-3.72814	0.0387252	358.915	-0.400337	0.400337	464	-3.70552	0.0320011
465	38:45:00.000	-0.010264	-3.6835	0.0378074	358.876	-0.395729	0.395729			465	38:45:00.000	-0.0103873	-3.72784	0.0387221	358.885	-0.401203	0.401203	465	-3.70567	0.0313524
466	38:50:00.000	-0.0102332	-3.68381	0.037697	359.987	-0.396584	0.396584			466	38:50:00.000	-0.0103873	-3.72784	0.0387221	358.885	-0.402069	0.402069	466	-3.70582	0.0311362
467	38:55:00.000	-0.0102023	-3.68381	0.0375834	361.075	-0.397435	0.397435			467	38:55:00.000	-0.0103256	-3.72692	0.0384828	360.939	-0.402932	0.402932	467	-3.70536	0.0304875
468	39:00:00.000	-0.010264	-3.68319	0.0378042	358.847	-0.398288	0.398288			468	39:00:00.000	-0.0103564	-3.72692	0.0385977	359.865	-0.403793	0.403793	468	-3.70506	0.03092
469	39:05:00.000	-0.0102332	-3.6835	0.0376938	359.957	-0.399142	0.399142			469	39:05:00.000	-0.0103256	-3.72662	0.0384796	360.91	-0.404655	0.404655	469	-3.70506	0.0304875
470	39:10:00.000	-0.0102332	-3.6835	0.0376938	359.957	-0.399995	0.399995			470	39:10:00.000	-0.0103564	-3.72753	0.038604	359.924	-0.405517	0.405517	470	-3.70552	0.0311362
471	39:15:00.000	-0.0102332	-3.68289	0.0376876	359.898	-0.400847	0.400847			471	39:15:00.000	-0.0103873	-3.726	0.038703	358.709	-0.406381	0.406381	471	-3.70445	0.0304875
472	39:20:00.000	-0.0102332	-3.68258	0.0376844	359.868	-0.4017	0.4017			472	39:20:00.000	-0.0103256	-3.7257	0.0384702	360.821	-0.407244	0.407244	472	-3.70414	0.0304875
473	39:25:00.000	-0.0101715	-3.68197	0.0374512	361.989	-0.40255	0.40255			473	39:25:00.000	-0.0103564	-3.726	0.0385882	359.776	-0.408106	0.408106	473	-3.70399	0.0311362
474	39:30:00.000	-0.0102023	-3.68319	0.0375772	361.015	-0.403399	0.403399			474	39:30:00.000	-0.0103256	-3.72509	0.0384638	360.761	-0.408968	0.408968	474	-3.70414	0.0296226
475	39:35:00.000	-0.0102332	-3.68258	0.0376844	359.868	-0.404251	0.404251			475	39:35:00.000	-0.0103564	-3.72478	0.0385755	359.658	-0.40983	0.40983	475	-3.70368	0.0298388
476	39:40:00.000	-0.0102332	-3.68197	0.0376782	359.808	-0.405103	0.405103			476	39:40:00.000	-0.0103873	-3.72509	0.0386935	358.62	-0.410694	0.410694	476	-3.70353	0.0304875
477	39:45:00.000	-0.0101715	-3.68105	0.0374419	361.898	-0.405954	0.405954			477	39:45:00.000	-0.0103256	-3.72509	0.0384638	360.761	-0.411557	0.411557	477	-3.70307	0.0311362
478	39:50:00.000	-0.0102332	-3.68167	0.037675	359.778	-0.406804	0.406804			478	39:50:00.000	-0.0103873	-3.72356	0.0386776	358.473	-0.41242	0.41242	478	-3.70261	0.0296226
479	39:55:00.000	-0.0102023	-3.68197	0.0375647	360.895	-0.407655	0.407655			479	39:55:00.000	-0.0103564	-3.72417	0.0385692	359.599	-0.413284	0.413284	479	-3.70307	0.0298388
480	40:00:00.000	-0.0102023	-3.68105	0.0375553	360.805	-0.408506	0.408506			480	40:00:00.000	-0.0103256	-3.72325	0.0384449	360.584	-0.414146	0.414146	480	-3.70215	0.0298388
481	40:05:00.000	-0.0102332	-3.68136	0.0376719	359.748	-0.409357	0.409357			481	40:05:00.000	-0.010264	-3.72325	0.0382154	362.749	-0.415004	0.415004	481	-3.70231	0.0296226
482	40:10:00.000	-0.0102023	-3.68014	0.037546	360.715	-0.410208	0.410208			482	40:10:00.000	-0.0103564	-3.72233	0.0385502	359.422	-0.415863	0.415863	482	-3.70124	0.0298388
483	40:15:00.000	-0.0102023	-3.68075	0.0375522	360.775	-0.411059	0.411059			483	40:15:00.000	-0.0103564	-3.72264	0.0385533	359.452	-0.416726	0.416726	483	-3.70169	0.0296226
484	40:20:00.000	-0.0102023	-3.68044	0.0375491	360.745	-0.411909	0.411909			484	40:20:00.000	-0.0103564	-3.72142	0.0385407	359.333	-0.417589	0.417589	484	-3.70093	0.0289739
485	40:25:00.000	-0.0102332	-3.68075	0.0376657	359.688	-0.41276	0.41276			485	40:25:00.000	-0.0103564	-3.7205	0.0385312	359.245	-0.418452	0.418452	485	-3.70062	0.028109
486	40:30:00.000	-0.0102332	-3.67952	0.0376531	359.569	-0.413613	0.413613			486	40:30:00.000	-0.0103256	-3.72111	0.0384228	360.376	-0.419314	0.419314	486	-3.70032	0.0294064
487	40:35:00.000	-0.0102023	-3.67952	0.0375397	360.655	-0.414465	0.414465			487	40:35:00.000	-0.0103873	-3.72019	0.0386427	358.149	-0.420177	0.420177	487	-3.69986	0.0287577
488	40:40:00.000	-0.0102023	-3.67891	0.0375335	360.595	-0.415315	0.415315			488	40:40:00.000	-0.0103256	-3.71958	0.038407	360.228	-0.42104	0.42104	488	-3.69925	0.0287577
489	40:45:00.000	-0.0102023	-3.67922	0.0375366	360.625	-0.416165	0.416165			489	40:45:00.000	-0.0103564	-3.71928	0.0385185	359.127	-0.421902	0.421902	489	-3.69925	0.0283253
490	40:50:00.000	-0.0102332	-3.67891	0.0376469	359.509	-0.417016	0.417016			490	40:50:00.000	-0.0103564	-3.71897	0.0385153	359.097	-0.422765	0.422765	490	-3.69894	0.0283253
491	40:55:00.000	-0.0101715	-3.678	0.0374108	361.598	-0.417867	0.417867			491	40:55:00.000	-0.0103256	-3.71683	0.0383786	359.962	-0.423627	0.423627	491	-3.69741	0.0274604
492	41:00:00.000	-0.0102332	-3.6783	0.0376406	359.449	-0.418717	0.418717			492	41:00:00.000	-0.0103873	-3.71714	0.0386109	357.855	-0.42449	0.42449	492	-3.69772	0.0274604
493	41:05:00.000	-0.0102023	-3.678	0.0375241	360.505	-0.419568	0.419568			493	41:05:00.000	-0.0103873	-3.71683	0.0386077	357.826	-0.425355	0.425355	493	-3.69741	0.0274604
494	41:10:00.000	-0.0102023	-3.67738	0.0375179	360.445	-0.420419	0.420419			494	41:10:00.000	-0.0103564	-3.71652	0.03849	358.861	-0.42622	0.42622	494	-3.69695	0.0276766
495	41:15:00.000	-0.0102023	-3.67738	0.0375179	360.445	-0.421269	0.421269			495	41:15:00.000	-0.0103256	-3.715	0.0383596	359.784	-0.427081	0.427081	495	-3.69619	0.0265955
496	41:20:00.000	-0.0101715	-3.67708	0.0374014	361.508	-0.422118	0.422118			496	41:20:00.000	-0.0103564	-3.715	0.0384742	358.713	-0.427943	0.427943	496	-3.69604	0.0268117
497	41:25:00.000	-0.0102023	-3.67647	0.0375085	360.356	-0.422967	0.422967			497	41:25:00.000	-0.0103564	-3.71408	0.0384646	358.625	-0.428806	0.428806	497	-3.69527	0.0265955
498	41:30:00.000	-0.0102023	-3.67677	0.0375117	360.386	-0.423817	0.423817			498	41:30:00.000	-0.0103564	-3.71408	0.0384646	358.625	-0.429669	0.429669	498	-3.69543	0.0263793
499	41:35:00.000	-0.0101715	-3.67616	0.0373921	361.417	-0.424666	0.424666			499	41:35:00.000	-0.0103564	-3.71316	0.0384551	358.536	-0.430532	0.430532	499	-3.69466	0.026163
500	41:40:00.000	-0.0102332	-3.67555	0.0376125	359.18	-0.425516	0.425516			500	41:40:00.000	-0.0103564	-3.71286	0.038452	358.507	-0.431395	0.431395	500	-3.6942	0.0263793
501	41:45:00.000	-0.0102023	-3.67555	0.0374992	360.266	-0.426367	0.426367			501	41:45:00.000	-0.0103256	-3.71224	0.0383312	359.518	-0.432257	0.432257	501	-3.6939	0.0259468
502	41:50:00.000	-0.0102023	-3.67555	0.0374992	360.266	-0.427217	0.427217			502	41:50:00.000	-0.0103564	-3.71194	0.0384425	358.418	-0.433119	0.433119	502	-3.69374	0.0257306
503	41:55:00.000	-0.0102023	-3.67494	0.0374929	360.206	-0.428068	0.428068			503	41:55:00.000	-0.0103256	-3.71194	0.0383281	359.488	-0.433981	0.433981	503	-3.69344	0.026163
504	42:00:00.000	-0.0102332	-3.67494	0.0376062	359.121	-0.428919	0.428919			504	42:00:00.000	-0.0103256	-3.71163	0.0383249	359.458	-0.434841	0.434841	504	-3.69328	0.0259468
505	42:05:00.000	-0.0102023	-3.67433	0.0374867	360.146	-0.429771	0.429771			505	42:05:00.000	-0.0102948	-3.71163	0.0382105	360.535	-0.4357	0.4357	505	-3.69298	0.0263793
506	42:10:00.000	-0.0102332	-3.67463	0.0376031	359.091	-0.430622	0.430622			506	42:10:00.000	-0.0103564	-3.7101	0.0384235	358.241	-0.436561	0.436561	506	-3.69237	0.0250819
507	42:15:00.000	-0.0102023	-3.67402	0.0374836	360.116	-0.431474	0.431474			507	42:15:00.000	-0.0103564	-3.71041	0.0384266	358.271	-0.437424	0.437424	507	-3.69221	0.0257306
508	42:20:00.000	-0.0101715	-3.67463	0.0373766	361.267	-0.432323	0.432323			508	42:20:00.000	-0.0103256	-3.70949	0.0383028	359.251	-0.438285	0.438285	508	-3.69206	0.0246495
509	42:25:00.000	-0.0102332	-3.67402	0.0375968	359.031	-0.433173	0.433173			509	42:25:00.000	-0.0103256	-3.70949	0.0383028	359.251	-0.439146	0.439146	509	-3.69176	0.0250819
510	42:30:00.000	-0.0102023	-3.67433	0.0374867	360.146	-0.434024	0.434024			510	42:30:00.000	-0.0103256	-3.70949	0.0383028	359.251	-0.440006	0.440006	510	-3.69191	0.0248657
511	42:35:00.000	-0.0102023	-3.67341	0.0374773	360.056	-0.434874	0.434874			511	42:35:00.000	-0.0103564	-3.70857	0.0384076	358.093	-0.440868	0.440868	511	-3.69099	0.0248657
512	42:40:00.000	-0.0102023	-3.67341	0.0374773	360.056	-0.435725	0.435725			512	42:40:00.000	-0.0103873	-3.70888	0.0385251	357.06	-0.441732	0.441732	512	-3.69114	0.0250819
513	42:45:00.000	-0.0101715	-3.67219	0.0373517	361.027	-0.436573	0.436573			513	42:45:00.000	-0.0103873	-3.70766	0.0385124	356.942	-0.442598	0.442598	513	-3.68992	0.0250819
514	42:50:00.000	-0.0102023	-3.67249	0.037468	359.966	-0.437422	0.437422			514	42:50:00.000	-0.0103564	-3.70796	0.0384013	358.034	-0.443462	0.443462	514	-3.69023	0.0250819
515	42:55:00.000	-0.0101715	-3.67249	0.0373548	361.057	-0.438271	0.438271			515	42:55:00.000	-0.0103564	-3.70919	0.038414	358.152	-0.444325	0.444325	515	-3.69084	0.0259468
516	43:00:00.000	-0.0102023	-3.67188	0.0374617	359.906	-0.43912	0.43912			516	43:00:00.000	-0.0103564	-3.70796	0.0384013	358.034	-0.445188	0.445188	516	-3.68992	0.0255144
517	43:05:00.000	-0.0102023	-3.67096	0.0374524	359.816	-0.43997	0.43997			517	43:05:00.000	-0.0103564	-3.70766	0.0383981	358.005	-0.446051	0.446051	517	-3.68931	0.0259468
518	43:10:00.000	-0.0102023	-3.67157	0.0374586	359.876	-0.440821	0.440821			518	43:10:00.000	-0.0103256	-3.70796	0.038287	359.103	-0.446913	0.446913	518	-3.68977	0.0257306
519	43:15:00.000	-0.0102023	-3.67127	0.0374555	359.846	-0.441671	0.441671			519	43:15:00.000	-0.0102948	-3.70674	0.0381601	360.059	-0.447772	0.447772	519	-3.689	0.0250819
520	43:20:00.000	-0.0101407	-3.67096	0.0372261	362.003	-0.442518	0.442518			520	43:20:00.000	-0.0103256	-3.70643	0.0382712	358.955	-0.448632	0.448632	520	-3.6887	0.0250819
521	43:25:00.000	-0.0102023	-3.67157	0.0374586	359.876	-0.443366	0.443366			521	43:25:00.000	-0.0103256	-3.70735	0.0382807	359.044	-0.449492	0.449492	521	-3.68946	0.0252981
522	43:30:00.000	-0.0102332	-3.67127	0.0375687	358.762	-0.444218	0.444218			522	43:30:00.000	-0.0103564	-3.70674	0.0383886	357.916	-0.450354	0.450354	522	-3.689	0.0250819
523	43:35:00.000	-0.0102023	-3.67066	0.0374493	359.786	-0.445069	0.445069			523	43:35:00.000	-0.0103256	-3.70582	0.0382649	358.896	-0.451216	0.451216	523	-3.68824	0.0248657
524	43:40:00.000	-0.0101099	-3.67035	0.0371067	363.047	-0.445915	0.445915			524	43:40:00.000	-0.0103256	-3.70521	0.0382586	358.837	-0.452076	0.452076	524	-3.68778	0.0246495
525	43:45:00.000	-0.0101715	-3.67035	0.037333	360.846	-0.44676	0.44676			525	43:45:00.000	-0.0103564	-3.70552	0.038376	357.798	-0.452938	0.452938	525	-3.68793	0.0248657
526	43:50:00.000	-0.0102023	-3.67005	0.037443	359.726	-0.447609	0.447609			526	43:50:00.000	-0.0102948	-3.70613	0.0381538	360	-0.453798	0.453798	526	-3.68809	0.0255144
527	43:55:00.000	-0.0102023	-3.67066	0.0374493	359.786	-0.44846	0.44846			527	43:55:00.000	-0.0102948	-3.7049	0.0381413	359.881	-0.454656	0.454656	527	-3.68778	0.024217
528	44:00:00.000	-0.0102332	-3.67005	0.0375561	358.643	-0.449311	0.449311			528	44:00:00.000	-0.0103256	-3.70124	0.0382176	358.452	-0.455515	0.455515	528	-3.68564	0.0220548
529	44:05:00.000	-0.0102332	-3.67005	0.0375561	358.643	-0.450164	0.450164			529	44:05:00.000	-0.0103564	-3.70062	0.0383253	357.326	-0.456377	0.456377	529	-3.68533	0.0216223
530	44:10:00.000	-0.0101715	-3.67005	0.0373299	360.816	-0.451014	0.451014			530	44:10:00.000	-0.0103564	-3.70154	0.0383348	357.414	-0.45724	0.45724	530	-3.68579	0.022271
531	44:15:00.000	-0.0101715	-3.66943	0.0373237	360.756	-0.451862	0.451862			531	44:15:00.000	-0.0103256	-3.70032	0.0382081	358.363	-0.458102	0.458102	531	-3.68488	0.0218386
532	44:20:00.000	-0.0102332	-3.66913	0.0375468	358.553	-0.452712	0.452712			532	44:20:00.000	-0.0103256	-3.70001	0.0382049	358.333	-0.458962	0.458962	532	-3.68457	0.0218386
533	44:25:00.000	-0.0102023	-3.66913	0.0374337	359.636	-0.453563	0.453563			533	44:25:00.000	-0.0103256	-3.70001	0.0382049	358.333	-0.459823	0.459823	533	-3.68457	0.0218386
534	44:30:00.000	-0.0102023	-3.66852	0.0374274	359.576	-0.454413	0.454413			534	44:30:00.000	-0.0103256	-3.70001	0.0382049	358.333	-0.460683	0.460683	534	-3.68426	0.022271
535	44:35:00.000	-0.0102023	-3.66882	0.0374305	359.606	-0.455264	0.455264			535	44:35:00.000	-0.0103564	-3.70032	0.0383221	357.296	-0.461545	0.461545	535	-3.68457	0.022271
536	44:40:00.000	-0.0102023	-3.66943	0.0374368	359.666	-0.456114	0.456114			536	44:40:00.000	-0.0103256	-3.69971	0.0382018	358.303	-0.462407	0.462407	536	-3.68457	0.0214061
537	44:45:00.000	-0.0101715	-3.66913	0.0373206	360.726	-0.456963	0.456963			537	44:45:00.000	-0.0102948	-3.69909	0.0380814	359.317	-0.463266	0.463266	537	-3.68411	0.0211899
538	44:50:00.000	-0.0102332	-3.66668	0.0375217	358.314	-0.457813	0.457813			538	44:50:00.000	-0.0103564	-3.69909	0.0383095	357.178	-0.464126	0.464126	538	-3.68289	0.0229197
539	44:55:00.000	-0.0102023	-3.66668	0.0374087	359.396	-0.458664	0.458664			539	44:55:00.000	-0.0103256	-3.69971	0.0382018	358.303	-0.464988	0.464988	539	-3.68319	0.0233521
540	45:00:00.000	-0.0101715	-3.66607	0.0372895	360.425	-0.459513	0.459513			540	45:00:00.000	-0.0103256	-3.69879	0.0381923	358.215	-0.465849	0.465849	540	-3.68243	0.0231359
541	45:05:00.000	-0.0102023	-3.66607	0.0374025	359.336	-0.460362	0.460362			541	45:05:00.000	-0.0103873	-3.69879	0.0384203	356.089	-0.466712	0.466712	541	-3.68243	0.0231359
542	45:10:00.000	-0.0101407	-3.66576	0.0371734	361.491	-0.46121	0.46121			542	45:10:00.000	-0.0103256	-3.69848	0.0381891	358.185	-0.467575	0.467575	542	-3.68212	0.0231359
543	45:15:00.000	-0.0102332	-3.66576	0.0375123	358.224	-0.462059	0.462059			543	45:15:00.000	-0.0103564	-3.69879	0.0383063	357.149	-0.468437	0.468437	543	-3.68228	0.0233521
544	45:20:00.000	-0.0101715	-3.66576	0.0372864	360.395	-0.462909	0.462909			544	45:20:00.000	-0.0102948	-3.69818	0.038072	359.228	-0.469297	0.469297	544	-3.68197	0.0229197
545	45:25:00.000	-0.0102023	-3.66576	0.0373993	359.307	-0.463758	0.463758			545	45:25:00.000	-0.0103564	-3.69818	0.0383	357.089	-0.470157	0.470157	545	-3.68197	0.0229197
546	45:30:00.000	-0.0101715	-3.66485	0.037277	360.305	-0.464607	0.464607			546	45:30:00.000	-0.0103564	-3.69787	0.0382968	357.06	-0.47102	0.47102	546	-3.68136	0.0233521
547	45:35:00.000	-0.0101715	-3.66485	0.037277	360.305	-0.465454	0.465454			547	45:35:00.000	-0.0103256	-3.69818	0.038186	358.155	-0.471882	0.471882	547	-3.68151	0.0235684
548	45:40:00.000	-0.0102023	-3.66515	0.0373931	359.247	-0.466303	0.466303			548	45:40:00.000	-0.0103256	-3.69848	0.0381891	358.185	-0.472743	0.472743	548	-3.68182	0.0235684
549	45:45:00.000	-0.0101715	-3.66485	0.037277	360.305	-0.467152	0.467152			549	45:45:00.000	-0.0102948	-3.69818	0.038072	359.228	-0.473602	0.473602	549	-3.68151	0.0235684
550	45:50:00.000	-0.0102023	-3.66485	0.03739	359.217	-0.468001	0.468001			550	45:50:00.000	-0.0103256	-3.69787	0.0381828	358.126	-0.474461	0.474461	550	-3.68136	0.0233521
551	45:55:00.000	-0.0102023	-3.66454	0.0373869	359.187	-0.468851	0.468851			551	45:55:00.000	-0.0103256	-3.69787	0.0381828	358.126	-0.475322	0.475322	551	-3.68121	0.0235684
552	46:00:00.000	-0.0101715	-3.66454	0.0372739	360.275	-0.4697	0.4697			552	46:00:00.000	-0.0103564	-3.69787	0.0382968	357.06	-0.476183	0.476183	552	-3.68121	0.0235684
553	46:05:00.000	-0.0102023	-3.66454	0.0373869	359.187	-0.470549	0.470549			553	46:05:00.000	-0.0103256	-3.69787	0.0381828	358.126	-0.477045	0.477045	553	-3.68121	0.0235684
554	46:10:00.000	-0.0101407	-3.66362	0.0371517	361.28	-0.471397	0.471397			554	46:10:00.000	-0.0103256	-3.69726	0.0381765	358.067	-0.477906	0.477906	554	-3.68044	0.0237846
555	46:15:00.000	-0.0102023	-3.66454	0.0373869	359.187	-0.472244	0.472244			555	46:15:00.000	-0.0103256	-3.69695	0.0381734	358.037	-0.478766	0.478766	555	-3.68075	0.0229197
556	46:20:00.000	-0.0102332	-3.66424	0.0374967	358.075	-0.473096	0.473096			556	46:20:00.000	-0.0103256	-3.69726	0.0381765	358.067	-0.479626	0.479626	556	-3.68075	0.0233521
557	46:25:00.000	-0.0101715	-3.66393	0.0372677	360.215	-0.473946	0.473946			557	46:25:00.000	-0.0103564	-3.69757	0.0382936	357.03	-0.480488	0.480488	557	-3.68075	0.0237846
558	46:30:00.000	-0.0102023	-3.66393	0.0373806	359.127	-0.474795	0.474795			558	46:30:00.000	-0.0103873	-3.69757	0.0384076	355.971	-0.481353	0.481353	558	-3.68075	0.0237846
559	46:35:00.000	-0.0101715	-3.66454	0.0372739	360.275	-0.475644	0.475644			559	46:35:00.000	-0.0103564	-3.69787	0.0382968	357.06	-0.482217	0.482217	559	-3.68121	0.0235684
560	46:40:00.000	-0.0102023	-3.66424	0.0373837	359.157	-0.476493	0.476493			560	46:40:00.000	-0.0103256	-3.69665	0.0381702	358.007	-0.483079	0.483079	560	-3.68044	0.0229197
561	46:45:00.000	-0.0101407	-3.66362	0.0371517	361.28	-0.47734	0.47734			561	46:45:00.000	-0.0103256	-3.69726	0.0381765	358.067	-0.483939	0.483939	561	-3.68044	0.0237846
562	46:50:00.000	-0.0102023	-3.66424	0.0373837	359.157	-0.478188	0.478188			562	46:50:00.000	-0.0103564	-3.69726	0.0382905	357.001	-0.484801	0.484801	562	-3.68075	0.0233521
563	46:55:00.000	-0.0101715	-3.66424	0.0372708	360.245	-0.479037	0.479037			563	46:55:00.000	-0.0103256	-3.69787	0.0381828	358.126	-0.485663	0.485663	563	-3.68105	0.0237846
564	47:00:00.000	-0.0102332	-3.66393	0.0374936	358.045	-0.479887	0.479887			564	47:00:00.000	-0.0103873	-3.69757	0.0384076	355.971	-0.486526	0.486526	564	-3.68075	0.0237846
565	47:05:00.000	-0.0101715	-3.66301	0.0372584	360.125	-0.480737	0.480737			565	47:05:00.000	-0.0103564	-3.69787	0.0382968	357.06	-0.48739	0.48739	565	-3.68044	0.0246495
566	47:10:00.000	-0.0102023	-3.66362	0.0373775	359.097	-0.481586	0.481586			566	47:10:00.000	-0.0103256	-3.69695	0.0381734	358.037	-0.488252	0.488252	566	-3.68029	0.0235684
567	47:15:00.000	-0.0102023	-3.66393	0.0373806	359.127	-0.482436	0.482436			567	47:15:00.000	-0.0103564	-3.69726	0.0382905	357.001	-0.489113	0.489113	567	-3.68059	0.0235684
568	47:20:00.000	-0.0102023	-3.66424	0.0373837	359.157	-0.483287	0.483287			568	47:20:00.000	-0.0103256	-3.69787	0.0381828	358.126	-0.489975	0.489975	568	-3.68105	0.0237846
569	47:25:00.000	-0.0102023	-3.66362	0.0373775	359.097	-0.484137	0.484137			569	47:25:00.000	-0.0103564	-3.69787	0.0382968	357.06	-0.490837	0.490837	569	-3.68075	0.024217
570	47:30:00.000	-0.0102023	-3.66576	0.0373993	359.307	-0.484987	0.484987			570	47:30:00.000	-0.0103256	-3.69695	0.0381734	358.037	-0.491699	0.491699	570	-3.68136	0.0220548
571	47:35:00.000	-0.0102332	-3.67555	0.0376125	359.18	-0.485839	0.485839			571	47:35:00.000	-0.010264	-3.70429	0.0380208	360.902	-0.492557	0.492557	571	-3.68992	0.020325
572	47:40:00.000	-0.0102332	-3.67677	0.037625	359.3	-0.486691	0.486691			572	47:40:00.000	-0.0103256	-3.70552	0.0382618	358.866	-0.493414	0.493414	572	-3.69114	0.020325
573	47:45:00.000	-0.0101715	-3.67677	0.0373983	361.478	-0.487541	0.487541			573	47:45:00.000	-0.0103873	-3.70643	0.0384997	356.825	-0.494278	0.494278	573	-3.6916	0.0209737
574	47:50:00.000	-0.0102023	-3.67647	0.0375085	360.356	-0.48839	0.48839			574	47:50:00.000	-0.0102948	-3.70613	0.0381538	360	-0.495139	0.495139	574	-3.6913	0.0209737
575	47:55:00.000	-0.0102332	-3.67647	0.0376219	359.27	-0.489242	0.489242			575	47:55:00.000	-0.0102948	-3.70552	0.0381475	359.941	-0.495997	0.495997	575	-3.69099	0.0205412
576	48:00:00.000	-0.0102023	-3.67708	0.0375148	360.415	-0.490093	0.490093			576	48:00:00.000	-0.0103564	-3.7046	0.0383665	357.71	-0.496858	0.496858	576	-3.69084	0.0194601
577	48:05:00.000	-0.0102023	-3.67891	0.0375335	360.595	-0.490944	0.490944			577	48:05:00.000	-0.0102948	-3.7049	0.0381413	359.881	-0.497718	0.497718	577	-3.69191	0.018379
578	48:10:00.000	-0.0102023	-3.68075	0.0375522	360.775	-0.491794	0.491794			578	48:10:00.000	-0.0103564	-3.70766	0.0383981	358.005	-0.498579	0.498579	578	-3.6942	0.0190277
579	48:15:00.000	-0.0102023	-3.68228	0.0375678	360.925	-0.492644	0.492644			579	48:15:00.000	-0.0103256	-3.70949	0.0383028	359.251	-0.49944	0.49944	579	-3.69588	0.0192439
580	48:20:00.000	-0.0101715	-3.68105	0.0374419	361.898	-0.493493	0.493493			580	48:20:00.000	-0.0103256	-3.71041	0.0383123	359.34	-0.500301	0.500301	580	-3.69573	0.0207575
581	48:25:00.000	-0.0102023	-3.68167	0.0375616	360.865	-0.494342	0.494342			581	48:25:00.000	-0.0103564	-3.7101	0.0384235	358.241	-0.501163	0.501163	581	-3.69588	0.0201088
582	48:30:00.000	-0.0102023	-3.55996	0.0363199	348.936	-0.495192	0.495192			582	48:30:00.000	-0.0103564	-3.578	0.0370554	345.486	-0.502026	0.502026	582	-3.56898	0.0127572
583	48:35:00.000	-0.0102023	-3.57158	0.0364385	350.075	-0.496042	0.496042			583	48:35:00.000	-0.0103564	-3.59115	0.0371916	346.755	-0.502889	0.502889	583	-3.58137	0.0138383
584	48:40:00.000	-0.0102023	-3.57678	0.0364915	350.585	-0.496892	0.496892			584	48:40:00.000	-0.0103256	-3.59849	0.0371567	348.501	-0.50375	0.50375	584	-3.58764	0.0153519
585	48:45:00.000	-0.0101715	-3.58137	0.0364279	352.098	-0.497741	0.497741			585	48:45:00.000	-0.0103564	-3.604	0.0373246	347.995	-0.504612	0.504612	585	-3.59268	0.0160005
586	48:50:00.000	-0.0102023	-3.5829	0.0365539	351.184	-0.49859	0.49859			586	48:50:00.000	-0.0103256	-3.6043	0.0372167	349.064	-0.505474	0.505474	586	-3.5936	0.0151356
587	48:55:00.000	-0.0101715	-3.58412	0.0364559	352.368	-0.499439	0.499439			587	48:55:00.000	-0.0103256	-3.604	0.0372135	349.034	-0.506334	0.506334	587	-3.59406	0.0140545
588	49:00:00.000	-0.0102023	-3.58657	0.0365913	351.544	-0.500288	0.500288			588	49:00:00.000	-0.0103256	-3.60277	0.0372009	348.916	-0.507195	0.507195	588	-3.59467	0.0114598
589	49:05:00.000	-0.0102023	-3.58718	0.0365976	351.604	-0.501138	0.501138			589	49:05:00.000	-0.0103564	-3.60308	0.0373151	347.907	-0.508057	0.508057	589	-3.59513	0.0112436
590	49:10:00.000	-0.0102023	-3.59329	0.03666	352.203	-0.501988	0.501988			590	49:10:00.000	-0.0103564	-3.60216	0.0373056	347.818	-0.50892	0.50892	590	-3.59773	0.00627048
591	49:15:00.000	-0.0102023	-3.59941	0.0367224	352.803	-0.502839	0.502839			591	49:15:00.000	-0.0103256	-3.61409	0.0373177	350.011	-0.509781	0.509781	591	-3.60675	0.0103787
592	49:20:00.000	-0.0102023	-3.5991	0.0367192	352.773	-0.503689	0.503689			592	49:20:00.000	-0.0103564	-3.61684	0.0374576	349.236	-0.510643	0.510643	592	-3.60797	0.012541
593	49:25:00.000	-0.0101715	-3.59849	0.0366021	353.781	-0.504538	0.504538			593	49:25:00.000	-0.0103564	-3.615	0.0374386	349.058	-0.511506	0.511506	593	-3.60675	0.0116761
594	49:30:00.000	-0.0102023	-3.59788	0.0367068	352.653	-0.505387	0.505387			594	49:30:00.000	-0.0103256	-3.61195	0.0372956	349.804	-0.512368	0.512368	594	-3.60491	0.00994628
595	49:35:00.000	-0.0102023	-3.59727	0.0367005	352.593	-0.506237	0.506237			595	49:35:00.000	-0.0103564	-3.61103	0.0373974	348.675	-0.51323	0.51323	595	-3.60415	0.00973006
596	49:40:00.000	-0.0102332	-3.59513	0.0367895	351.322	-0.507088	0.507088			596	49:40:00.000	-0.0103256	-3.61042	0.0372798	349.656	-0.514091	0.514091	596	-3.60277	0.0108112
597	49:45:00.000	-0.0102023	-3.59452	0.0366724	352.323	-0.50794	0.50794			597	49:45:00.000	-0.0103564	-3.61011	0.0373879	348.586	-0.514953	0.514953	597	-3.60231	0.0110274
598	49:50:00.000	-0.0102023	-3.5936	0.0366631	352.233	-0.50879	0.50879			598	49:50:00.000	-0.0103564	-3.60919	0.0373784	348.497	-0.515816	0.515816	598	-3.6014	0.0110274
599	49:55:00.000	-0.0102023	-3.5936	0.0366631	352.233	-0.50964	0.50964			599	49:55:00.000	-0.0103564	-3.60828	0.0373689	348.409	-0.516679	0.516679	599	-3.60094	0.0103787
600	50:00:00.000	-0.0102023	-3.59268	0.0366537	352.143	-0.51049	0.51049			600	50:00:00.000	-0.0103256	-3.60766	0.0372514	349.39	-0.517541	0.517541	600	-3.60017	0.0105949
601	50:05:00.000	-0.0102023	-3.59176	0.0366444	352.053	-0.51134	0.51134			601	50:05:00.000	-0.0103564	-3.60675	0.0373531	348.261	-0.518403	0.518403	601	-3.59926	0.0105949
602	50:10:00.000	-0.0102332	-3.59207	0.0367582	351.023	-0.512192	0.512192			602	50:10:00.000	-0.0103564	-3.60705	0.0373562	348.291	-0.519266	0.519266	602	-3.59956	0.0105949
603	50:15:00.000	-0.0102332	-3.59023	0.0367394	350.843	-0.513045	0.513045			603	50:15:00.000	-0.0103256	-3.60705	0.0372451	349.33	-0.520128	0.520128	603	-3.59864	0.0118923
604	50:20:00.000	-0.0102023	-3.58993	0.0366256	351.873	-0.513896	0.513896			604	50:20:00.000	-0.0103564	-3.60583	0.0373436	348.173	-0.520989	0.520989	604	-3.59788	0.0112436
605	50:25:00.000	-0.0102023	-3.58993	0.0366256	351.873	-0.514746	0.514746			605	50:25:00.000	-0.0103256	-3.60614	0.0372356	349.241	-0.521851	0.521851	605	-3.59803	0.0114598
606	50:30:00.000	-0.0102332	-3.59023	0.0367394	350.843	-0.515598	0.515598			606	50:30:00.000	-0.0103564	-3.60675	0.0373531	348.261	-0.522713	0.522713	606	-3.59849	0.0116761
607	50:35:00.000	-0.0101715	-3.58993	0.036515	352.94	-0.516448	0.516448			607	50:35:00.000	-0.0103873	-3.60705	0.0374674	347.257	-0.523577	0.523577	607	-3.59849	0.0121085
608	50:40:00.000	-0.0102023	-3.58932	0.0366194	351.813	-0.517297	0.517297			608	50:40:00.000	-0.0103564	-3.60766	0.0373626	348.35	-0.524441	0.524441	608	-3.59849	0.0129734
609	50:45:00.000	-0.0102023	-3.59023	0.0366288	351.903	-0.518147	0.518147			609	50:45:00.000	-0.0103256	-3.60736	0.0372482	349.36	-0.525303	0.525303	609	-3.5988	0.0121085
610	50:50:00.000	-0.0102332	-3.59054	0.0367426	350.873	-0.518999	0.518999			610	50:50:00.000	-0.0103256	-3.60797	0.0372545	349.419	-0.526164	0.526164	610	-3.59926	0.0123247
611	50:55:00.000	-0.0101715	-3.59054	0.0365212	353	-0.519849	0.519849			611	50:55:00.000	-0.0103256	-3.60889	0.037264	349.508	-0.527024	0.527024	611	-3.59971	0.0129734
612	51:00:00.000	-0.0102023	-3.59115	0.0366381	351.993	-0.520698	0.520698			612	51:00:00.000	-0.0103256	-3.60889	0.037264	349.508	-0.527885	0.527885	612	-3.60002	0.012541
613	51:05:00.000	-0.0101715	-3.59023	0.0365181	352.97	-0.521547	0.521547			613	51:05:00.000	-0.0103564	-3.60919	0.0373784	348.497	-0.528746	0.528746	613	-3.59971	0.0134059
614	51:10:00.000	-0.0101715	-3.59085	0.0365243	353.03	-0.522394	0.522394			614	51:10:00.000	-0.0103564	-3.61011	0.0373879	348.586	-0.529609	0.529609	614	-3.60048	0.0136221
615	51:15:00.000	-0.0101715	-3.59115	0.0365274	353.06	-0.523242	0.523242			615	51:15:00.000	-0.0103256	-3.61042	0.0372798	349.656	-0.530471	0.530471	615	-3.60078	0.0136221
616	51:20:00.000	-0.0102023	-3.59207	0.0366475	352.083	-0.524091	0.524091			616	51:20:00.000	-0.0103564	-3.61103	0.0373974	348.675	-0.531333	0.531333	616	-3.60155	0.0134059
617	51:25:00.000	-0.0101715	-3.59207	0.0365368	353.15	-0.52494	0.52494			617	51:25:00.000	-0.0103256	-3.61225	0.0372987	349.834	-0.532195	0.532195	617	-3.60216	0.0142707
618	51:30:00.000	-0.0101715	-3.59207	0.0365368	353.15	-0.525787	0.525787			618	51:30:00.000	-0.0103564	-3.61347	0.0374228	348.911	-0.533056	0.533056	618	-3.60277	0.0151356
619	51:35:00.000	-0.0101715	-3.59238	0.0365399	353.18	-0.526635	0.526635			619	51:35:00.000	-0.0103564	-3.61409	0.0374291	348.97	-0.533919	0.533919	619	-3.60323	0.0153519
620	51:40:00.000	-0.0101715	-3.59238	0.0365399	353.18	-0.527483	0.527483			620	51:40:00.000	-0.0103564	-3.615	0.0374386	349.058	-0.534782	0.534782	620	-3.60369	0.0160005
621	51:45:00.000	-0.0102023	-3.59329	0.03666	352.203	-0.528332	0.528332			621	51:45:00.000	-0.0103256	-3.61531	0.0373303	350.13	-0.535644	0.535644	621	-3.6043	0.0155681
622	51:50:00.000	-0.0102023	-3.5939	0.0366662	352.263	-0.529182	0.529182			622	51:50:00.000	-0.0103564	-3.61623	0.0374513	349.176	-0.536506	0.536506	622	-3.60507	0.0157843
623	51:55:00.000	-0.0102023	-3.59421	0.0366693	352.293	-0.530032	0.530032			623	51:55:00.000	-0.0103564	-3.61653	0.0374544	349.206	-0.537369	0.537369	623	-3.60537	0.0157843
624	52:00:00.000	-0.0102332	-3.59482	0.0367864	351.292	-0.530883	0.530883			624	52:00:00.000	-0.0103564	-3.61653	0.0374544	349.206	-0.538232	0.538232	624	-3.60568	0.0153519
625	52:05:00.000	-0.0102332	-3.59482	0.0367864	351.292	-0.531736	0.531736			625	52:05:00.000	-0.0103564	-3.61776	0.0374671	349.324	-0.539095	0.539095	625	-3.60629	0.0162168
626	52:10:00.000	-0.0102332	-3.59513	0.0367895	351.322	-0.532589	0.532589			626	52:10:00.000	-0.0103564	-3.61898	0.0374798	349.442	-0.539958	0.539958	626	-3.60705	0.0168654
627	52:15:00.000	-0.0102023	-3.59604	0.036688	352.473	-0.53344	0.53344			627	52:15:00.000	-0.0103256	-3.61928	0.0373714	350.515	-0.54082	0.54082	627	-3.60766	0.016433
628	52:20:00.000	-0.0102023	-3.59635	0.0366912	352.503	-0.534291	0.534291			628	52:20:00.000	-0.0103564	-3.62051	0.0374956	349.59	-0.541682	0.541682	628	-3.60843	0.0170817
629	52:25:00.000	-0.0102332	-3.59696	0.0368083	351.501	-0.535142	0.535142			629	52:25:00.000	-0.0103564	-3.6202	0.0374924	349.56	-0.542545	0.542545	629	-3.60858	0.016433
630	52:30:00.000	-0.0102332	-3.59696	0.0368083	351.501	-0.535995	0.535995			630	52:30:00.000	-0.0103256	-3.62112	0.0373903	350.693	-0.543406	0.543406	630	-3.60904	0.0170817
631	52:35:00.000	-0.0102023	-3.59727	0.0367005	352.593	-0.536846	0.536846			631	52:35:00.000	-0.0103564	-3.62143	0.0375051	349.678	-0.544268	0.544268	631	-3.60935	0.0170817
632	52:40:00.000	-0.0102332	-3.59819	0.0368208	351.62	-0.537698	0.537698			632	52:40:00.000	-0.0103873	-3.62173	0.0376199	348.67	-0.545133	0.545133	632	-3.60996	0.0166492
633	52:45:00.000	-0.0102023	-3.59849	0.036713	352.713	-0.538549	0.538549			633	52:45:00.000	-0.0103564	-3.62295	0.0375209	349.826	-0.545997	0.545997	633	-3.61072	0.0172979
634	52:50:00.000	-0.0102332	-3.59849	0.0368239	351.65	-0.539401	0.539401			634	52:50:00.000	-0.0103564	-3.62326	0.0375241	349.856	-0.54686	0.54686	634	-3.61088	0.0175141
635	52:55:00.000	-0.0102023	-3.59941	0.0367224	352.803	-0.540252	0.540252			635	52:55:00.000	-0.0103564	-3.62418	0.0375336	349.944	-0.547723	0.547723	635	-3.61179	0.0175141
636	53:00:00.000	-0.0101715	-3.5991	0.0366083	353.842	-0.541101	0.541101			636	53:00:00.000	-0.0103256	-3.62357	0.0374156	350.93	-0.548585	0.548585	636	-3.61133	0.0172979
637	53:05:00.000	-0.0101407	-3.5991	0.0364974	354.917	-0.541947	0.541947			637	53:05:00.000	-0.010264	-3.62387	0.0371953	353.067	-0.549443	0.549443	637	-3.61149	0.0175141
638	53:10:00.000	-0.010264	-3.60063	0.0369568	350.803	-0.542798	0.542798			638	53:10:00.000	-0.0103256	-3.6254	0.0374345	351.107	-0.5503	0.5503	638	-3.61302	0.0175141
639	53:15:00.000	-0.0102332	-3.60033	0.0368427	351.83	-0.543652	0.543652			639	53:15:00.000	-0.0103256	-3.62571	0.0374377	351.137	-0.551161	0.551161	639	-3.61302	0.0179465
640	53:20:00.000	-0.0102332	-3.60063	0.0368458	351.859	-0.544504	0.544504			640	53:20:00.000	-0.0103564	-3.62662	0.0375589	350.18	-0.552023	0.552023	640	-3.61363	0.018379
641	53:25:00.000	-0.0102332	-3.60124	0.0368521	351.919	-0.545357	0.545357			641	53:25:00.000	-0.0103564	-3.62662	0.0375589	350.18	-0.552886	0.552886	641	-3.61393	0.0179465
642	53:30:00.000	-0.0102023	-3.60124	0.0367411	352.982	-0.546209	0.546209			642	53:30:00.000	-0.0103564	-3.62754	0.0375684	350.269	-0.553749	0.553749	642	-3.61439	0.0185952
643	53:35:00.000	-0.0102023	-3.60216	0.0367504	353.072	-0.547059	0.547059			643	53:35:00.000	-0.0103873	-3.62326	0.0376358	348.817	-0.554613	0.554613	643	-3.61271	0.0149194
644	53:40:00.000	-0.0102023	-3.60338	0.0367629	353.192	-0.547909	0.547909			644	53:40:00.000	-0.0102948	-3.62387	0.037307	352.01	-0.555475	0.555475	644	-3.61363	0.014487
645	53:45:00.000	-0.0102332	-3.60247	0.0368646	352.039	-0.548761	0.548761			645	53:45:00.000	-0.0103256	-3.62387	0.0374187	350.959	-0.556334	0.556334	645	-3.61317	0.0151356
646	53:50:00.000	-0.0101715	-3.604	0.0366581	354.323	-0.549611	0.549611			646	53:50:00.000	-0.0103256	-3.62479	0.0374282	351.048	-0.557194	0.557194	646	-3.61439	0.0147032
647	53:55:00.000	-0.0102332	-3.60369	0.0368771	352.158	-0.550461	0.550461			647	53:55:00.000	-0.0103564	-3.62479	0.0375399	350.003	-0.558056	0.558056	647	-3.61424	0.0149194
648	54:00:00.000	-0.0101715	-3.6043	0.0366612	354.353	-0.551311	0.551311			648	54:00:00.000	-0.0103564	-3.62632	0.0375558	350.151	-0.558919	0.558919	648	-3.61531	0.0155681
649	54:05:00.000	-0.0102332	-3.6043	0.0368834	352.218	-0.552161	0.552161			649	54:05:00.000	-0.0103564	-3.62662	0.0375589	350.18	-0.559782	0.559782	649	-3.61546	0.0157843
650	54:10:00.000	-0.0102023	-3.60614	0.036791	353.462	-0.553013	0.553013			650	54:10:00.000	-0.0103564	-3.62724	0.0375653	350.239	-0.560645	0.560645	650	-3.61669	0.0149194
651	54:15:00.000	-0.0101715	-3.60522	0.0366705	354.443	-0.553862	0.553862			651	54:15:00.000	-0.0103256	-3.62662	0.0374471	351.226	-0.561507	0.561507	651	-3.61592	0.0151356
652	54:20:00.000	-0.0102023	-3.60583	0.0367879	353.432	-0.554711	0.554711			652	54:20:00.000	-0.0103256	-3.62785	0.0374598	351.344	-0.562368	0.562368	652	-3.61684	0.0155681
653	54:25:00.000	-0.0102332	-3.60644	0.0369053	352.427	-0.555562	0.555562			653	54:25:00.000	-0.0103873	-3.62754	0.0376802	349.23	-0.563231	0.563231	653	-3.61699	0.0149194
654	54:30:00.000	-0.0102023	-3.60644	0.0367941	353.492	-0.556414	0.556414			654	54:30:00.000	-0.0103256	-3.62815	0.0374629	351.374	-0.564094	0.564094	654	-3.6173	0.0153519
655	54:35:00.000	-0.0102332	-3.60828	0.036924	352.606	-0.557265	0.557265			655	54:35:00.000	-0.0103256	-3.62907	0.0374724	351.463	-0.564954	0.564954	655	-3.61867	0.0147032
656	54:40:00.000	-0.0102332	-3.60766	0.0369178	352.547	-0.558118	0.558118			656	54:40:00.000	-0.0103873	-3.62938	0.0376993	349.406	-0.565817	0.565817	656	-3.61852	0.0153519
657	54:45:00.000	-0.0102332	-3.60828	0.036924	352.606	-0.558971	0.558971			657	54:45:00.000	-0.0102948	-3.62999	0.03737	352.604	-0.566679	0.566679	657	-3.61913	0.0153519
658	54:50:00.000	-0.0102023	-3.60797	0.0368097	353.642	-0.559822	0.559822			658	54:50:00.000	-0.0103256	-3.62999	0.0374819	351.551	-0.567538	0.567538	658	-3.61898	0.0155681
659	54:55:00.000	-0.0102332	-3.60889	0.0369303	352.666	-0.560674	0.560674			659	54:55:00.000	-0.0103564	-3.6309	0.0376033	350.594	-0.5684	0.5684	659	-3.6199	0.0155681
660	55:00:00.000	-0.010264	-3.60858	0.0370384	351.577	-0.561528	0.561528			660	55:00:00.000	-0.0103564	-3.63182	0.0376128	350.682	-0.569263	0.569263	660	-3.6202	0.016433
661	55:05:00.000	-0.0102023	-3.60797	0.0368097	353.642	-0.56238	0.56238			661	55:05:00.000	-0.0103256	-3.63243	0.0375071	351.788	-0.570125	0.570125	661	-3.6202	0.0172979
662	55:10:00.000	-0.0102023	-3.60797	0.0368097	353.642	-0.563231	0.563231			662	55:10:00.000	-0.0103564	-3.63305	0.0376254	350.8	-0.570986	0.570986	662	-3.62051	0.0177303
663	55:15:00.000	-0.0102332	-3.60828	0.036924	352.606	-0.564082	0.564082			663	55:15:00.000	-0.0102948	-3.63274	0.0373983	352.871	-0.571847	0.571847	663	-3.62051	0.0172979
664	55:20:00.000	-0.0102332	-3.60828	0.036924	352.606	-0.564935	0.564935			664	55:20:00.000	-0.0103873	-3.63457	0.0377533	349.907	-0.572709	0.572709	664	-3.62143	0.0185952
665	55:25:00.000	-0.0102023	-3.60858	0.036816	353.702	-0.565786	0.565786			665	55:25:00.000	-0.0103564	-3.63335	0.0376286	350.83	-0.573573	0.573573	665	-3.62097	0.0175141
666	55:30:00.000	-0.0102023	-3.61011	0.0368316	353.852	-0.566637	0.566637			666	55:30:00.000	-0.0103256	-3.63488	0.0375324	352.025	-0.574435	0.574435	666	-3.6225	0.0175141
667	55:35:00.000	-0.010264	-3.60889	0.0370415	351.607	-0.567489	0.567489			667	55:35:00.000	-0.0103873	-3.63488	0.0377565	349.936	-0.575298	0.575298	667	-3.62188	0.018379
668	55:40:00.000	-0.0102332	-3.61011	0.0369428	352.786	-0.568343	0.568343			668	55:40:00.000	-0.0103256	-3.63519	0.0375356	352.055	-0.576161	0.576161	668	-3.62265	0.0177303
669	55:45:00.000	-0.010264	-3.6095	0.0370478	351.667	-0.569197	0.569197			669	55:45:00.000	-0.0103564	-3.63671	0.0376634	351.155	-0.577023	0.577023	669	-3.62311	0.0192439
670	55:50:00.000	-0.0102332	-3.61011	0.0369428	352.786	-0.570051	0.570051			670	55:50:00.000	-0.0103873	-3.63671	0.0377755	350.113	-0.577887	0.577887	670	-3.62341	0.0188114
671	55:55:00.000	-0.0102023	-3.60981	0.0368284	353.822	-0.570903	0.570903			671	55:55:00.000	-0.0103256	-3.63702	0.0375545	352.233	-0.57875	0.57875	671	-3.62341	0.0192439
672	56:00:00.000	-0.0102023	-3.61225	0.0368534	354.061	-0.571753	0.571753			672	56:00:00.000	-0.0103873	-3.63733	0.0377819	350.172	-0.579613	0.579613	672	-3.62479	0.0177303
673	56:05:00.000	-0.0102332	-3.61042	0.036946	352.816	-0.572605	0.572605			673	56:05:00.000	-0.0103256	-3.63733	0.0375577	352.262	-0.580476	0.580476	673	-3.62387	0.0190277
674	56:10:00.000	-0.0102023	-3.61072	0.0368378	353.912	-0.573456	0.573456			674	56:10:00.000	-0.0103256	-3.63885	0.0375734	352.41	-0.581336	0.581336	674	-3.62479	0.0198926
675	56:15:00.000	-0.0102023	-3.61133	0.036844	353.971	-0.574306	0.574306			675	56:15:00.000	-0.0103873	-3.63824	0.0377914	350.26	-0.582199	0.582199	675	-3.62479	0.0190277
676	56:20:00.000	-0.0102023	-3.61225	0.0368534	354.061	-0.575156	0.575156			676	56:20:00.000	-0.0103564	-3.63947	0.0376919	351.42	-0.583064	0.583064	676	-3.62586	0.0192439
677	56:25:00.000	-0.0102332	-3.61286	0.036971	353.055	-0.576008	0.576008			677	56:25:00.000	-0.0103873	-3.64069	0.0378168	350.495	-0.583928	0.583928	677	-3.62678	0.0196763
678	56:30:00.000	-0.0102023	-3.61378	0.036869	354.211	-0.576859	0.576859			678	56:30:00.000	-0.0103564	-3.64038	0.0377014	351.509	-0.584792	0.584792	678	-3.62708	0.0188114
679	56:35:00.000	-0.0102023	-3.61317	0.0368627	354.151	-0.57771	0.57771			679	56:35:00.000	-0.0104181	-3.641	0.0379322	349.488	-0.585658	0.585658	679	-3.62708	0.0196763
680	56:40:00.000	-0.0102023	-3.61286	0.0368596	354.121	-0.57856	0.57856			680	56:40:00.000	-0.0103564	-3.64161	0.0377141	351.627	-0.586524	0.586524	680	-3.62724	0.020325
681	56:45:00.000	-0.0101715	-3.61317	0.0367514	355.224	-0.579409	0.579409			681	56:45:00.000	-0.0103564	-3.64283	0.0377268	351.745	-0.587387	0.587387	681	-3.628	0.0209737
682	56:50:00.000	-0.0102023	-3.61439	0.0368752	354.271	-0.580258	0.580258			682	56:50:00.000	-0.0104181	-3.64314	0.0379545	349.693	-0.588252	0.588252	682	-3.62876	0.020325
683	56:55:00.000	-0.0102023	-3.615	0.0368815	354.331	-0.581108	0.581108			683	56:55:00.000	-0.0103873	-3.64375	0.0378486	350.79	-0.589119	0.589119	683	-3.62938	0.020325
684	57:00:00.000	-0.0102332	-3.615	0.0369929	353.264	-0.581959	0.581959			684	57:00:00.000	-0.0103256	-3.64436	0.0376303	352.943	-0.589982	0.589982	684	-3.62968	0.0207575
685	57:05:00.000	-0.0102023	-3.61439	0.0368752	354.271	-0.582811	0.582811			685	57:05:00.000	-0.0103564	-3.64528	0.0377521	351.981	-0.590844	0.590844	685	-3.62983	0.0218386
686	57:10:00.000	-0.0102332	-3.61562	0.0369991	353.324	-0.583662	0.583662			686	57:10:00.000	-0.0103564	-3.64558	0.0377553	352.011	-0.591707	0.591707	686	-3.6306	0.0211899
687	57:15:00.000	-0.0102023	-3.61531	0.0368846	354.361	-0.584514	0.584514			687	57:15:00.000	-0.0103564	-3.64589	0.0377584	352.04	-0.59257	0.59257	687	-3.6306	0.0216223
688	57:20:00.000	-0.0102332	-3.61592	0.0370023	353.354	-0.585365	0.585365			688	57:20:00.000	-0.0103564	-3.64558	0.0377553	352.011	-0.593433	0.593433	688	-3.63075	0.0209737
689	57:25:00.000	-0.0101715	-3.61653	0.0367856	355.555	-0.586215	0.586215			689	57:25:00.000	-0.0103256	-3.6465	0.0376524	353.151	-0.594295	0.594295	689	-3.63152	0.0211899
690	57:30:00.000	-0.0102023	-3.61653	0.0368971	354.481	-0.587064	0.587064			690	57:30:00.000	-0.0103564	-3.64803	0.0377806	352.247	-0.595157	0.595157	690	-3.63228	0.022271
691	57:35:00.000	-0.0102332	-3.61684	0.0370117	353.443	-0.587916	0.587916			691	57:35:00.000	-0.0103256	-3.64803	0.0376682	353.299	-0.596018	0.596018	691	-3.63243	0.0220548
692	57:40:00.000	-0.0102332	-3.61806	0.0370242	353.563	-0.588769	0.588769			692	57:40:00.000	-0.0103564	-3.64803	0.0377806	352.247	-0.59688	0.59688	692	-3.63305	0.0211899
693	57:45:00.000	-0.010264	-3.61806	0.0371357	352.501	-0.589623	0.589623			693	57:45:00.000	-0.0103564	-3.64803	0.0377806	352.247	-0.597743	0.597743	693	-3.63305	0.0211899
694	57:50:00.000	-0.010264	-3.61928	0.0371483	352.62	-0.590478	0.590478			694	57:50:00.000	-0.0103256	-3.64925	0.0376808	353.417	-0.598605	0.598605	694	-3.63427	0.0211899
695	57:55:00.000	-0.0102023	-3.61898	0.036922	354.721	-0.591331	0.591331			695	57:55:00.000	-0.0103564	-3.65047	0.0378059	352.483	-0.599467	0.599467	695	-3.63473	0.022271
696	58:00:00.000	-0.0102332	-3.61837	0.0370273	353.593	-0.592182	0.592182			696	58:00:00.000	-0.0103256	-3.64742	0.0376619	353.239	-0.600328	0.600328	696	-3.63289	0.0205412
697	58:05:00.000	-0.0102023	-3.61898	0.036922	354.721	-0.593034	0.593034			697	58:05:00.000	-0.0103564	-3.64466	0.0377458	351.922	-0.60119	0.60119	697	-3.63182	0.0181628
698	58:10:00.000	-0.0101715	-3.62143	0.0368354	356.036	-0.593883	0.593883			698	58:10:00.000	-0.0103256	-3.64833	0.0376713	353.328	-0.602052	0.602052	698	-3.63488	0.0190277
699	58:15:00.000	-0.0102023	-3.62387	0.0369719	355.2	-0.594731	0.594731			699	58:15:00.000	-0.0103873	-3.65506	0.0379661	351.879	-0.602915	0.602915	699	-3.63947	0.0220548
700	58:20:00.000	-0.0102023	-3.62509	0.0369844	355.32	-0.595582	0.595582			700	58:20:00.000	-0.0103564	-3.65537	0.0378566	352.956	-0.603779	0.603779	700	-3.64023	0.0214061
701	58:25:00.000	-0.0102023	-3.62479	0.0369813	355.29	-0.596432	0.596432			701	58:25:00.000	-0.0103256	-3.65445	0.0377345	353.921	-0.604641	0.604641	701	-3.63962	0.0209737
702	58:30:00.000	-0.0102332	-3.6254	0.0370993	354.28	-0.597283	0.597283			702	58:30:00.000	-0.0103873	-3.65506	0.0379661	351.879	-0.605504	0.605504	702	-3.64023	0.0209737
703	58:35:00.000	-0.0101715	-3.62479	0.0368696	356.367	-0.598134	0.598134			703	58:35:00.000	-0.0103564	-3.65567	0.0378598	352.985	-0.606368	0.606368	703	-3.64023	0.0218386
704	58:40:00.000	-0.0102332	-3.6254	0.0370993	354.28	-0.598984	0.598984			704	58:40:00.000	-0.0103564	-3.65628	0.0378661	353.044	-0.607231	0.607231	704	-3.64084	0.0218386
705	58:45:00.000	-0.0102023	-3.62479	0.0369813	355.29	-0.599835	0.599835			705	58:45:00.000	-0.0103564	-3.65659	0.0378693	353.074	-0.608094	0.608094	705	-3.64069	0.0224872
706	58:50:00.000	-0.0101715	-3.62479	0.0368696	356.367	-0.600684	0.600684			706	58:50:00.000	-0.0103564	-3.6572	0.0378756	353.133	-0.608957	0.608957	706	-3.641	0.0229197
707	58:55:00.000	-0.0102332	-3.62571	0.0371024	354.31	-0.601534	0.601534			707	58:55:00.000	-0.0103564	-3.6572	0.0378756	353.133	-0.60982	0.60982	707	-3.64145	0.022271
708	59:00:00.000	-0.0102023	-3.62479	0.0369813	355.29	-0.602386	0.602386			708	59:00:00.000	-0.0103564	-3.65781	0.0378819	353.192	-0.610684	0.610684	708	-3.6413	0.0233521
709	59:05:00.000	-0.0102332	-3.62571	0.0371024	354.31	-0.603237	0.603237			709	59:05:00.000	-0.0103873	-3.65843	0.038001	352.203	-0.611548	0.611548	709	-3.64207	0.0231359
710	59:10:00.000	-0.0102023	-3.62601	0.0369938	355.41	-0.604089	0.604089			710	59:10:00.000	-0.0103564	-3.65904	0.0378946	353.31	-0.612412	0.612412	710	-3.64252	0.0233521
711	59:15:00.000	-0.0101715	-3.6254	0.0368758	356.427	-0.604938	0.604938			711	59:15:00.000	-0.0103256	-3.65995	0.0377913	354.454	-0.613274	0.613274	711	-3.64268	0.0244332
712	59:20:00.000	-0.0102023	-3.62571	0.0369907	355.38	-0.605787	0.605787			712	59:20:00.000	-0.0103256	-3.66026	0.0377945	354.483	-0.614134	0.614134	712	-3.64298	0.0244332
713	59:25:00.000	-0.0102023	-3.62601	0.0369938	355.41	-0.606637	0.606637			713	59:25:00.000	-0.0103256	-3.66026	0.0377945	354.483	-0.614995	0.614995	713	-3.64314	0.024217
714	59:30:00.000	-0.0102023	-3.62632	0.0369969	355.44	-0.607487	0.607487			714	59:30:00.000	-0.0103564	-3.66209	0.0379263	353.605	-0.615857	0.615857	714	-3.64421	0.0252981
715	59:35:00.000	-0.0102332	-3.62724	0.0371181	354.459	-0.608338	0.608338			715	59:35:00.000	-0.0103873	-3.66209	0.0380392	352.556	-0.616721	0.616721	715	-3.64466	0.0246495
716	59:40:00.000	-0.0102332	-3.62724	0.0371181	354.459	-0.609191	0.609191			716	59:40:00.000	-0.0103256	-3.66179	0.0378103	354.631	-0.617584	0.617584	716	-3.64451	0.0244332
717	59:45:00.000	-0.0102023	-3.62724	0.0370063	355.53	-0.610043	0.610043			717	59:45:00.000	-0.0103564	-3.66301	0.0379358	353.694	-0.618446	0.618446	717	-3.64512	0.0252981
718	59:50:00.000	-0.0102023	-3.62662	0.037	355.47	-0.610893	0.610893			718	59:50:00.000	-0.0103564	-3.66332	0.037939	353.723	-0.619309	0.619309	718	-3.64497	0.0259468
719	59:55:00.000	-0.0102023	-3.62785	0.0370125	355.59	-0.611743	0.611743			719	59:55:00.000	-0.0103256	-3.66332	0.037826	354.779	-0.620171	0.620171	719	-3.64558	0.0250819
720	60:00:00.000	-0.0102332	-3.62785	0.0371243	354.519	-0.612595	0.612595			720	60:00:00.000	-0.0103256	-3.65965	0.0377881	354.424	-0.621031	0.621031	720	-3.64375	0.0224872
721	60:05:00.000	-0.0102023	-3.62846	0.0370187	355.65	-0.613446	0.613446			721	60:05:00.000	-0.0103564	-3.65965	0.0379009	353.369	-0.621893	0.621893	721	-3.64405	0.0220548
722	60:10:00.000	-0.0101715	-3.62846	0.0369069	356.728	-0.614295	0.614295			722	60:10:00.000	-0.0103256	-3.66118	0.0378039	354.572	-0.622754	0.622754	722	-3.64482	0.0231359
723	60:15:00.000	-0.0102023	-3.62907	0.037025	355.71	-0.615144	0.615144			723	60:15:00.000	-0.0103564	-3.66026	0.0379073	353.428	-0.623616	0.623616	723	-3.64466	0.0220548
724	60:20:00.000	-0.0102332	-3.62938	0.03714	354.668	-0.615995	0.615995			724	60:20:00.000	-0.0103564	-3.66179	0.0379231	353.576	-0.624479	0.624479	724	-3.64558	0.0229197
725	60:25:00.000	-0.0102023	-3.62938	0.0370281	355.74	-0.616847	0.616847			725	60:25:00.000	-0.0103564	-3.6624	0.0379295	353.635	-0.625342	0.625342	725	-3.64589	0.0233521
726	60:30:00.000	-0.0101715	-3.63029	0.0369256	356.908	-0.617696	0.617696			726	60:30:00.000	-0.0103564	-3.66271	0.0379326	353.664	-0.626205	0.626205	726	-3.6465	0.0229197
727	60:35:00.000	-0.0102023	-3.62999	0.0370343	355.8	-0.618545	0.618545			727	60:35:00.000	-0.0103564	-3.66424	0.0379485	353.812	-0.627068	0.627068	727	-3.64711	0.024217
728	60:40:00.000	-0.0102023	-3.62968	0.0370312	355.77	-0.619395	0.619395			728	60:40:00.000	-0.0103256	-3.66515	0.037845	354.957	-0.62793	0.62793	728	-3.64742	0.0250819
729	60:45:00.000	-0.0101715	-3.6309	0.0369318	356.968	-0.620244	0.620244			729	60:45:00.000	-0.0103564	-3.66454	0.0379516	353.842	-0.628792	0.628792	729	-3.64772	0.0237846
730	60:50:00.000	-0.0102332	-3.6306	0.0371525	354.788	-0.621094	0.621094			730	60:50:00.000	-0.0103564	-3.66546	0.0379611	353.93	-0.629655	0.629655	730	-3.64803	0.0246495
731	60:55:00.000	-0.0102023	-3.63152	0.0370499	355.95	-0.621945	0.621945			731	60:55:00.000	-0.0103564	-3.66485	0.0379548	353.871	-0.630518	0.630518	731	-3.64818	0.0235684
732	61:00:00.000	-0.0102023	-3.63152	0.0370499	355.95	-0.622796	0.622796			732	61:00:00.000	-0.0103256	-3.66638	0.0378576	355.076	-0.63138	0.63138	732	-3.64895	0.0246495
733	61:05:00.000	-0.0102332	-3.63182	0.037165	354.907	-0.623647	0.623647			733	61:05:00.000	-0.0103564	-3.66607	0.0379675	353.989	-0.632241	0.632241	733	-3.64895	0.024217
734	61:10:00.000	-0.0102332	-3.63213	0.0371681	354.937	-0.6245	0.6245			734	61:10:00.000	-0.0103564	-3.66699	0.037977	354.078	-0.633105	0.633105	734	-3.64956	0.0246495
735	61:15:00.000	-0.0101715	-3.63152	0.036938	357.028	-0.62535	0.62535			735	61:15:00.000	-0.0103564	-3.66821	0.0379896	354.196	-0.633968	0.633968	735	-3.64986	0.0259468
736	61:20:00.000	-0.0102023	-3.63335	0.0370686	356.129	-0.626199	0.626199			736	61:20:00.000	-0.0103564	-3.66821	0.0379896	354.196	-0.634831	0.634831	736	-3.65078	0.0246495
737	61:25:00.000	-0.0102023	-3.63305	0.0370655	356.099	-0.627049	0.627049			737	61:25:00.000	-0.0103564	-3.66943	0.0380023	354.314	-0.635694	0.635694	737	-3.65124	0.0257306
738	61:30:00.000	-0.0102023	-3.63305	0.0370655	356.099	-0.627899	0.627899			738	61:30:00.000	-0.0103564	-3.66913	0.0379991	354.284	-0.636557	0.636557	738	-3.65109	0.0255144
739	61:35:00.000	-0.0102023	-3.63457	0.0370811	356.249	-0.62875	0.62875			739	61:35:00.000	-0.0103564	-3.67035	0.0380118	354.403	-0.63742	0.63742	739	-3.65246	0.0252981
740	61:40:00.000	-0.0102332	-3.63488	0.0371963	355.206	-0.629601	0.629601			740	61:40:00.000	-0.0103564	-3.67035	0.0380118	354.403	-0.638283	0.638283	740	-3.65262	0.0250819
741	61:45:00.000	-0.0101715	-3.63457	0.0369691	357.329	-0.630451	0.630451			741	61:45:00.000	-0.0103256	-3.66943	0.0378892	355.372	-0.639144	0.639144	741	-3.652	0.0246495
742	61:50:00.000	-0.0101715	-3.63488	0.0369722	357.359	-0.631299	0.631299			742	61:50:00.000	-0.0103256	-3.67157	0.0379113	355.579	-0.640005	0.640005	742	-3.65323	0.0259468
743	61:55:00.000	-0.0102332	-3.6358	0.0372057	355.296	-0.632149	0.632149			743	61:55:00.000	-0.0103256	-3.67188	0.0379144	355.609	-0.640865	0.640865	743	-3.65384	0.0255144
744	62:00:00.000	-0.0102332	-3.6361	0.0372088	355.326	-0.633002	0.633002			744	62:00:00.000	-0.0103256	-3.67402	0.0379365	355.816	-0.641726	0.641726	744	-3.65506	0.0268117
745	62:05:00.000	-0.0102332	-3.63641	0.0372119	355.356	-0.633855	0.633855			745	62:05:00.000	-0.0103873	-3.67433	0.0381662	353.734	-0.642589	0.642589	745	-3.65537	0.0268117
746	62:10:00.000	-0.0102332	-3.6361	0.0372088	355.326	-0.634707	0.634707			746	62:10:00.000	-0.0103256	-3.67555	0.0379523	355.964	-0.643452	0.643452	746	-3.65583	0.0278928
747	62:15:00.000	-0.0102023	-3.6358	0.0370936	356.369	-0.635559	0.635559			747	62:15:00.000	-0.0103256	-3.67524	0.0379492	355.934	-0.644312	0.644312	747	-3.65552	0.0278928
748	62:20:00.000	-0.0102332	-3.63702	0.0372182	355.415	-0.63641	0.63641			748	62:20:00.000	-0.0103564	-3.67677	0.0380783	355.023	-0.645174	0.645174	748	-3.6569	0.028109
749	62:25:00.000	-0.0101715	-3.63733	0.0369971	357.599	-0.63726	0.63726			749	62:25:00.000	-0.0103256	-3.67616	0.0379586	356.023	-0.646036	0.646036	749	-3.65674	0.0274604
750	62:30:00.000	-0.0102332	-3.63763	0.0372244	355.475	-0.638111	0.638111			750	62:30:00.000	-0.0103564	-3.67677	0.0380783	355.023	-0.646898	0.646898	750	-3.6572	0.0276766
751	62:35:00.000	-0.0102332	-3.63733	0.0372213	355.445	-0.638963	0.638963			751	62:35:00.000	-0.0103256	-3.67769	0.0379744	356.171	-0.647759	0.647759	751	-3.65751	0.0285415
752	62:40:00.000	-0.0102023	-3.63855	0.0371217	356.639	-0.639815	0.639815			752	62:40:00.000	-0.0103256	-3.67891	0.0379871	356.29	-0.64862	0.64862	752	-3.65873	0.0285415
753	62:45:00.000	-0.0102023	-3.63947	0.037131	356.729	-0.640665	0.640665			753	62:45:00.000	-0.0103256	-3.67922	0.0379902	356.319	-0.64948	0.64948	753	-3.65934	0.028109
754	62:50:00.000	-0.0102332	-3.63916	0.0372401	355.625	-0.641517	0.641517			754	62:50:00.000	-0.0103873	-3.68014	0.0382266	354.293	-0.650343	0.650343	754	-3.65965	0.0289739
755	62:55:00.000	-0.0102023	-3.63977	0.0371342	356.759	-0.642368	0.642368			755	62:55:00.000	-0.0103564	-3.68044	0.0381163	355.377	-0.651208	0.651208	755	-3.66011	0.0287577
756	63:00:00.000	-0.0102023	-3.64008	0.0371373	356.789	-0.643218	0.643218			756	63:00:00.000	-0.0103256	-3.68075	0.038006	356.467	-0.652069	0.652069	756	-3.66041	0.0287577
757	63:05:00.000	-0.0102023	-3.64008	0.0371373	356.789	-0.644068	0.644068			757	63:05:00.000	-0.0103564	-3.68228	0.0381353	355.554	-0.652931	0.652931	757	-3.66118	0.0298388
758	63:10:00.000	-0.0102023	-3.64038	0.0371404	356.819	-0.644919	0.644919			758	63:10:00.000	-0.0103256	-3.68289	0.0380281	356.675	-0.653793	0.653793	758	-3.66164	0.0300551
759	63:15:00.000	-0.0102023	-3.64161	0.0371529	356.939	-0.645769	0.645769			759	63:15:00.000	-0.0103873	-3.68381	0.0382647	354.646	-0.654656	0.654656	759	-3.66271	0.0298388
760	63:20:00.000	-0.0102023	-3.64008	0.0371373	356.789	-0.646619	0.646619			760	63:20:00.000	-0.0103564	-3.68411	0.0381543	355.731	-0.65552	0.65552	760	-3.66209	0.0311362
761	63:25:00.000	-0.0101715	-3.6413	0.0370375	357.99	-0.647468	0.647468			761	63:25:00.000	-0.0103256	-3.6835	0.0380344	356.734	-0.656382	0.656382	761	-3.6624	0.0298388
762	63:30:00.000	-0.0102023	-3.6413	0.0371498	356.909	-0.648317	0.648317			762	63:30:00.000	-0.0103564	-3.68411	0.0381543	355.731	-0.657244	0.657244	762	-3.66271	0.0302713
763	63:35:00.000	-0.0102332	-3.64161	0.0372651	355.864	-0.649168	0.649168			763	63:35:00.000	-0.0103564	-3.68442	0.0381575	355.761	-0.658107	0.658107	763	-3.66301	0.0302713
764	63:40:00.000	-0.0102332	-3.64252	0.0372745	355.953	-0.650021	0.650021			764	63:40:00.000	-0.0103256	-3.68625	0.0380628	357	-0.658969	0.658969	764	-3.66439	0.03092
765	63:45:00.000	-0.0102332	-3.64252	0.0372745	355.953	-0.650874	0.650874			765	63:45:00.000	-0.0103564	-3.68717	0.038186	356.027	-0.65983	0.65983	765	-3.66485	0.0315686
766	63:50:00.000	-0.0102023	-3.64375	0.0371747	357.149	-0.651725	0.651725			766	63:50:00.000	-0.0103256	-3.68656	0.038066	357.03	-0.660692	0.660692	766	-3.66515	0.0302713
767	63:55:00.000	-0.0102332	-3.64314	0.0372808	356.013	-0.652577	0.652577			767	63:55:00.000	-0.0103256	-3.68931	0.0380944	357.297	-0.661553	0.661553	767	-3.66622	0.0326497
768	64:00:00.000	-0.0102023	-3.64161	0.0371529	356.939	-0.653428	0.653428			768	64:00:00.000	-0.0103564	-3.689	0.038205	356.204	-0.662414	0.662414	768	-3.66531	0.0335146
769	64:05:00.000	-0.0102023	-3.64252	0.0371622	357.029	-0.654278	0.654278			769	64:05:00.000	-0.0103564	-3.68992	0.0382145	356.292	-0.663277	0.663277	769	-3.66622	0.0335146
770	64:10:00.000	-0.0101715	-3.64222	0.0370469	358.08	-0.655127	0.655127			770	64:10:00.000	-0.0103256	-3.68962	0.0380976	357.326	-0.664139	0.664139	770	-3.66592	0.0335146
771	64:15:00.000	-0.0101715	-3.64252	0.03705	358.111	-0.655975	0.655975			771	64:15:00.000	-0.0103256	-3.69114	0.0381134	357.474	-0.665	0.665	771	-3.66683	0.0343795
772	64:20:00.000	-0.0101715	-3.64252	0.03705	358.111	-0.656823	0.656823			772	64:20:00.000	-0.0103564	-3.69206	0.0382366	356.499	-0.665861	0.665861	772	-3.66729	0.0350282
773	64:25:00.000	-0.0102023	-3.64375	0.0371747	357.149	-0.657672	0.657672			773	64:25:00.000	-0.0103256	-3.69267	0.0381292	357.622	-0.666723	0.666723	773	-3.66821	0.0345958
774	64:30:00.000	-0.0101715	-3.64314	0.0370562	358.171	-0.65852	0.65852			774	64:30:00.000	-0.0103564	-3.6939	0.0382556	356.676	-0.667585	0.667585	774	-3.66852	0.0358931
775	64:35:00.000	-0.0102023	-3.64405	0.0371778	357.178	-0.659369	0.659369			775	64:35:00.000	-0.0103564	-3.69359	0.0382525	356.647	-0.668448	0.668448	775	-3.66882	0.0350282
776	64:40:00.000	-0.0102023	-3.64375	0.0371747	357.149	-0.66022	0.66022			776	64:40:00.000	-0.0103256	-3.6942	0.0381449	357.77	-0.66931	0.66931	776	-3.66897	0.0356769
777	64:45:00.000	-0.0102023	-3.64466	0.0371841	357.238	-0.66107	0.66107			777	64:45:00.000	-0.0103256	-3.69543	0.0381576	357.889	-0.67017	0.67017	777	-3.67005	0.0358931
778	64:50:00.000	-0.0102332	-3.64497	0.0372995	356.192	-0.661921	0.661921			778	64:50:00.000	-0.0103564	-3.69665	0.0382841	356.942	-0.671032	0.671032	778	-3.67081	0.0365418
779	64:55:00.000	-0.0102023	-3.64466	0.0371841	357.238	-0.662773	0.662773			779	64:55:00.000	-0.0102948	-3.69726	0.0380626	359.139	-0.671892	0.671892	779	-3.67096	0.0371904
780	65:00:00.000	-0.0102332	-3.64558	0.0373058	356.252	-0.663624	0.663624			780	65:00:00.000	-0.0103564	-3.69726	0.0382905	357.001	-0.672753	0.672753	780	-3.67142	0.0365418
781	65:05:00.000	-0.0102023	-3.64558	0.0371934	357.328	-0.664476	0.664476			781	65:05:00.000	-0.0103256	-3.69909	0.0381955	358.244	-0.673615	0.673615	781	-3.67234	0.0378391
782	65:10:00.000	-0.0102023	-3.64589	0.0371966	357.358	-0.665326	0.665326			782	65:10:00.000	-0.0102948	-3.69909	0.0380814	359.317	-0.674474	0.674474	782	-3.67249	0.0376229
783	65:15:00.000	-0.0102332	-3.64742	0.0373246	356.431	-0.666177	0.666177			783	65:15:00.000	-0.0103256	-3.70032	0.0382081	358.363	-0.675333	0.675333	783	-3.67387	0.0374067
784	65:20:00.000	-0.0102023	-3.64681	0.0372059	357.448	-0.667029	0.667029			784	65:20:00.000	-0.0103256	-3.70032	0.0382081	358.363	-0.676193	0.676193	784	-3.67356	0.0378391
785	65:25:00.000	-0.0102023	-3.6465	0.0372028	357.418	-0.667879	0.667879			785	65:25:00.000	-0.0103564	-3.70276	0.0383475	357.532	-0.677055	0.677055	785	-3.67463	0.0397851
786	65:30:00.000	-0.0102023	-3.64803	0.0372184	357.568	-0.668729	0.668729			786	65:30:00.000	-0.0103256	-3.70368	0.0382428	358.688	-0.677917	0.677917	786	-3.67586	0.0393527
787	65:35:00.000	-0.0102332	-3.64772	0.0373277	356.461	-0.669581	0.669581			787	65:35:00.000	-0.0103256	-3.70429	0.0382491	358.748	-0.678777	0.678777	787	-3.67601	0.0400013
788	65:40:00.000	-0.0101407	-3.64772	0.0369904	359.712	-0.67043	0.67043			788	65:40:00.000	-0.0103256	-3.7049	0.0382554	358.807	-0.679638	0.679638	788	-3.67631	0.0404338
789	65:45:00.000	-0.0102023	-3.64895	0.0372278	357.658	-0.671277	0.671277			789	65:45:00.000	-0.0103564	-3.7049	0.0383696	357.739	-0.6805	0.6805	789	-3.67693	0.0395689
790	65:50:00.000	-0.0102332	-3.64925	0.0373434	356.611	-0.672129	0.672129			790	65:50:00.000	-0.0103564	-3.70643	0.0383855	357.887	-0.681363	0.681363	790	-3.67784	0.0404338
791	65:55:00.000	-0.0102023	-3.64956	0.037234	357.718	-0.67298	0.67298			791	65:55:00.000	-0.0103564	-3.70796	0.0384013	358.034	-0.682226	0.682226	791	-3.67876	0.0412987
792	66:00:00.000	-0.0101715	-3.64925	0.0371184	358.772	-0.673829	0.673829			792	66:00:00.000	-0.0103564	-3.70796	0.0384013	358.034	-0.683089	0.683089	792	-3.67861	0.0415149
793	66:05:00.000	-0.0102023	-3.65047	0.0372434	357.808	-0.674678	0.674678			793	66:05:00.000	-0.0103873	-3.7098	0.0385347	357.149	-0.683953	0.683953	793	-3.68014	0.0419473
794	66:10:00.000	-0.0102023	-3.64986	0.0372371	357.748	-0.675528	0.675528			794	66:10:00.000	-0.0103256	-3.71102	0.0383186	359.399	-0.684816	0.684816	794	-3.68044	0.0432447
795	66:15:00.000	-0.0102332	-3.65078	0.037359	356.76	-0.67638	0.67638			795	66:15:00.000	-0.0102948	-3.71133	0.0382074	360.505	-0.685675	0.685675	795	-3.68105	0.0428122
796	66:20:00.000	-0.0102023	-3.652	0.037259	357.958	-0.677231	0.677231			796	66:20:00.000	-0.0103256	-3.71133	0.0383218	359.429	-0.686534	0.686534	796	-3.68167	0.0419473
797	66:25:00.000	-0.0102023	-3.65231	0.0372621	357.988	-0.678081	0.678081			797	66:25:00.000	-0.0103564	-3.71194	0.0384425	358.418	-0.687396	0.687396	797	-3.68212	0.0421636
798	66:30:00.000	-0.0102023	-3.65231	0.0372621	357.988	-0.678932	0.678932			798	66:30:00.000	-0.0103256	-3.71377	0.038347	359.666	-0.688258	0.688258	798	-3.68304	0.0434609
799	66:35:00.000	-0.0102023	-3.65323	0.0372714	358.078	-0.679782	0.679782			799	66:35:00.000	-0.0103256	-3.7153	0.0383628	359.814	-0.689118	0.689118	799	-3.68426	0.0438934
800	66:40:00.000	-0.0102023	-3.65353	0.0372746	358.108	-0.680632	0.680632			800	66:40:00.000	-0.0103564	-3.71591	0.0384837	358.802	-0.68998	0.68998	800	-3.68472	0.0441096
801	66:45:00.000	-0.0102332	-3.65384	0.0373903	357.059	-0.681483	0.681483			801	66:45:00.000	-0.0103256	-3.7153	0.0383628	359.814	-0.690842	0.690842	801	-3.68457	0.0434609
802	66:50:00.000	-0.0102023	-3.65292	0.0372683	358.048	-0.682335	0.682335			802	66:50:00.000	-0.0102948	-3.715	0.0382451	360.861	-0.691701	0.691701	802	-3.68396	0.0438934
803	66:55:00.000	-0.0101715	-3.65414	0.0371682	359.253	-0.683184	0.683184			803	66:55:00.000	-0.0103256	-3.71652	0.0383754	359.932	-0.69256	0.69256	803	-3.68533	0.0441096
804	67:00:00.000	-0.0101715	-3.65414	0.0371682	359.253	-0.684031	0.684031			804	67:00:00.000	-0.0103256	-3.71836	0.0383944	360.11	-0.693421	0.693421	804	-3.68625	0.0454069
805	67:05:00.000	-0.0102023	-3.65506	0.0372902	358.257	-0.68488	0.68488			805	67:05:00.000	-0.0103256	-3.71805	0.0383912	360.08	-0.694281	0.694281	805	-3.68656	0.044542
806	67:10:00.000	-0.0102023	-3.65628	0.0373026	358.377	-0.685731	0.685731			806	67:10:00.000	-0.0103256	-3.71836	0.0383944	360.11	-0.695142	0.695142	806	-3.68732	0.0438934
807	67:15:00.000	-0.0102023	-3.65567	0.0372964	358.317	-0.686581	0.686581			807	67:15:00.000	-0.0102948	-3.71928	0.0382892	361.277	-0.696001	0.696001	807	-3.68747	0.0449745
808	67:20:00.000	-0.0102023	-3.65628	0.0373026	358.377	-0.687431	0.687431			808	67:20:00.000	-0.0103564	-3.72111	0.0385375	359.304	-0.696861	0.696861	808	-3.6887	0.0458394
809	67:25:00.000	-0.0101715	-3.65659	0.037193	359.493	-0.68828	0.68828			809	67:25:00.000	-0.0103256	-3.72142	0.0384259	360.406	-0.697723	0.697723	809	-3.689	0.0458394
810	67:30:00.000	-0.0102023	-3.65384	0.0372777	358.138	-0.689129	0.689129			810	67:30:00.000	-0.0103256	-3.72203	0.0384323	360.465	-0.698584	0.698584	810	-3.68793	0.0482178
811	67:35:00.000	-0.0101715	-3.65414	0.0371682	359.253	-0.689978	0.689978			811	67:35:00.000	-0.0103256	-3.72264	0.0384386	360.525	-0.699444	0.699444	811	-3.68839	0.0484341
812	67:40:00.000	-0.0101715	-3.65445	0.0371713	359.283	-0.690825	0.690825			812	67:40:00.000	-0.0103564	-3.72386	0.038566	359.57	-0.700306	0.700306	812	-3.68916	0.0490827
813	67:45:00.000	-0.0101715	-3.65476	0.0371744	359.313	-0.691673	0.691673			813	67:45:00.000	-0.0103256	-3.72448	0.0384575	360.702	-0.701168	0.701168	813	-3.68962	0.0492989
814	67:50:00.000	-0.0101715	-3.65567	0.0371837	359.403	-0.69252	0.69252			814	67:50:00.000	-0.0102948	-3.72478	0.0383459	361.812	-0.702027	0.702027	814	-3.69023	0.0488665
815	67:55:00.000	-0.0102023	-3.65628	0.0373026	358.377	-0.693369	0.693369			815	67:55:00.000	-0.0103564	-3.7257	0.038585	359.747	-0.702887	0.702887	815	-3.69099	0.0490827
816	68:00:00.000	-0.0102023	-3.65659	0.0373057	358.407	-0.69422	0.69422			816	68:00:00.000	-0.0103256	-3.7257	0.0384702	360.821	-0.703749	0.703749	816	-3.69114	0.0488665
817	68:05:00.000	-0.0101715	-3.65781	0.0372055	359.614	-0.695069	0.695069			817	68:05:00.000	-0.0103256	-3.72631	0.0384765	360.88	-0.704609	0.704609	817	-3.69206	0.0484341
818	68:10:00.000	-0.0101715	-3.6572	0.0371993	359.554	-0.695916	0.695916			818	68:10:00.000	-0.0103564	-3.72295	0.0385565	359.481	-0.705471	0.705471	818	-3.69007	0.046488
819	68:15:00.000	-0.0102023	-3.65781	0.0373182	358.527	-0.696765	0.696765			819	68:15:00.000	-0.0103256	-3.71652	0.0383754	359.932	-0.706333	0.706333	819	-3.68717	0.0415149
820	68:20:00.000	-0.0101715	-3.65843	0.0372117	359.674	-0.697614	0.697614			820	68:20:00.000	-0.0103564	-3.71805	0.0385058	359.009	-0.707195	0.707195	820	-3.68824	0.0421636
821	68:25:00.000	-0.0102023	-3.66179	0.0373588	358.917	-0.698463	0.698463			821	68:25:00.000	-0.0103256	-3.72448	0.0384575	360.702	-0.708056	0.708056	821	-3.69313	0.0443258
822	68:30:00.000	-0.0102023	-3.66301	0.0373713	359.037	-0.699313	0.699313			822	68:30:00.000	-0.0102948	-3.72509	0.038349	361.842	-0.708916	0.708916	822	-3.69405	0.0438934
823	68:35:00.000	-0.0102023	-3.66393	0.0373806	359.127	-0.700163	0.700163			823	68:35:00.000	-0.0102948	-3.7257	0.0383553	361.901	-0.709774	0.709774	823	-3.69481	0.0436771
824	68:40:00.000	-0.0101715	-3.66362	0.0372646	360.185	-0.701012	0.701012			824	68:40:00.000	-0.0103256	-3.72539	0.038467	360.791	-0.710633	0.710633	824	-3.69451	0.0436771
825	68:45:00.000	-0.0102023	-3.66271	0.0373681	359.007	-0.701861	0.701861			825	68:45:00.000	-0.0103256	-3.72692	0.0384828	360.939	-0.711493	0.711493	825	-3.69481	0.0454069
826	68:50:00.000	-0.0102023	-3.66424	0.0373837	359.157	-0.702711	0.702711			826	68:50:00.000	-0.0103256	-3.72723	0.0384859	360.969	-0.712354	0.712354	826	-3.69573	0.044542
827	68:55:00.000	-0.0102023	-3.66424	0.0373837	359.157	-0.703561	0.703561			827	68:55:00.000	-0.0103256	-3.72723	0.0384859	360.969	-0.713214	0.713214	827	-3.69573	0.044542
828	69:00:00.000	-0.0102023	-3.66393	0.0373806	359.127	-0.704412	0.704412			828	69:00:00.000	-0.0103256	-3.72906	0.0385049	361.146	-0.714075	0.714075	828	-3.6965	0.0460556
829	69:05:00.000	-0.0101715	-3.66424	0.0372708	360.245	-0.705261	0.705261			829	69:05:00.000	-0.0103256	-3.72906	0.0385049	361.146	-0.714935	0.714935	829	-3.69665	0.0458394
830	69:10:00.000	-0.0102023	-3.66485	0.03739	359.217	-0.706109	0.706109			830	69:10:00.000	-0.0103256	-3.72937	0.038508	361.176	-0.715796	0.715796	830	-3.69711	0.0456231
831	69:15:00.000	-0.0102023	-3.66546	0.0373962	359.277	-0.70696	0.70696			831	69:15:00.000	-0.0103564	-3.72967	0.0386262	360.131	-0.716657	0.716657	831	-3.69757	0.0454069
832	69:20:00.000	-0.0101715	-3.66515	0.0372801	360.335	-0.707809	0.707809			832	69:20:00.000	-0.010264	-3.72876	0.0382719	363.286	-0.717516	0.717516	832	-3.69695	0.0449745
833	69:25:00.000	-0.0102023	-3.66607	0.0374025	359.336	-0.708657	0.708657			833	69:25:00.000	-0.0103256	-3.72998	0.0385144	361.235	-0.718374	0.718374	833	-3.69802	0.0451907
834	69:30:00.000	-0.0102023	-3.66576	0.0373993	359.307	-0.709508	0.709508			834	69:30:00.000	-0.0103256	-3.72998	0.0385144	361.235	-0.719235	0.719235	834	-3.69787	0.0454069
835	69:35:00.000	-0.0101715	-3.66607	0.0372895	360.425	-0.710357	0.710357			835	69:35:00.000	-0.0103256	-3.72906	0.0385049	361.146	-0.720095	0.720095	835	-3.69757	0.044542
836	69:40:00.000	-0.0102023	-3.66607	0.0374025	359.336	-0.711206	0.711206			836	69:40:00.000	-0.0103256	-3.72967	0.0385112	361.206	-0.720956	0.720956	836	-3.69787	0.0449745
837	69:45:00.000	-0.0101715	-3.66638	0.0372926	360.455	-0.712054	0.712054			837	69:45:00.000	-0.0103564	-3.72967	0.0386262	360.131	-0.721818	0.721818	837	-3.69802	0.0447583
838	69:50:00.000	-0.0102023	-3.66668	0.0374087	359.396	-0.712903	0.712903			838	69:50:00.000	-0.0102948	-3.7309	0.0384088	362.406	-0.722678	0.722678	838	-3.69879	0.0454069
839	69:55:00.000	-0.0102332	-3.66729	0.037528	358.374	-0.713755	0.713755			839	69:55:00.000	-0.0103256	-3.7312	0.038527	361.354	-0.723537	0.723537	839	-3.69925	0.0451907
840	70:00:00.000	-0.0101715	-3.6679	0.0373081	360.606	-0.714605	0.714605			840	70:00:00.000	-0.0103256	-3.73151	0.0385301	361.383	-0.724398	0.724398	840	-3.69971	0.0449745
841	70:05:00.000	-0.0102023	-3.66729	0.0374149	359.456	-0.715454	0.715454			841	70:05:00.000	-0.0103256	-3.73212	0.0385365	361.443	-0.725258	0.725258	841	-3.69971	0.0458394
842	70:10:00.000	-0.0102023	-3.66821	0.0374243	359.546	-0.716304	0.716304			842	70:10:00.000	-0.0103256	-3.73395	0.0385554	361.62	-0.726119	0.726119	842	-3.70108	0.046488
843	70:15:00.000	-0.0102023	-3.66852	0.0374274	359.576	-0.717154	0.717154			843	70:15:00.000	-0.0103256	-3.73365	0.0385522	361.591	-0.726979	0.726979	843	-3.70108	0.0460556
844	70:20:00.000	-0.0102023	-3.66852	0.0374274	359.576	-0.718004	0.718004			844	70:20:00.000	-0.0103564	-3.73426	0.0386737	360.574	-0.727841	0.727841	844	-3.70139	0.046488
845	70:25:00.000	-0.0102023	-3.66852	0.0374274	359.576	-0.718855	0.718855			845	70:25:00.000	-0.0103256	-3.73395	0.0385554	361.62	-0.728703	0.728703	845	-3.70124	0.0462718
846	70:30:00.000	-0.0101715	-3.66943	0.0373237	360.756	-0.719704	0.719704			846	70:30:00.000	-0.0102948	-3.73548	0.0384561	362.851	-0.729562	0.729562	846	-3.70246	0.0467043
847	70:35:00.000	-0.0102332	-3.67005	0.0375561	358.643	-0.720554	0.720554			847	70:35:00.000	-0.0103564	-3.73426	0.0386737	360.574	-0.730422	0.730422	847	-3.70215	0.0454069
848	70:40:00.000	-0.0101715	-3.66974	0.0373268	360.786	-0.721404	0.721404			848	70:40:00.000	-0.0102948	-3.73426	0.0384435	362.733	-0.731283	0.731283	848	-3.702	0.0456231
849	70:45:00.000	-0.0102023	-3.66913	0.0374337	359.636	-0.722253	0.722253			849	70:45:00.000	-0.0103256	-3.73334	0.0385491	361.561	-0.732142	0.732142	849	-3.70124	0.0454069
850	70:50:00.000	-0.0101715	-3.66974	0.0373268	360.786	-0.723102	0.723102			850	70:50:00.000	-0.0103256	-3.73395	0.0385554	361.62	-0.733002	0.733002	850	-3.70185	0.0454069
851	70:55:00.000	-0.0101407	-3.67066	0.037223	361.973	-0.723948	0.723948			851	70:55:00.000	-0.0103256	-3.73487	0.0385649	361.709	-0.733863	0.733863	851	-3.70276	0.0454069
852	71:00:00.000	-0.0102023	-3.67127	0.0374555	359.846	-0.724796	0.724796			852	71:00:00.000	-0.0103256	-3.73457	0.0385617	361.68	-0.734723	0.734723	852	-3.70292	0.0447583
853	71:05:00.000	-0.0101715	-3.67005	0.0373299	360.816	-0.725645	0.725645			853	71:05:00.000	-0.0103256	-3.73671	0.0385838	361.887	-0.735584	0.735584	853	-3.70338	0.0471367
854	71:10:00.000	-0.0101715	-3.67157	0.0373454	360.967	-0.726492	0.726492			854	71:10:00.000	-0.0103564	-3.73701	0.0387022	360.839	-0.736445	0.736445	854	-3.70429	0.0462718
855	71:15:00.000	-0.0101715	-3.67035	0.037333	360.846	-0.72734	0.72734			855	71:15:00.000	-0.0103256	-3.73732	0.0385901	361.946	-0.737307	0.737307	855	-3.70383	0.0473529
856	71:20:00.000	-0.0101715	-3.67157	0.0373454	360.967	-0.728188	0.728188			856	71:20:00.000	-0.0102948	-3.73487	0.0384498	362.792	-0.738166	0.738166	856	-3.70322	0.0447583
857	71:25:00.000	-0.0102023	-3.67219	0.0374649	359.936	-0.729036	0.729036			857	71:25:00.000	-0.0103256	-3.73609	0.0385775	361.828	-0.739026	0.739026	857	-3.70414	0.0451907
858	71:30:00.000	-0.0102023	-3.67249	0.037468	359.966	-0.729887	0.729887			858	71:30:00.000	-0.0102948	-3.73701	0.0384718	363	-0.739885	0.739885	858	-3.70475	0.0456231
859	71:35:00.000	-0.0102023	-3.67219	0.0374649	359.936	-0.730737	0.730737			859	71:35:00.000	-0.0103564	-3.73762	0.0387085	360.898	-0.740745	0.740745	859	-3.7049	0.0462718
860	71:40:00.000	-0.0101715	-3.67249	0.0373548	361.057	-0.731586	0.731586			860	71:40:00.000	-0.0103256	-3.73824	0.0385996	362.035	-0.741607	0.741607	860	-3.70536	0.046488
861	71:45:00.000	-0.0102023	-3.67249	0.037468	359.966	-0.732435	0.732435			861	71:45:00.000	-0.0103564	-3.73793	0.0387117	360.928	-0.742469	0.742469	861	-3.70521	0.0462718
862	71:50:00.000	-0.0101099	-3.67249	0.0371284	363.258	-0.733281	0.733281			862	71:50:00.000	-0.0103256	-3.73701	0.038587	361.916	-0.743331	0.743331	862	-3.70475	0.0456231
863	71:55:00.000	-0.0102023	-3.67371	0.0374805	360.086	-0.734127	0.734127			863	71:55:00.000	-0.0103256	-3.73701	0.038587	361.916	-0.744191	0.744191	863	-3.70536	0.0447583
864	72:00:00.000	-0.010264	-3.67677	0.0377383	358.221	-0.73498	0.73498			864	72:00:00.000	-0.0103256	-3.74038	0.0386217	362.242	-0.745051	0.745051	864	-3.70857	0.0449745
865	72:05:00.000	-0.0101715	-3.67616	0.0373921	361.417	-0.735832	0.735832			865	72:05:00.000	-0.0103256	-3.73915	0.0386091	362.124	-0.745912	0.745912	865	-3.70766	0.044542
866	72:10:00.000	-0.0102332	-3.67616	0.0376187	359.24	-0.736682	0.736682			866	72:10:00.000	-0.0103564	-3.73885	0.0387212	361.016	-0.746774	0.746774	866	-3.7075	0.0443258
867	72:15:00.000	-0.0101715	-3.68319	0.0374636	362.109	-0.737532	0.737532			867	72:15:00.000	-0.0102948	-3.75016	0.0386072	364.277	-0.747634	0.747634	867	-3.71668	0.0473529
868	72:20:00.000	-0.0102023	-3.69298	0.037677	361.974	-0.738381	0.738381			868	72:20:00.000	-0.0103256	-3.7627	0.0388522	364.404	-0.748493	0.748493	868	-3.72784	0.0492989
869	72:25:00.000	-0.0102332	-3.69695	0.0378315	361.272	-0.739232	0.739232			869	72:25:00.000	-0.0103256	-3.76392	0.0388648	364.522	-0.749354	0.749354	869	-3.73044	0.0473529
870	72:30:00.000	-0.0101715	-3.69604	0.0375943	363.372	-0.740083	0.740083			870	72:30:00.000	-0.0102948	-3.75536	0.0386607	364.782	-0.750213	0.750213	870	-3.7257	0.0419473
871	72:35:00.000	-0.0102023	-3.69512	0.0376988	362.184	-0.740931	0.740931			871	72:35:00.000	-0.0103256	-3.75108	0.0387322	363.279	-0.751072	0.751072	871	-3.7231	0.0395689
872	72:40:00.000	-0.0101715	-3.69267	0.0375601	363.041	-0.74178	0.74178			872	72:40:00.000	-0.0102948	-3.75077	0.0386135	364.337	-0.751931	0.751931	872	-3.72172	0.0410825
873	72:45:00.000	-0.0101715	-3.70062	0.0376409	363.823	-0.742628	0.742628			873	72:45:00.000	-0.0102332	-3.75689	0.0384448	367.129	-0.752787	0.752787	873	-3.72876	0.0397851
874	72:50:00.000	-0.0101715	-3.70154	0.0376503	363.913	-0.743476	0.743476			874	72:50:00.000	-0.0103256	-3.76209	0.0388459	364.345	-0.753643	0.753643	874	-3.73181	0.0428122
875	72:55:00.000	-0.0102023	-3.70032	0.0377519	362.693	-0.744325	0.744325			875	72:55:00.000	-0.0103564	-3.75689	0.038908	362.758	-0.754505	0.754505	875	-3.7286	0.0400013
876	73:00:00.000	-0.0102332	-3.69879	0.0378503	361.452	-0.745176	0.745176			876	73:00:00.000	-0.0103564	-3.75689	0.038908	362.758	-0.755368	0.755368	876	-3.72784	0.0410825
877	73:05:00.000	-0.0102023	-3.69787	0.0377269	362.454	-0.746028	0.746028			877	73:05:00.000	-0.0103256	-3.75352	0.0387575	363.516	-0.75623	0.75623	877	-3.7257	0.0393527
878	73:10:00.000	-0.0102023	-3.69543	0.037702	362.214	-0.746878	0.746878			878	73:10:00.000	-0.0103256	-3.7523	0.0387449	363.397	-0.75709	0.75709	878	-3.72386	0.0402176
879	73:15:00.000	-0.0102023	-3.69328	0.0376801	362.004	-0.747728	0.747728			879	73:15:00.000	-0.0103564	-3.75291	0.0388668	362.375	-0.757952	0.757952	879	-3.7231	0.0421636
880	73:20:00.000	-0.0101407	-3.69176	0.0374369	364.054	-0.748576	0.748576			880	73:20:00.000	-0.0102948	-3.74924	0.0385977	364.188	-0.758813	0.758813	880	-3.7205	0.04065
881	73:25:00.000	-0.0101715	-3.69053	0.0375383	362.83	-0.749422	0.749422			881	73:25:00.000	-0.0103256	-3.74894	0.0387101	363.071	-0.759672	0.759672	881	-3.71974	0.0412987
882	73:30:00.000	-0.0101715	-3.68962	0.037529	362.74	-0.750269	0.750269			882	73:30:00.000	-0.0102948	-3.74649	0.0385694	363.921	-0.760531	0.760531	882	-3.71805	0.0402176
883	73:35:00.000	-0.0102023	-3.68778	0.037624	361.465	-0.751118	0.751118			883	73:35:00.000	-0.0103256	-3.74557	0.0386754	362.746	-0.76139	0.76139	883	-3.71668	0.0408662
884	73:40:00.000	-0.0102023	-3.68686	0.0376146	361.375	-0.751969	0.751969			884	73:40:00.000	-0.0103256	-3.74435	0.0386628	362.627	-0.762251	0.762251	884	-3.71561	0.04065
885	73:45:00.000	-0.0102023	-3.68595	0.0376052	361.285	-0.752819	0.752819			885	73:45:00.000	-0.0102948	-3.74496	0.0385536	363.772	-0.76311	0.76311	885	-3.71545	0.0417311
886	73:50:00.000	-0.0102332	-3.68381	0.037697	359.987	-0.75367	0.75367			886	73:50:00.000	-0.0103256	-3.74343	0.0386533	362.538	-0.763969	0.763969	886	-3.71362	0.0421636
887	73:55:00.000	-0.0101715	-3.68319	0.0374636	362.109	-0.75452	0.75452			887	73:55:00.000	-0.0103873	-3.74252	0.0388745	360.298	-0.764832	0.764832	887	-3.71286	0.0419473
888	74:00:00.000	-0.0102023	-3.68258	0.0375709	360.955	-0.755369	0.755369			888	74:00:00.000	-0.0103564	-3.74252	0.0387592	361.371	-0.765696	0.765696	888	-3.71255	0.0423798
889	74:05:00.000	-0.0102332	-3.68289	0.0376876	359.898	-0.756221	0.756221			889	74:05:00.000	-0.0103256	-3.74221	0.0386407	362.42	-0.766558	0.766558	889	-3.71255	0.0419473
890	74:10:00.000	-0.0101715	-3.68075	0.0374388	361.868	-0.757071	0.757071			890	74:10:00.000	-0.0103564	-3.74099	0.0387433	361.223	-0.76742	0.76742	890	-3.71087	0.042596
891	74:15:00.000	-0.0101715	-3.68044	0.0374356	361.838	-0.757919	0.757919			891	74:15:00.000	-0.0103256	-3.74129	0.0386312	362.331	-0.768282	0.768282	891	-3.71087	0.0430285
892	74:20:00.000	-0.0102023	-3.67952	0.0375397	360.655	-0.758768	0.758768			892	74:20:00.000	-0.0103256	-3.74068	0.0386249	362.272	-0.769142	0.769142	892	-3.7101	0.0432447
893	74:25:00.000	-0.0101715	-3.67983	0.0374294	361.778	-0.759616	0.759616			893	74:25:00.000	-0.0102948	-3.74007	0.0385033	363.297	-0.770001	0.770001	893	-3.70995	0.042596
894	74:30:00.000	-0.0101715	-3.67922	0.0374232	361.718	-0.760464	0.760464			894	74:30:00.000	-0.0102948	-3.7416	0.038519	363.446	-0.770859	0.770859	894	-3.71041	0.0441096
895	74:35:00.000	-0.0102023	-3.67891	0.0375335	360.595	-0.761313	0.761313			895	74:35:00.000	-0.0103256	-3.73976	0.0386154	362.183	-0.771718	0.771718	895	-3.70934	0.0430285
896	74:40:00.000	-0.0101715	-3.67769	0.0374077	361.568	-0.762162	0.762162			896	74:40:00.000	-0.0103564	-3.73885	0.0387212	361.016	-0.77258	0.77258	896	-3.70827	0.0432447
897	74:45:00.000	-0.0102023	-3.6783	0.0375273	360.535	-0.763011	0.763011			897	74:45:00.000	-0.0103256	-3.73946	0.0386122	362.153	-0.773442	0.773442	897	-3.70888	0.0432447
898	74:50:00.000	-0.0102023	-3.67677	0.0375117	360.386	-0.763861	0.763861			898	74:50:00.000	-0.0103564	-3.74007	0.0387338	361.135	-0.774304	0.774304	898	-3.70842	0.0447583
899	74:55:00.000	-0.0102332	-3.67861	0.0376438	359.479	-0.764713	0.764713			899	74:55:00.000	-0.0102948	-3.74038	0.0385064	363.327	-0.775164	0.775164	899	-3.70949	0.0436771
900	75:00:00.000	-0.0102023	-3.67738	0.0375179	360.445	-0.765564	0.765564			900	75:00:00.000	-0.0102948	-3.74038	0.0385064	363.327	-0.776022	0.776022	900	-3.70888	0.044542
901	75:05:00.000	-0.0102023	-3.67677	0.0375117	360.386	-0.766414	0.766414			901	75:05:00.000	-0.0103256	-3.74129	0.0386312	362.331	-0.776881	0.776881	901	-3.70903	0.0456231
902	75:10:00.000	-0.0102332	-3.67616	0.0376187	359.24	-0.767266	0.767266			902	75:10:00.000	-0.0103564	-3.74007	0.0387338	361.135	-0.777743	0.777743	902	-3.70812	0.0451907
903	75:15:00.000	-0.0102332	-3.67677	0.037625	359.3	-0.768118	0.768118			903	75:15:00.000	-0.0103256	-3.74038	0.0386217	362.242	-0.778605	0.778605	903	-3.70857	0.0449745
904	75:20:00.000	-0.0102332	-3.67677	0.037625	359.3	-0.768971	0.768971			904	75:20:00.000	-0.0103873	-3.74068	0.0388555	360.122	-0.779468	0.779468	904	-3.70873	0.0451907
905	75:25:00.000	-0.0101715	-3.67616	0.0373921	361.417	-0.769821	0.769821			905	75:25:00.000	-0.0102948	-3.74252	0.0385285	363.535	-0.780329	0.780329	905	-3.70934	0.0469205
906	75:30:00.000	-0.0102023	-3.67586	0.0375023	360.296	-0.77067	0.77067			906	75:30:00.000	-0.0103256	-3.74282	0.038647	362.479	-0.781189	0.781189	906	-3.70934	0.0473529
907	75:35:00.000	-0.0102023	-3.67616	0.0375054	360.326	-0.771521	0.771521			907	75:35:00.000	-0.0103564	-3.74282	0.0387623	361.4	-0.78205	0.78205	907	-3.70949	0.0471367
908	75:40:00.000	-0.0102023	-3.67555	0.0374992	360.266	-0.772371	0.772371			908	75:40:00.000	-0.0103256	-3.74252	0.0386438	362.449	-0.782912	0.782912	908	-3.70903	0.0473529
909	75:45:00.000	-0.0102023	-3.67555	0.0374992	360.266	-0.773221	0.773221			909	75:45:00.000	-0.0103256	-3.73946	0.0386122	362.153	-0.783773	0.783773	909	-3.7075	0.0451907
910	75:50:00.000	-0.0102023	-3.67555	0.0374992	360.266	-0.774071	0.774071			910	75:50:00.000	-0.0103256	-3.73885	0.0386059	362.094	-0.784633	0.784633	910	-3.7072	0.0447583
911	75:55:00.000	-0.0102332	-3.67586	0.0376156	359.21	-0.774923	0.774923			911	75:55:00.000	-0.0103564	-3.74038	0.038737	361.164	-0.785495	0.785495	911	-3.70812	0.0456231
912	76:00:00.000	-0.0101407	-3.67402	0.0372571	362.305	-0.775771	0.775771			912	76:00:00.000	-0.0103256	-3.7416	0.0386343	362.361	-0.786357	0.786357	912	-3.70781	0.0477854
913	76:05:00.000	-0.0101715	-3.67494	0.0373797	361.297	-0.776618	0.776618			913	76:05:00.000	-0.0103564	-3.73976	0.0387307	361.105	-0.787218	0.787218	913	-3.70735	0.0458394
914	76:10:00.000	-0.0101715	-3.67463	0.0373766	361.267	-0.777465	0.777465			914	76:10:00.000	-0.0103256	-3.74007	0.0386186	362.213	-0.78808	0.78808	914	-3.70735	0.0462718
915	76:15:00.000	-0.0101715	-3.67586	0.037389	361.387	-0.778313	0.778313			915	76:15:00.000	-0.0102948	-3.74129	0.0385159	363.416	-0.788939	0.788939	915	-3.70857	0.0462718
916	76:20:00.000	-0.0102023	-3.67494	0.0374929	360.206	-0.779162	0.779162			916	76:20:00.000	-0.0103256	-3.74068	0.0386249	362.272	-0.789798	0.789798	916	-3.70781	0.046488
917	76:25:00.000	-0.0102023	-3.67494	0.0374929	360.206	-0.780012	0.780012			917	76:25:00.000	-0.0103256	-3.74099	0.038628	362.301	-0.790659	0.790659	917	-3.70796	0.0467043
918	76:30:00.000	-0.0102023	-3.67463	0.0374898	360.176	-0.780862	0.780862			918	76:30:00.000	-0.0103256	-3.74099	0.038628	362.301	-0.791519	0.791519	918	-3.70781	0.0469205
919	76:35:00.000	-0.0102023	-3.67433	0.0374867	360.146	-0.781713	0.781713			919	76:35:00.000	-0.0103256	-3.73976	0.0386154	362.183	-0.79238	0.79238	919	-3.70705	0.0462718
920	76:40:00.000	-0.0102023	-3.67494	0.0374929	360.206	-0.782563	0.782563			920	76:40:00.000	-0.0103564	-3.74068	0.0387402	361.194	-0.793242	0.793242	920	-3.70781	0.046488
921	76:45:00.000	-0.0102023	-3.67402	0.0374836	360.116	-0.783413	0.783413			921	76:45:00.000	-0.0103256	-3.7416	0.0386343	362.361	-0.794103	0.794103	921	-3.70781	0.0477854
922	76:50:00.000	-0.0102023	-3.67371	0.0374805	360.086	-0.784263	0.784263			922	76:50:00.000	-0.0103256	-3.73976	0.0386154	362.183	-0.794964	0.794964	922	-3.70674	0.0467043
923	76:55:00.000	-0.0102023	-3.67371	0.0374805	360.086	-0.785113	0.785113			923	76:55:00.000	-0.0103256	-3.74068	0.0386249	362.272	-0.795824	0.795824	923	-3.7072	0.0473529
924	77:00:00.000	-0.0101715	-3.67371	0.0373672	361.177	-0.785962	0.785962			924	77:00:00.000	-0.0103256	-3.74038	0.0386217	362.242	-0.796685	0.796685	924	-3.70705	0.0471367
925	77:05:00.000	-0.0102023	-3.67371	0.0374805	360.086	-0.786811	0.786811			925	77:05:00.000	-0.0103564	-3.74068	0.0387402	361.194	-0.797546	0.797546	925	-3.7072	0.0473529
926	77:10:00.000	-0.0102023	-3.67188	0.0374617	359.906	-0.787661	0.787661			926	77:10:00.000	-0.0103256	-3.7419	0.0386375	362.39	-0.798408	0.798408	926	-3.70689	0.0495152
927	77:15:00.000	-0.0102023	-3.67219	0.0374649	359.936	-0.788512	0.788512			927	77:15:00.000	-0.0102948	-3.74282	0.0385316	363.564	-0.799267	0.799267	927	-3.7075	0.0499476
928	77:20:00.000	-0.0101715	-3.67219	0.0373517	361.027	-0.78936	0.78936			928	77:20:00.000	-0.0103256	-3.74374	0.0386564	362.568	-0.800127	0.800127	928	-3.70796	0.0505963
929	77:25:00.000	-0.0102023	-3.67157	0.0374586	359.876	-0.790209	0.790209			929	77:25:00.000	-0.0103564	-3.74374	0.0387718	361.489	-0.800988	0.800988	929	-3.70766	0.0510287
930	77:30:00.000	-0.0102023	-3.67157	0.0374586	359.876	-0.79106	0.79106			930	77:30:00.000	-0.0103256	-3.7416	0.0386343	362.361	-0.80185	0.80185	930	-3.70659	0.0495152
931	77:35:00.000	-0.0101715	-3.67341	0.0373641	361.147	-0.791908	0.791908			931	77:35:00.000	-0.0103256	-3.7416	0.0386343	362.361	-0.802711	0.802711	931	-3.7075	0.0482178
932	77:40:00.000	-0.0101715	-3.67157	0.0373454	360.967	-0.792756	0.792756			932	77:40:00.000	-0.0103256	-3.74038	0.0386217	362.242	-0.803571	0.803571	932	-3.70598	0.0486503
933	77:45:00.000	-0.0101715	-3.67127	0.0373423	360.936	-0.793604	0.793604			933	77:45:00.000	-0.0102948	-3.73915	0.0384938	363.208	-0.80443	0.80443	933	-3.70521	0.0480016
934	77:50:00.000	-0.0102023	-3.67127	0.0374555	359.846	-0.794453	0.794453			934	77:50:00.000	-0.0103256	-3.74007	0.0386186	362.213	-0.805289	0.805289	934	-3.70567	0.0486503
935	77:55:00.000	-0.0102023	-3.67249	0.037468	359.966	-0.795303	0.795303			935	77:55:00.000	-0.0102948	-3.73946	0.038497	363.238	-0.806149	0.806149	935	-3.70598	0.0473529
936	78:00:00.000	-0.0101407	-3.67096	0.0372261	362.003	-0.79615	0.79615			936	78:00:00.000	-0.0103564	-3.74129	0.0387465	361.253	-0.807009	0.807009	936	-3.70613	0.0497314
937	78:05:00.000	-0.0102023	-3.67219	0.0374649	359.936	-0.796998	0.796998			937	78:05:00.000	-0.0102948	-3.74099	0.0385127	363.386	-0.80787	0.80787	937	-3.70659	0.0486503
938	78:10:00.000	-0.0101715	-3.67249	0.0373548	361.057	-0.797847	0.797847			938	78:10:00.000	-0.0103256	-3.74099	0.038628	362.301	-0.808729	0.808729	938	-3.70674	0.0484341
939	78:15:00.000	-0.0102023	-3.67188	0.0374617	359.906	-0.798696	0.798696			939	78:15:00.000	-0.0103564	-3.74099	0.0387433	361.223	-0.80959	0.80959	939	-3.70643	0.0488665
940	78:20:00.000	-0.0102023	-3.67188	0.0374617	359.906	-0.799546	0.799546			940	78:20:00.000	-0.0103256	-3.74068	0.0386249	362.272	-0.810452	0.810452	940	-3.70628	0.0486503
941	78:25:00.000	-0.0101407	-3.67127	0.0372292	362.034	-0.800394	0.800394			941	78:25:00.000	-0.0103256	-3.73671	0.0385838	361.887	-0.811313	0.811313	941	-3.70399	0.0462718
942	78:30:00.000	-0.0102023	-3.67188	0.0374617	359.906	-0.801241	0.801241			942	78:30:00.000	-0.0103256	-3.73518	0.038568	361.739	-0.812173	0.812173	942	-3.70353	0.0447583
943	78:35:00.000	-0.0101715	-3.67341	0.0373641	361.147	-0.80209	0.80209			943	78:35:00.000	-0.0103256	-3.74038	0.0386217	362.242	-0.813034	0.813034	943	-3.70689	0.0473529
944	78:40:00.000	-0.0101715	-3.67524	0.0373828	361.327	-0.802938	0.802938			944	78:40:00.000	-0.0103564	-3.74252	0.0387592	361.371	-0.813895	0.813895	944	-3.70888	0.0475692
945	78:45:00.000	-0.0102023	-3.67433	0.0374867	360.146	-0.803787	0.803787			945	78:45:00.000	-0.0103256	-3.74252	0.0386438	362.449	-0.814757	0.814757	945	-3.70842	0.0482178
946	78:50:00.000	-0.0102023	-3.67494	0.0374929	360.206	-0.804637	0.804637			946	78:50:00.000	-0.0103256	-3.74038	0.0386217	362.242	-0.815618	0.815618	946	-3.70766	0.0462718
947	78:55:00.000	-0.0102023	-3.67463	0.0374898	360.176	-0.805487	0.805487			947	78:55:00.000	-0.0103256	-3.74405	0.0386596	362.598	-0.816478	0.816478	947	-3.70934	0.0490827
948	79:00:00.000	-0.0102023	-3.67433	0.0374867	360.146	-0.806337	0.806337			948	79:00:00.000	-0.0103564	-3.74007	0.0387338	361.135	-0.81734	0.81734	948	-3.7072	0.046488
949	79:05:00.000	-0.0101715	-3.67402	0.0373703	361.207	-0.807186	0.807186			949	79:05:00.000	-0.0103256	-3.74129	0.0386312	362.331	-0.818202	0.818202	949	-3.70766	0.0475692
950	79:10:00.000	-0.0101715	-3.67371	0.0373672	361.177	-0.808034	0.808034			950	79:10:00.000	-0.0103256	-3.74038	0.0386217	362.242	-0.819062	0.819062	950	-3.70705	0.0471367
951	79:15:00.000	-0.0102332	-3.67402	0.0375968	359.031	-0.808884	0.808884			951	79:15:00.000	-0.0103256	-3.74129	0.0386312	362.331	-0.819922	0.819922	951	-3.70766	0.0475692
952	79:20:00.000	-0.0102023	-3.67433	0.0374867	360.146	-0.809736	0.809736			952	79:20:00.000	-0.0103256	-3.74374	0.0386564	362.568	-0.820783	0.820783	952	-3.70903	0.0490827
953	79:25:00.000	-0.0101715	-3.67249	0.0373548	361.057	-0.810584	0.810584			953	79:25:00.000	-0.0103256	-3.74007	0.0386186	362.213	-0.821643	0.821643	953	-3.70628	0.0477854
954	79:30:00.000	-0.0102023	-3.67219	0.0374649	359.936	-0.811433	0.811433			954	79:30:00.000	-0.0103256	-3.74129	0.0386312	362.331	-0.822504	0.822504	954	-3.70674	0.0488665
955	79:35:00.000	-0.0101715	-3.67188	0.0373486	360.997	-0.812282	0.812282			955	79:35:00.000	-0.0103256	-3.7416	0.0386343	362.361	-0.823364	0.823364	955	-3.70674	0.0492989
956	79:40:00.000	-0.0102023	-3.6731	0.0374742	360.026	-0.813131	0.813131			956	79:40:00.000	-0.0103256	-3.74038	0.0386217	362.242	-0.824225	0.824225	956	-3.70674	0.0475692
957	79:45:00.000	-0.0102023	-3.67219	0.0374649	359.936	-0.813981	0.813981			957	79:45:00.000	-0.0103873	-3.7416	0.038865	360.21	-0.825088	0.825088	957	-3.70689	0.0490827
958	79:50:00.000	-0.0101715	-3.67249	0.0373548	361.057	-0.81483	0.81483			958	79:50:00.000	-0.0102948	-3.7416	0.038519	363.446	-0.82595	0.82595	958	-3.70705	0.0488665
959	79:55:00.000	-0.0101715	-3.67188	0.0373486	360.997	-0.815678	0.815678			959	79:55:00.000	-0.0103256	-3.7416	0.0386343	362.361	-0.826809	0.826809	959	-3.70674	0.0492989
960	80:00:00.000	-0.0102023	-3.67157	0.0374586	359.876	-0.816527	0.816527			960	80:00:00.000	-0.0103256	-3.74007	0.0386186	362.213	-0.827669	0.827669	960	-3.70582	0.0484341
961	80:05:00.000	-0.0101715	-3.67127	0.0373423	360.936	-0.817376	0.817376			961	80:05:00.000	-0.0103256	-3.74221	0.0386407	362.42	-0.82853	0.82853	961	-3.70674	0.0501638
962	80:10:00.000	-0.0102023	-3.67096	0.0374524	359.816	-0.818225	0.818225			962	80:10:00.000	-0.0103564	-3.74221	0.038756	361.341	-0.829392	0.829392	962	-3.70659	0.0503801
963	80:15:00.000	-0.0102023	-3.67188	0.0374617	359.906	-0.819075	0.819075			963	80:15:00.000	-0.0103564	-3.7419	0.0387528	361.312	-0.830255	0.830255	963	-3.70689	0.0495152
964	80:20:00.000	-0.0102023	-3.67005	0.037443	359.726	-0.819925	0.819925			964	80:20:00.000	-0.0103256	-3.74129	0.0386312	362.331	-0.831116	0.831116	964	-3.70567	0.0503801
965	80:25:00.000	-0.0101715	-3.66974	0.0373268	360.786	-0.820774	0.820774			965	80:25:00.000	-0.0103564	-3.74038	0.038737	361.164	-0.831978	0.831978	965	-3.70506	0.0499476
966	80:30:00.000	-0.0101715	-3.67127	0.0373423	360.936	-0.821622	0.821622			966	80:30:00.000	-0.0103564	-3.74129	0.0387465	361.253	-0.832841	0.832841	966	-3.70628	0.0495152
967	80:35:00.000	-0.0102023	-3.67035	0.0374461	359.756	-0.822471	0.822471			967	80:35:00.000	-0.0103256	-3.7416	0.0386343	362.361	-0.833703	0.833703	967	-3.70598	0.0503801
968	80:40:00.000	-0.0101715	-3.67066	0.0373361	360.876	-0.823319	0.823319			968	80:40:00.000	-0.0103256	-3.74252	0.0386438	362.449	-0.834563	0.834563	968	-3.70659	0.0508125
969	80:45:00.000	-0.0101715	-3.67035	0.037333	360.846	-0.824167	0.824167			969	80:45:00.000	-0.0103564	-3.74221	0.038756	361.341	-0.835425	0.835425	969	-3.70628	0.0508125
970	80:50:00.000	-0.0102023	-3.67096	0.0374524	359.816	-0.825016	0.825016			970	80:50:00.000	-0.0102948	-3.74343	0.0385379	363.624	-0.836286	0.836286	970	-3.7072	0.051245
971	80:55:00.000	-0.0101715	-3.67157	0.0373454	360.967	-0.825865	0.825865			971	80:55:00.000	-0.0103256	-3.74435	0.0386628	362.627	-0.837145	0.837145	971	-3.70796	0.0514612
972	81:00:00.000	-0.0101715	-3.67096	0.0373392	360.906	-0.826712	0.826712			972	81:00:00.000	-0.0103256	-3.74496	0.0386691	362.686	-0.838005	0.838005	972	-3.70796	0.0523261
973	81:05:00.000	-0.0102023	-3.67035	0.0374461	359.756	-0.827561	0.827561			973	81:05:00.000	-0.0103564	-3.74527	0.0387877	361.636	-0.838867	0.838867	973	-3.70781	0.0529747
974	81:10:00.000	-0.0102023	-3.67035	0.0374461	359.756	-0.828412	0.828412			974	81:10:00.000	-0.0103256	-3.74435	0.0386628	362.627	-0.839729	0.839729	974	-3.70735	0.0523261
975	81:15:00.000	-0.0102023	-3.67066	0.0374493	359.786	-0.829262	0.829262			975	81:15:00.000	-0.0103564	-3.74405	0.038775	361.518	-0.84059	0.84059	975	-3.70735	0.0518936
976	81:20:00.000	-0.0101715	-3.67005	0.0373299	360.816	-0.830111	0.830111			976	81:20:00.000	-0.0102948	-3.73976	0.0385001	363.267	-0.841451	0.841451	976	-3.7049	0.0492989
977	81:25:00.000	-0.0101715	-3.66974	0.0373268	360.786	-0.830958	0.830958			977	81:25:00.000	-0.0103256	-3.7416	0.0386343	362.361	-0.84231	0.84231	977	-3.70567	0.0508125
978	81:30:00.000	-0.0101715	-3.66943	0.0373237	360.756	-0.831806	0.831806			978	81:30:00.000	-0.0102948	-3.74221	0.0385253	363.505	-0.843169	0.843169	978	-3.70582	0.0514612
979	81:35:00.000	-0.0102023	-3.66943	0.0374368	359.666	-0.832655	0.832655			979	81:35:00.000	-0.0103256	-3.7419	0.0386375	362.39	-0.844028	0.844028	979	-3.70567	0.051245
980	81:40:00.000	-0.0101715	-3.66943	0.0373237	360.756	-0.833504	0.833504			980	81:40:00.000	-0.0103256	-3.74374	0.0386564	362.568	-0.844889	0.844889	980	-3.70659	0.0525423
981	81:45:00.000	-0.0101715	-3.66974	0.0373268	360.786	-0.834351	0.834351			981	81:45:00.000	-0.0103256	-3.74435	0.0386628	362.627	-0.845749	0.845749	981	-3.70705	0.0527585
982	81:50:00.000	-0.0101715	-3.67005	0.0373299	360.816	-0.835199	0.835199			982	81:50:00.000	-0.0103564	-3.74527	0.0387877	361.636	-0.846611	0.846611	982	-3.70766	0.053191
983	81:55:00.000	-0.0101715	-3.67005	0.0373299	360.816	-0.836047	0.836047			983	81:55:00.000	-0.0103256	-3.74374	0.0386564	362.568	-0.847473	0.847473	983	-3.70689	0.0521099
984	82:00:00.000	-0.0101407	-3.66974	0.0372137	361.883	-0.836893	0.836893			984	82:00:00.000	-0.0103256	-3.74496	0.0386691	362.686	-0.848333	0.848333	984	-3.70735	0.053191
985	82:05:00.000	-0.0102023	-3.67035	0.0374461	359.756	-0.837741	0.837741			985	82:05:00.000	-0.0103256	-3.74435	0.0386628	362.627	-0.849194	0.849194	985	-3.70735	0.0523261
986	82:10:00.000	-0.0101715	-3.66913	0.0373206	360.726	-0.83859	0.83859			986	82:10:00.000	-0.0103256	-3.74252	0.0386438	362.449	-0.850054	0.850054	986	-3.70582	0.0518936
987	82:15:00.000	-0.0102023	-3.66974	0.0374399	359.696	-0.839438	0.839438			987	82:15:00.000	-0.0103564	-3.74466	0.0387813	361.577	-0.850916	0.850916	987	-3.7072	0.0529747
988	82:20:00.000	-0.0101715	-3.67005	0.0373299	360.816	-0.840287	0.840287			988	82:20:00.000	-0.0103256	-3.74343	0.0386533	362.538	-0.851778	0.851778	988	-3.70674	0.0518936
989	82:25:00.000	-0.0102023	-3.66943	0.0374368	359.666	-0.841136	0.841136			989	82:25:00.000	-0.0103564	-3.74466	0.0387813	361.577	-0.85264	0.85264	989	-3.70705	0.053191
990	82:30:00.000	-0.0102023	-3.66913	0.0374337	359.636	-0.841986	0.841986			990	82:30:00.000	-0.0103564	-3.74282	0.0387623	361.4	-0.853503	0.853503	990	-3.70598	0.0521099
991	82:35:00.000	-0.0102023	-3.66913	0.0374337	359.636	-0.842837	0.842837			991	82:35:00.000	-0.0103564	-3.74405	0.038775	361.518	-0.854366	0.854366	991	-3.70659	0.0529747
992	82:40:00.000	-0.0102023	-3.67005	0.037443	359.726	-0.843687	0.843687			992	82:40:00.000	-0.0103256	-3.74252	0.0386438	362.449	-0.855227	0.855227	992	-3.70628	0.051245
993	82:45:00.000	-0.0101715	-3.66913	0.0373206	360.726	-0.844536	0.844536			993	82:45:00.000	-0.0103564	-3.7419	0.0387528	361.312	-0.856089	0.856089	993	-3.70552	0.0514612
994	82:50:00.000	-0.0101715	-3.66882	0.0373175	360.696	-0.845383	0.845383			994	82:50:00.000	-0.0102948	-3.74282	0.0385316	363.564	-0.85695	0.85695	994	-3.70582	0.0523261
995	82:55:00.000	-0.0101715	-3.66913	0.0373206	360.726	-0.846231	0.846231			995	82:55:00.000	-0.0103256	-3.74435	0.0386628	362.627	-0.857809	0.857809	995	-3.70674	0.053191
996	83:00:00.000	-0.0102023	-3.66974	0.0374399	359.696	-0.84708	0.84708			996	83:00:00.000	-0.0103564	-3.74343	0.0387687	361.459	-0.858671	0.858671	996	-3.70659	0.0521099
997	83:05:00.000	-0.0102023	-3.66974	0.0374399	359.696	-0.84793	0.84793			997	83:05:00.000	-0.0103256	-3.74282	0.038647	362.479	-0.859532	0.859532	997	-3.70628	0.0516774
998	83:10:00.000	-0.0101715	-3.66882	0.0373175	360.696	-0.848779	0.848779			998	83:10:00.000	-0.0103256	-3.74099	0.038628	362.301	-0.860393	0.860393	998	-3.7049	0.0510287
999	83:15:00.000	-0.0102023	-3.66882	0.0374305	359.606	-0.849628	0.849628			999	83:15:00.000	-0.0103256	-3.74129	0.0386312	362.331	-0.861253	0.861253	999	-3.70506	0.051245
1000	83:20:00.000	-0.0101407	-3.66913	0.0372075	361.822	-0.850476	0.850476			1000	83:20:00.000	-0.0103256	-3.74405	0.0386596	362.598	-0.862114	0.862114	1000	-3.70659	0.0529747
1001	83:25:00.000	-0.0102023	-3.66913	0.0374337	359.636	-0.851323	0.851323			1001	83:25:00.000	-0.0103873	-3.74343	0.0388841	360.387	-0.862977	0.862977	1001	-3.70628	0.0525423
1002	83:30:00.000	-0.0101407	-3.66882	0.0372044	361.792	-0.852171	0.852171			1002	83:30:00.000	-0.0103564	-3.74252	0.0387592	361.371	-0.863841	0.863841	1002	-3.70567	0.0521099
1003	83:35:00.000	-0.0102023	-3.66943	0.0374368	359.666	-0.853018	0.853018			1003	83:35:00.000	-0.0103256	-3.74282	0.038647	362.479	-0.864703	0.864703	1003	-3.70613	0.0518936
1004	83:40:00.000	-0.0102023	-3.66821	0.0374243	359.546	-0.853869	0.853869			1004	83:40:00.000	-0.0103564	-3.74405	0.038775	361.518	-0.865565	0.865565	1004	-3.70613	0.0536234
1005	83:45:00.000	-0.0101715	-3.66943	0.0373237	360.756	-0.854718	0.854718			1005	83:45:00.000	-0.0103256	-3.74374	0.0386564	362.568	-0.866426	0.866426	1005	-3.70659	0.0525423
1006	83:50:00.000	-0.0102023	-3.66882	0.0374305	359.606	-0.855566	0.855566			1006	83:50:00.000	-0.0103256	-3.74343	0.0386533	362.538	-0.867287	0.867287	1006	-3.70613	0.0527585
1007	83:55:00.000	-0.0102023	-3.67005	0.037443	359.726	-0.856417	0.856417			1007	83:55:00.000	-0.0103564	-3.74221	0.038756	361.341	-0.868149	0.868149	1007	-3.70613	0.0510287
1008	84:00:00.000	-0.0101715	-3.66852	0.0373143	360.666	-0.857266	0.857266			1008	84:00:00.000	-0.0103256	-3.74252	0.0386438	362.449	-0.86901	0.86901	1008	-3.70552	0.0523261
1009	84:05:00.000	-0.0102023	-3.66821	0.0374243	359.546	-0.858114	0.858114			1009	84:05:00.000	-0.0103873	-3.7419	0.0388682	360.24	-0.869873	0.869873	1009	-3.70506	0.0521099
1010	84:10:00.000	-0.0102023	-3.66454	0.0373869	359.187	-0.858965	0.858965			1010	84:10:00.000	-0.0103256	-3.74252	0.0386438	362.449	-0.870736	0.870736	1010	-3.70353	0.055137
1011	84:15:00.000	-0.0102332	-3.66454	0.0374998	358.105	-0.859816	0.859816			1011	84:15:00.000	-0.0103256	-3.74343	0.0386533	362.538	-0.871597	0.871597	1011	-3.70399	0.0557856
1012	84:20:00.000	-0.0101715	-3.66485	0.037277	360.305	-0.860666	0.860666			1012	84:20:00.000	-0.0103256	-3.74129	0.0386312	362.331	-0.872457	0.872457	1012	-3.70307	0.0540559
1013	84:25:00.000	-0.0102023	-3.66454	0.0373869	359.187	-0.861515	0.861515			1013	84:25:00.000	-0.0102948	-3.74129	0.0385159	363.416	-0.873316	0.873316	1013	-3.70292	0.0542721
1014	84:30:00.000	-0.0102332	-3.66485	0.0375029	358.135	-0.862367	0.862367			1014	84:30:00.000	-0.0102948	-3.74129	0.0385159	363.416	-0.874174	0.874174	1014	-3.70307	0.0540559
1015	84:35:00.000	-0.0102332	-3.66424	0.0374967	358.075	-0.863219	0.863219			1015	84:35:00.000	-0.0103256	-3.74221	0.0386407	362.42	-0.875034	0.875034	1015	-3.70322	0.055137
1016	84:40:00.000	-0.0102023	-3.66485	0.03739	359.217	-0.864071	0.864071			1016	84:40:00.000	-0.0103256	-3.74252	0.0386438	362.449	-0.875894	0.875894	1016	-3.70368	0.0549208
1017	84:45:00.000	-0.0102023	-3.66362	0.0373775	359.097	-0.864921	0.864921			1017	84:45:00.000	-0.0103256	-3.74221	0.0386407	362.42	-0.876755	0.876755	1017	-3.70292	0.0555694
1018	84:50:00.000	-0.0101715	-3.66362	0.0372646	360.185	-0.86577	0.86577			1018	84:50:00.000	-0.0103256	-3.74466	0.0386659	362.657	-0.877615	0.877615	1018	-3.70414	0.0572992
1019	84:55:00.000	-0.0102023	-3.66393	0.0373806	359.127	-0.866619	0.866619			1019	84:55:00.000	-0.0103256	-3.74435	0.0386628	362.627	-0.878475	0.878475	1019	-3.70414	0.0568668
1020	85:00:00.000	-0.0102023	-3.66454	0.0373869	359.187	-0.867469	0.867469			1020	85:00:00.000	-0.0103564	-3.74252	0.0387592	361.371	-0.879337	0.879337	1020	-3.70353	0.055137
1021	85:05:00.000	-0.0102023	-3.66393	0.0373806	359.127	-0.868319	0.868319			1021	85:05:00.000	-0.0102948	-3.74282	0.0385316	363.564	-0.880198	0.880198	1021	-3.70338	0.0557856
1022	85:10:00.000	-0.0102332	-3.66424	0.0374967	358.075	-0.869171	0.869171			1022	85:10:00.000	-0.0103564	-3.74405	0.038775	361.518	-0.881058	0.881058	1022	-3.70414	0.0564343
1023	85:15:00.000	-0.0101715	-3.66362	0.0372646	360.185	-0.870021	0.870021			1023	85:15:00.000	-0.0103256	-3.7416	0.0386343	362.361	-0.88192	0.88192	1023	-3.70261	0.055137
1024	85:20:00.000	-0.0101407	-3.66362	0.0371517	361.28	-0.870867	0.870867			1024	85:20:00.000	-0.0102948	-3.74405	0.0385442	363.683	-0.882779	0.882779	1024	-3.70383	0.0568668
1025	85:25:00.000	-0.0101715	-3.66362	0.0372646	360.185	-0.871714	0.871714			1025	85:25:00.000	-0.0103564	-3.74343	0.0387687	361.459	-0.88364	0.88364	1025	-3.70353	0.0564343
1026	85:30:00.000	-0.0102332	-3.66301	0.0374842	357.955	-0.872564	0.872564			1026	85:30:00.000	-0.0103564	-3.74343	0.0387687	361.459	-0.884503	0.884503	1026	-3.70322	0.0568668
1027	85:35:00.000	-0.0101407	-3.66362	0.0371517	361.28	-0.873413	0.873413			1027	85:35:00.000	-0.0103564	-3.74466	0.0387813	361.577	-0.885366	0.885366	1027	-3.70414	0.0572992
1028	85:40:00.000	-0.0101715	-3.66332	0.0372615	360.155	-0.874259	0.874259			1028	85:40:00.000	-0.0103564	-3.74496	0.0387845	361.607	-0.886229	0.886229	1028	-3.70414	0.0577317
1029	85:45:00.000	-0.0101407	-3.66179	0.0371331	361.099	-0.875106	0.875106			1029	85:45:00.000	-0.0103256	-3.74405	0.0386596	362.598	-0.88709	0.88709	1029	-3.70292	0.0581641
1030	85:50:00.000	-0.0102023	-3.66332	0.0373744	359.067	-0.875953	0.875953			1030	85:50:00.000	-0.0103256	-3.74435	0.0386628	362.627	-0.887951	0.887951	1030	-3.70383	0.0572992
1031	85:55:00.000	-0.0102023	-3.66362	0.0373775	359.097	-0.876803	0.876803			1031	85:55:00.000	-0.0103256	-3.74588	0.0386785	362.775	-0.888811	0.888811	1031	-3.70475	0.0581641
1032	86:00:00.000	-0.0101715	-3.66362	0.0372646	360.185	-0.877652	0.877652			1032	86:00:00.000	-0.0103564	-3.74435	0.0387782	361.548	-0.889673	0.889673	1032	-3.70399	0.057083
1033	86:05:00.000	-0.0102023	-3.66393	0.0373806	359.127	-0.878501	0.878501			1033	86:05:00.000	-0.0103256	-3.74588	0.0386785	362.775	-0.890535	0.890535	1033	-3.7049	0.0579479
1034	86:10:00.000	-0.0102023	-3.66332	0.0373744	359.067	-0.879351	0.879351			1034	86:10:00.000	-0.0103256	-3.74557	0.0386754	362.746	-0.891395	0.891395	1034	-3.70445	0.0581641
1035	86:15:00.000	-0.0102023	-3.66393	0.0373806	359.127	-0.880202	0.880202			1035	86:15:00.000	-0.0103564	-3.74466	0.0387813	361.577	-0.892257	0.892257	1035	-3.70429	0.057083
1036	86:20:00.000	-0.0101715	-3.66332	0.0372615	360.155	-0.88105	0.88105			1036	86:20:00.000	-0.0102948	-3.74374	0.038541	363.653	-0.893118	0.893118	1036	-3.70353	0.0568668
1037	86:25:00.000	-0.0101715	-3.6624	0.0372521	360.065	-0.881898	0.881898			1037	86:25:00.000	-0.0103564	-3.74466	0.0387813	361.577	-0.893978	0.893978	1037	-3.70353	0.0581641
1038	86:30:00.000	-0.0101715	-3.66362	0.0372646	360.185	-0.882746	0.882746			1038	86:30:00.000	-0.0103256	-3.74466	0.0386659	362.657	-0.89484	0.89484	1038	-3.70414	0.0572992
1039	86:35:00.000	-0.0102332	-3.66393	0.0374936	358.045	-0.883596	0.883596			1039	86:35:00.000	-0.0103564	-3.74405	0.038775	361.518	-0.895702	0.895702	1039	-3.70399	0.0566505
1040	86:40:00.000	-0.0102023	-3.66301	0.0373713	359.037	-0.884447	0.884447			1040	86:40:00.000	-0.0102948	-3.74374	0.038541	363.653	-0.896562	0.896562	1040	-3.70338	0.057083
1041	86:45:00.000	-0.0101715	-3.66362	0.0372646	360.185	-0.885296	0.885296			1041	86:45:00.000	-0.0103564	-3.74496	0.0387845	361.607	-0.897422	0.897422	1041	-3.70429	0.0575154
1042	86:50:00.000	-0.0102023	-3.66393	0.0373806	359.127	-0.886145	0.886145			1042	86:50:00.000	-0.0102948	-3.74496	0.0385536	363.772	-0.898283	0.898283	1042	-3.70445	0.0572992
1043	86:55:00.000	-0.0102023	-3.66332	0.0373744	359.067	-0.886995	0.886995			1043	86:55:00.000	-0.0103256	-3.74588	0.0386785	362.775	-0.899142	0.899142	1043	-3.7046	0.0583803
1044	87:00:00.000	-0.0101407	-3.66362	0.0371517	361.28	-0.887843	0.887843			1044	87:00:00.000	-0.0103256	-3.74527	0.0386722	362.716	-0.900003	0.900003	1044	-3.70445	0.0577317
1045	87:05:00.000	-0.0102023	-3.6624	0.037365	358.977	-0.888691	0.888691			1045	87:05:00.000	-0.0102948	-3.74649	0.0385694	363.921	-0.900862	0.900862	1045	-3.70445	0.0594614
1046	87:10:00.000	-0.0102023	-3.66332	0.0373744	359.067	-0.889541	0.889541			1046	87:10:00.000	-0.0103256	-3.73885	0.0386059	362.094	-0.901721	0.901721	1046	-3.70108	0.0534072
1047	87:15:00.000	-0.0102023	-3.66332	0.0373744	359.067	-0.890391	0.890391			1047	87:15:00.000	-0.0103256	-3.73885	0.0386059	362.094	-0.902581	0.902581	1047	-3.70108	0.0534072
1048	87:20:00.000	-0.0102023	-3.66332	0.0373744	359.067	-0.891241	0.891241			1048	87:20:00.000	-0.0103256	-3.73946	0.0386122	362.153	-0.903442	0.903442	1048	-3.70139	0.0538396
1049	87:25:00.000	-0.0102023	-3.66393	0.0373806	359.127	-0.892091	0.892091			1049	87:25:00.000	-0.0103256	-3.73915	0.0386091	362.124	-0.904302	0.904302	1049	-3.70154	0.053191
1050	87:30:00.000	-0.0101715	-3.66362	0.0372646	360.185	-0.89294	0.89294			1050	87:30:00.000	-0.0103564	-3.74068	0.0387402	361.194	-0.905164	0.905164	1050	-3.70215	0.0544883
1051	87:35:00.000	-0.0101715	-3.66332	0.0372615	360.155	-0.893788	0.893788			1051	87:35:00.000	-0.0103256	-3.74068	0.0386249	362.272	-0.906026	0.906026	1051	-3.702	0.0547045
1052	87:40:00.000	-0.0101715	-3.66301	0.0372584	360.125	-0.894636	0.894636			1052	87:40:00.000	-0.0103256	-3.74099	0.038628	362.301	-0.906886	0.906886	1052	-3.702	0.055137
1053	87:45:00.000	-0.0101715	-3.66362	0.0372646	360.185	-0.895483	0.895483			1053	87:45:00.000	-0.0102948	-3.74129	0.0385159	363.416	-0.907746	0.907746	1053	-3.70246	0.0549208
1054	87:50:00.000	-0.0101715	-3.66332	0.0372615	360.155	-0.896331	0.896331			1054	87:50:00.000	-0.0103256	-3.7416	0.0386343	362.361	-0.908605	0.908605	1054	-3.70246	0.0553532
1055	87:55:00.000	-0.0102332	-3.66332	0.0374873	357.985	-0.897181	0.897181			1055	87:55:00.000	-0.0103256	-3.73976	0.0386154	362.183	-0.909465	0.909465	1055	-3.70154	0.0540559
1056	88:00:00.000	-0.0101407	-3.66301	0.0371455	361.219	-0.89803	0.89803			1056	88:00:00.000	-0.0103256	-3.74007	0.0386186	362.213	-0.910326	0.910326	1056	-3.70154	0.0544883
1057	88:05:00.000	-0.0102023	-3.6624	0.037365	358.977	-0.898878	0.898878			1057	88:05:00.000	-0.0103256	-3.74038	0.0386217	362.242	-0.911186	0.911186	1057	-3.70139	0.055137
1058	88:10:00.000	-0.0101715	-3.66118	0.0372397	359.944	-0.899726	0.899726			1058	88:10:00.000	-0.0103564	-3.74099	0.0387433	361.223	-0.912048	0.912048	1058	-3.70108	0.0564343
1059	88:15:00.000	-0.0102023	-3.66179	0.0373588	358.917	-0.900575	0.900575			1059	88:15:00.000	-0.0103564	-3.74221	0.038756	361.341	-0.912911	0.912911	1059	-3.702	0.0568668
1060	88:20:00.000	-0.0102023	-3.6624	0.037365	358.977	-0.901426	0.901426			1060	88:20:00.000	-0.0102948	-3.7416	0.038519	363.446	-0.913771	0.913771	1060	-3.702	0.0560019
1061	88:25:00.000	-0.0102023	-3.6624	0.037365	358.977	-0.902276	0.902276			1061	88:25:00.000	-0.0103256	-3.74068	0.0386249	362.272	-0.914631	0.914631	1061	-3.70154	0.0553532
1062	88:30:00.000	-0.0102332	-3.6624	0.0374779	357.896	-0.903127	0.903127			1062	88:30:00.000	-0.0102948	-3.74068	0.0385096	363.356	-0.91549	0.91549	1062	-3.70154	0.0553532
1063	88:35:00.000	-0.0101715	-3.66301	0.0372584	360.125	-0.903977	0.903977			1063	88:35:00.000	-0.0103256	-3.73976	0.0386154	362.183	-0.916349	0.916349	1063	-3.70139	0.0542721
1064	88:40:00.000	-0.0102023	-3.6624	0.037365	358.977	-0.904826	0.904826			1064	88:40:00.000	-0.0102948	-3.73548	0.0384561	362.851	-0.917208	0.917208	1064	-3.69894	0.0516774
1065	88:45:00.000	-0.0102023	-3.66362	0.0373775	359.097	-0.905677	0.905677			1065	88:45:00.000	-0.0103256	-3.73854	0.0386028	362.064	-0.918067	0.918067	1065	-3.70108	0.0529747
1066	88:50:00.000	-0.0102023	-3.66607	0.0374025	359.336	-0.906527	0.906527			1066	88:50:00.000	-0.0102948	-3.74466	0.0385505	363.743	-0.918926	0.918926	1066	-3.70536	0.0555694
1067	88:55:00.000	-0.0102023	-3.66699	0.0374118	359.426	-0.907377	0.907377			1067	88:55:00.000	-0.0103256	-3.74343	0.0386533	362.538	-0.919786	0.919786	1067	-3.70521	0.0540559
1068	89:00:00.000	-0.0102023	-3.66668	0.0374087	359.396	-0.908227	0.908227			1068	89:00:00.000	-0.0103564	-3.74129	0.0387465	361.253	-0.920647	0.920647	1068	-3.70399	0.0527585
1069	89:05:00.000	-0.0101715	-3.66638	0.0372926	360.455	-0.909076	0.909076			1069	89:05:00.000	-0.010264	-3.74343	0.0384225	364.716	-0.921507	0.921507	1069	-3.7049	0.0544883
1070	89:10:00.000	-0.0102023	-3.66668	0.0374087	359.396	-0.909925	0.909925			1070	89:10:00.000	-0.010264	-3.7416	0.0384037	364.537	-0.922362	0.922362	1070	-3.70414	0.0529747
1071	89:15:00.000	-0.0101715	-3.66546	0.0372832	360.365	-0.910774	0.910774			1071	89:15:00.000	-0.0103564	-3.7416	0.0387497	361.282	-0.923221	0.923221	1071	-3.70353	0.0538396
1072	89:20:00.000	-0.0102023	-3.66607	0.0374025	359.336	-0.911623	0.911623			1072	89:20:00.000	-0.0103564	-3.74099	0.0387433	361.223	-0.924084	0.924084	1072	-3.70353	0.0529747
1073	89:25:00.000	-0.0101715	-3.66699	0.0372988	360.516	-0.912472	0.912472			1073	89:25:00.000	-0.0103564	-3.7419	0.0387528	361.312	-0.924947	0.924947	1073	-3.70445	0.0529747
1074	89:30:00.000	-0.0101715	-3.66638	0.0372926	360.455	-0.913319	0.913319			1074	89:30:00.000	-0.0103256	-3.7419	0.0386375	362.39	-0.925809	0.925809	1074	-3.70414	0.0534072
1075	89:35:00.000	-0.0102023	-3.66699	0.0374118	359.426	-0.914168	0.914168			1075	89:35:00.000	-0.0103564	-3.74252	0.0387592	361.371	-0.926671	0.926671	1075	-3.70475	0.0534072
1076	89:40:00.000	-0.0101715	-3.66638	0.0372926	360.455	-0.915017	0.915017			1076	89:40:00.000	-0.0103564	-3.7419	0.0387528	361.312	-0.927534	0.927534	1076	-3.70414	0.0534072
1077	89:45:00.000	-0.0102023	-3.66638	0.0374056	359.366	-0.915866	0.915866			1077	89:45:00.000	-0.0103256	-3.7419	0.0386375	362.39	-0.928395	0.928395	1077	-3.70414	0.0534072
1078	89:50:00.000	-0.0101407	-3.66546	0.0371703	361.461	-0.916714	0.916714			1078	89:50:00.000	-0.0103256	-3.7419	0.0386375	362.39	-0.929256	0.929256	1078	-3.70368	0.0540559
1079	89:55:00.000	-0.0102023	-3.66576	0.0373993	359.307	-0.917561	0.917561			1079	89:55:00.000	-0.0103256	-3.74282	0.038647	362.479	-0.930116	0.930116	1079	-3.70429	0.0544883
1080	90:00:00.000	-0.0101407	-3.66546	0.0371703	361.461	-0.918409	0.918409			1080	90:00:00.000	-0.0103256	-3.74466	0.0386659	362.657	-0.930977	0.930977	1080	-3.70506	0.0560019
1081	90:05:00.000	-0.0101407	-3.66607	0.0371765	361.521	-0.919254	0.919254			1081	90:05:00.000	-0.0103256	-3.74405	0.0386596	362.598	-0.931837	0.931837	1081	-3.70506	0.055137
1082	90:10:00.000	-0.0102332	-3.66668	0.0375217	358.314	-0.920103	0.920103			1082	90:10:00.000	-0.0103564	-3.7419	0.0387528	361.312	-0.932699	0.932699	1082	-3.70429	0.053191
1083	90:15:00.000	-0.0101407	-3.66607	0.0371765	361.521	-0.920952	0.920952			1083	90:15:00.000	-0.0103256	-3.74435	0.0386628	362.627	-0.933561	0.933561	1083	-3.70521	0.0553532
1084	90:20:00.000	-0.0101407	-3.66546	0.0371703	361.461	-0.921797	0.921797			1084	90:20:00.000	-0.0103256	-3.74435	0.0386628	362.627	-0.934421	0.934421	1084	-3.7049	0.0557856
1085	90:25:00.000	-0.0101715	-3.66607	0.0372895	360.425	-0.922643	0.922643			1085	90:25:00.000	-0.0103256	-3.74343	0.0386533	362.538	-0.935282	0.935282	1085	-3.70475	0.0547045
1086	90:30:00.000	-0.0102023	-3.66607	0.0374025	359.336	-0.923492	0.923492			1086	90:30:00.000	-0.0103564	-3.74343	0.0387687	361.459	-0.936144	0.936144	1086	-3.70475	0.0547045
1087	90:35:00.000	-0.0101715	-3.66546	0.0372832	360.365	-0.924341	0.924341			1087	90:35:00.000	-0.0103564	-3.74343	0.0387687	361.459	-0.937007	0.937007	1087	-3.70445	0.055137
1088	90:40:00.000	-0.0102023	-3.66576	0.0373993	359.307	-0.92519	0.92519			1088	90:40:00.000	-0.0103256	-3.74343	0.0386533	362.538	-0.937868	0.937868	1088	-3.7046	0.0549208
1089	90:45:00.000	-0.0101715	-3.66515	0.0372801	360.335	-0.926039	0.926039			1089	90:45:00.000	-0.0103564	-3.74374	0.0387718	361.489	-0.93873	0.93873	1089	-3.70445	0.0555694
1090	90:50:00.000	-0.0101715	-3.66515	0.0372801	360.335	-0.926886	0.926886			1090	90:50:00.000	-0.0102948	-3.74343	0.0385379	363.624	-0.939591	0.939591	1090	-3.70429	0.0553532
1091	90:55:00.000	-0.0101715	-3.66546	0.0372832	360.365	-0.927734	0.927734			1091	90:55:00.000	-0.0103256	-3.74282	0.038647	362.479	-0.94045	0.94045	1091	-3.70414	0.0547045
1092	91:00:00.000	-0.0102023	-3.66576	0.0373993	359.307	-0.928583	0.928583			1092	91:00:00.000	-0.0103256	-3.74343	0.0386533	362.538	-0.94131	0.94131	1092	-3.7046	0.0549208
1093	91:05:00.000	-0.0101715	-3.66485	0.037277	360.305	-0.929432	0.929432			1093	91:05:00.000	-0.0103256	-3.74374	0.0386564	362.568	-0.942171	0.942171	1093	-3.70429	0.0557856
1094	91:10:00.000	-0.0102023	-3.66515	0.0373931	359.247	-0.930281	0.930281			1094	91:10:00.000	-0.0102948	-3.74343	0.0385379	363.624	-0.94303	0.94303	1094	-3.70429	0.0553532
1095	91:15:00.000	-0.0102023	-3.66515	0.0373931	359.247	-0.931131	0.931131			1095	91:15:00.000	-0.0103564	-3.74405	0.038775	361.518	-0.94389	0.94389	1095	-3.7046	0.0557856
1096	91:20:00.000	-0.0101715	-3.66485	0.037277	360.305	-0.93198	0.93198			1096	91:20:00.000	-0.0103256	-3.74435	0.0386628	362.627	-0.944752	0.944752	1096	-3.7046	0.0562181
1097	91:25:00.000	-0.0102023	-3.66485	0.03739	359.217	-0.932829	0.932829			1097	91:25:00.000	-0.0103564	-3.74405	0.038775	361.518	-0.945614	0.945614	1097	-3.70445	0.0560019
1098	91:30:00.000	-0.0101715	-3.66515	0.0372801	360.335	-0.933678	0.933678			1098	91:30:00.000	-0.0103564	-3.74343	0.0387687	361.459	-0.946477	0.946477	1098	-3.70429	0.0553532
1099	91:35:00.000	-0.0102023	-3.66515	0.0373931	359.247	-0.934527	0.934527			1099	91:35:00.000	-0.0103256	-3.74405	0.0386596	362.598	-0.947339	0.947339	1099	-3.7046	0.0557856
1100	91:40:00.000	-0.0101715	-3.66485	0.037277	360.305	-0.935376	0.935376			1100	91:40:00.000	-0.0103256	-3.74282	0.038647	362.479	-0.948199	0.948199	1100	-3.70383	0.055137
1101	91:45:00.000	-0.0102023	-3.66515	0.0373931	359.247	-0.936224	0.936224			1101	91:45:00.000	-0.0103564	-3.74405	0.038775	361.518	-0.949061	0.949061	1101	-3.7046	0.0557856
1102	91:50:00.000	-0.0102023	-3.66454	0.0373869	359.187	-0.937075	0.937075			1102	91:50:00.000	-0.0103256	-3.74466	0.0386659	362.657	-0.949923	0.949923	1102	-3.7046	0.0566505
1103	91:55:00.000	-0.0101715	-3.66454	0.0372739	360.275	-0.937924	0.937924			1103	91:55:00.000	-0.0103256	-3.74435	0.0386628	362.627	-0.950783	0.950783	1103	-3.70445	0.0564343
1104	92:00:00.000	-0.0102023	-3.66576	0.0373993	359.307	-0.938772	0.938772			1104	92:00:00.000	-0.0103564	-3.74343	0.0387687	361.459	-0.951645	0.951645	1104	-3.7046	0.0549208
1105	92:05:00.000	-0.0101715	-3.66515	0.0372801	360.335	-0.939621	0.939621			1105	92:05:00.000	-0.0103256	-3.74496	0.0386691	362.686	-0.952507	0.952507	1105	-3.70506	0.0564343
1106	92:10:00.000	-0.0101715	-3.66485	0.037277	360.305	-0.940469	0.940469			1106	92:10:00.000	-0.0103564	-3.74496	0.0387845	361.607	-0.953368	0.953368	1106	-3.7049	0.0566505
1107	92:15:00.000	-0.0101715	-3.66546	0.0372832	360.365	-0.941317	0.941317			1107	92:15:00.000	-0.0103564	-3.74496	0.0387845	361.607	-0.954231	0.954231	1107	-3.70521	0.0562181
1108	92:20:00.000	-0.0101715	-3.66546	0.0372832	360.365	-0.942164	0.942164			1108	92:20:00.000	-0.0103256	-3.74466	0.0386659	362.657	-0.955093	0.955093	1108	-3.70506	0.0560019
1109	92:25:00.000	-0.0102023	-3.66546	0.0373962	359.277	-0.943013	0.943013			1109	92:25:00.000	-0.0103256	-3.74557	0.0386754	362.746	-0.955954	0.955954	1109	-3.70552	0.0566505
1110	92:30:00.000	-0.0102023	-3.66576	0.0373993	359.307	-0.943863	0.943863			1110	92:30:00.000	-0.0103256	-3.74343	0.0386533	362.538	-0.956814	0.956814	1110	-3.7046	0.0549208
1111	92:35:00.000	-0.0101715	-3.66576	0.0372864	360.395	-0.944712	0.944712			1111	92:35:00.000	-0.0103564	-3.74527	0.0387877	361.636	-0.957676	0.957676	1111	-3.70552	0.0562181
1112	92:40:00.000	-0.0102023	-3.66607	0.0374025	359.336	-0.945561	0.945561			1112	92:40:00.000	-0.0102948	-3.74466	0.0385505	363.743	-0.958536	0.958536	1112	-3.70536	0.0555694
1113	92:45:00.000	-0.0102023	-3.66546	0.0373962	359.277	-0.946411	0.946411			1113	92:45:00.000	-0.0103256	-3.74619	0.0386817	362.805	-0.959395	0.959395	1113	-3.70582	0.057083
1114	92:50:00.000	-0.0102023	-3.66485	0.03739	359.217	-0.947262	0.947262			1114	92:50:00.000	-0.0102948	-3.74496	0.0385536	363.772	-0.960255	0.960255	1114	-3.7049	0.0566505
1115	92:55:00.000	-0.0101715	-3.66454	0.0372739	360.275	-0.94811	0.94811			1115	92:55:00.000	-0.0103256	-3.74619	0.0386817	362.805	-0.961114	0.961114	1115	-3.70536	0.0577317
1116	93:00:00.000	-0.0102023	-3.66454	0.0373869	359.187	-0.948959	0.948959			1116	93:00:00.000	-0.0103256	-3.74619	0.0386817	362.805	-0.961974	0.961974	1116	-3.70536	0.0577317
1117	93:05:00.000	-0.0102023	-3.66454	0.0373869	359.187	-0.94981	0.94981			1117	93:05:00.000	-0.0102948	-3.74649	0.0385694	363.921	-0.962833	0.962833	1117	-3.70552	0.0579479
1118	93:10:00.000	-0.0102023	-3.66362	0.0373775	359.097	-0.95066	0.95066			1118	93:10:00.000	-0.010264	-3.74588	0.0384476	364.954	-0.96369	0.96369	1118	-3.70475	0.0581641
1119	93:15:00.000	-0.0101715	-3.66393	0.0372677	360.215	-0.951509	0.951509			1119	93:15:00.000	-0.0103256	-3.74619	0.0386817	362.805	-0.964548	0.964548	1119	-3.70506	0.0581641
1120	93:20:00.000	-0.0102023	-3.66332	0.0373744	359.067	-0.952358	0.952358			1120	93:20:00.000	-0.0103256	-3.7468	0.038688	362.864	-0.965408	0.965408	1120	-3.70506	0.059029
1121	93:25:00.000	-0.0101715	-3.66393	0.0372677	360.215	-0.953207	0.953207			1121	93:25:00.000	-0.0103564	-3.7468	0.0388035	361.784	-0.96627	0.96627	1121	-3.70536	0.0585966
1122	93:30:00.000	-0.0102023	-3.66362	0.0373775	359.097	-0.954055	0.954055			1122	93:30:00.000	-0.0103256	-3.7468	0.038688	362.864	-0.967132	0.967132	1122	-3.70521	0.0588128
1123	93:35:00.000	-0.0101715	-3.66393	0.0372677	360.215	-0.954904	0.954904			1123	93:35:00.000	-0.0103256	-3.74741	0.0386943	362.923	-0.967992	0.967992	1123	-3.70567	0.059029
1124	93:40:00.000	-0.0102023	-3.66393	0.0373806	359.127	-0.955753	0.955753			1124	93:40:00.000	-0.0103256	-3.7468	0.038688	362.864	-0.968853	0.968853	1124	-3.70536	0.0585966
1125	93:45:00.000	-0.0101715	-3.66454	0.0372739	360.275	-0.956602	0.956602			1125	93:45:00.000	-0.0103256	-3.74649	0.0386849	362.834	-0.969713	0.969713	1125	-3.70552	0.0579479
1126	93:50:00.000	-0.0101715	-3.66424	0.0372708	360.245	-0.95745	0.95745			1126	93:50:00.000	-0.0103564	-3.7468	0.0388035	361.784	-0.970575	0.970575	1126	-3.70552	0.0583803
1127	93:55:00.000	-0.0101407	-3.66424	0.0371579	361.34	-0.958296	0.958296			1127	93:55:00.000	-0.0103256	-3.74741	0.0386943	362.923	-0.971437	0.971437	1127	-3.70582	0.0588128
1128	94:00:00.000	-0.0102023	-3.66118	0.0373525	358.857	-0.959144	0.959144			1128	94:00:00.000	-0.0102948	-3.74771	0.038582	364.04	-0.972296	0.972296	1128	-3.70445	0.0611912
1129	94:05:00.000	-0.0101715	-3.66026	0.0372304	359.854	-0.959993	0.959993			1129	94:05:00.000	-0.0102948	-3.7468	0.0385725	363.95	-0.973154	0.973154	1129	-3.70353	0.0611912
1130	94:10:00.000	-0.0102023	-3.6624	0.037365	358.977	-0.960842	0.960842			1130	94:10:00.000	-0.0103256	-3.74741	0.0386943	362.923	-0.974013	0.974013	1130	-3.7049	0.0601101
1131	94:15:00.000	-0.0102023	-3.66057	0.0373463	358.797	-0.961692	0.961692			1131	94:15:00.000	-0.0103256	-3.74802	0.0387006	362.983	-0.974874	0.974874	1131	-3.70429	0.0618399
1132	94:20:00.000	-0.0101407	-3.65995	0.0371144	360.918	-0.962539	0.962539			1132	94:20:00.000	-0.0103564	-3.74619	0.0387972	361.725	-0.975735	0.975735	1132	-3.70307	0.060975
1133	94:25:00.000	-0.0101715	-3.66148	0.0372428	359.974	-0.963386	0.963386			1133	94:25:00.000	-0.0103564	-3.74741	0.0388098	361.843	-0.976598	0.976598	1133	-3.70445	0.0607588
1134	94:30:00.000	-0.0101715	-3.66057	0.0372335	359.884	-0.964233	0.964233			1134	94:30:00.000	-0.0103256	-3.7471	0.0386912	362.894	-0.97746	0.97746	1134	-3.70383	0.0611912
1135	94:35:00.000	-0.0102332	-3.66271	0.037481	357.925	-0.965084	0.965084			1135	94:35:00.000	-0.0102948	-3.75108	0.0386166	364.366	-0.978319	0.978319	1135	-3.70689	0.0624886
1136	94:40:00.000	-0.0102023	-3.6624	0.037365	358.977	-0.965935	0.965935			1136	94:40:00.000	-0.0103256	-3.74894	0.0387101	363.071	-0.979179	0.979179	1136	-3.70567	0.0611912
1137	94:45:00.000	-0.0102023	-3.66362	0.0373775	359.097	-0.966785	0.966785			1137	94:45:00.000	-0.0103564	-3.74894	0.0388257	361.991	-0.98004	0.98004	1137	-3.70628	0.0603263
1138	94:50:00.000	-0.0102023	-3.66729	0.0374149	359.456	-0.967635	0.967635			1138	94:50:00.000	-0.0103564	-3.75322	0.03887	362.404	-0.980903	0.980903	1138	-3.71026	0.0607588
1139	94:55:00.000	-0.0102023	-3.66821	0.0374243	359.546	-0.968486	0.968486			1139	94:55:00.000	-0.0103564	-3.75781	0.0389175	362.847	-0.981766	0.981766	1139	-3.71301	0.0633535
1140	95:00:00.000	-0.0101715	-3.66882	0.0373175	360.696	-0.969335	0.969335			1140	95:00:00.000	-0.0102948	-3.75261	0.0386323	364.515	-0.982627	0.982627	1140	-3.71071	0.0592452
1141	95:05:00.000	-0.0102023	-3.66943	0.0374368	359.666	-0.970183	0.970183			1141	95:05:00.000	-0.0103256	-3.75291	0.0387512	363.456	-0.983486	0.983486	1141	-3.71117	0.059029
1142	95:10:00.000	-0.0102023	-3.66913	0.0374337	359.636	-0.971034	0.971034			1142	95:10:00.000	-0.0103256	-3.75352	0.0387575	363.516	-0.984346	0.984346	1142	-3.71133	0.0596777
1143	95:15:00.000	-0.0102023	-3.66852	0.0374274	359.576	-0.971884	0.971884			1143	95:15:00.000	-0.0103256	-3.75352	0.0387575	363.516	-0.985207	0.985207	1143	-3.71102	0.0601101
1144	95:20:00.000	-0.0102023	-3.6679	0.0374212	359.516	-0.972734	0.972734			1144	95:20:00.000	-0.0102332	-3.75291	0.0384041	366.741	-0.986064	0.986064	1144	-3.71041	0.0601101
1145	95:25:00.000	-0.0102023	-3.66699	0.0374118	359.426	-0.973584	0.973584			1145	95:25:00.000	-0.0103564	-3.75261	0.0388637	362.345	-0.986921	0.986921	1145	-3.7098	0.0605426
1146	95:30:00.000	-0.0102023	-3.6676	0.0374181	359.486	-0.974434	0.974434			1146	95:30:00.000	-0.0102948	-3.75322	0.0386386	364.574	-0.987782	0.987782	1146	-3.71041	0.0605426
1147	95:35:00.000	-0.0101715	-3.66668	0.0372957	360.486	-0.975283	0.975283			1147	95:35:00.000	-0.0102948	-3.75322	0.0386386	364.574	-0.98864	0.98864	1147	-3.70995	0.0611912
1148	95:40:00.000	-0.0101715	-3.66668	0.0372957	360.486	-0.976131	0.976131			1148	95:40:00.000	-0.0103256	-3.75261	0.038748	363.427	-0.989499	0.989499	1148	-3.70964	0.0607588
1149	95:45:00.000	-0.0101715	-3.6676	0.037305	360.576	-0.976979	0.976979			1149	95:45:00.000	-0.0103564	-3.75261	0.0388637	362.345	-0.990361	0.990361	1149	-3.7101	0.0601101
1150	95:50:00.000	-0.0102023	-3.66699	0.0374118	359.426	-0.977827	0.977827			1150	95:50:00.000	-0.0103256	-3.75169	0.0387385	363.338	-0.991223	0.991223	1150	-3.70934	0.0598939
1151	95:55:00.000	-0.0101715	-3.66699	0.0372988	360.516	-0.978676	0.978676			1151	95:55:00.000	-0.0103256	-3.7523	0.0387449	363.397	-0.992083	0.992083	1151	-3.70964	0.0603263
1152	96:00:00.000	-0.0102023	-3.6676	0.0374181	359.486	-0.979525	0.979525			1152	96:00:00.000	-0.0103564	-3.75169	0.0388542	362.257	-0.992945	0.992945	1152	-3.70964	0.0594614
1153	96:05:00.000	-0.0102023	-3.66729	0.0374149	359.456	-0.980375	0.980375			1153	96:05:00.000	-0.0103256	-3.75352	0.0387575	363.516	-0.993806	0.993806	1153	-3.71041	0.060975
1154	96:10:00.000	-0.0101715	-3.66607	0.0372895	360.425	-0.981224	0.981224			1154	96:10:00.000	-0.0103256	-3.75261	0.038748	363.427	-0.994667	0.994667	1154	-3.70934	0.0611912
1155	96:15:00.000	-0.0101715	-3.66729	0.0373019	360.546	-0.982072	0.982072			1155	96:15:00.000	-0.0103256	-3.75322	0.0387543	363.486	-0.995527	0.995527	1155	-3.71026	0.0607588
1156	96:20:00.000	-0.0101407	-3.66638	0.0371796	361.551	-0.982918	0.982918			1156	96:20:00.000	-0.0103256	-3.75383	0.0387606	363.545	-0.996388	0.996388	1156	-3.7101	0.0618399
1157	96:25:00.000	-0.0101715	-3.66576	0.0372864	360.395	-0.983765	0.983765			1157	96:25:00.000	-0.0103564	-3.75597	0.0388985	362.67	-0.99725	0.99725	1157	-3.71087	0.0637859
1158	96:30:00.000	-0.0102023	-3.66576	0.0373993	359.307	-0.984614	0.984614			1158	96:30:00.000	-0.0103256	-3.75597	0.0387827	363.753	-0.998111	0.998111	1158	-3.71087	0.0637859
1159	96:35:00.000	-0.0102023	-3.66576	0.0373993	359.307	-0.985464	0.985464			1159	96:35:00.000	-0.0103256	-3.75414	0.0387638	363.575	-0.998972	0.998972	1159	-3.70995	0.0624886
1160	96:40:00.000	-0.0102023	-3.66607	0.0374025	359.336	-0.986314	0.986314			1160	96:40:00.000	-0.0103256	-3.75383	0.0387606	363.545	-0.999832	0.999832	1160	-3.70995	0.0620561
1161	96:45:00.000	-0.0101715	-3.66576	0.0372864	360.395	-0.987163	0.987163			1161	96:45:00.000	-0.0103564	-3.75444	0.0388827	362.522	-1.00069	1.00069	1161	-3.7101	0.0627048
1162	96:50:00.000	-0.0102332	-3.66607	0.0375155	358.254	-0.988013	0.988013			1162	96:50:00.000	-0.0103256	-3.75444	0.038767	363.604	-1.00156	1.00156	1162	-3.71026	0.0624886
1163	96:55:00.000	-0.0102023	-3.66699	0.0374118	359.426	-0.988865	0.988865			1163	96:55:00.000	-0.0102948	-3.75414	0.0386481	364.663	-1.00242	1.00242	1163	-3.71056	0.0616237
1164	97:00:00.000	-0.0102332	-3.66699	0.0375248	358.344	-0.989716	0.989716			1164	97:00:00.000	-0.0103256	-3.75658	0.0387891	363.812	-1.00327	1.00327	1164	-3.71178	0.0633535
1165	97:05:00.000	-0.0102023	-3.66668	0.0374087	359.396	-0.990568	0.990568			1165	97:05:00.000	-0.0103256	-3.75505	0.0387733	363.664	-1.00413	1.00413	1165	-3.71087	0.0624886
1166	97:10:00.000	-0.0101407	-3.66729	0.0371889	361.642	-0.991415	0.991415			1166	97:10:00.000	-0.0103256	-3.75536	0.0387764	363.693	-1.005	1.005	1166	-3.71133	0.0622724
1167	97:15:00.000	-0.0101407	-3.66668	0.0371827	361.581	-0.99226	0.99226			1167	97:15:00.000	-0.0103256	-3.75536	0.0387764	363.693	-1.00586	1.00586	1167	-3.71102	0.0627048
1168	97:20:00.000	-0.0102332	-3.66699	0.0375248	358.344	-0.993109	0.993109			1168	97:20:00.000	-0.0103256	-3.75628	0.0387859	363.782	-1.00672	1.00672	1168	-3.71163	0.0631372
1169	97:25:00.000	-0.0102023	-3.66607	0.0374025	359.336	-0.993961	0.993961			1169	97:25:00.000	-0.0103256	-3.75781	0.0388017	363.93	-1.00758	1.00758	1169	-3.71194	0.064867
1170	97:30:00.000	-0.0101715	-3.66729	0.0373019	360.546	-0.99481	0.99481			1170	97:30:00.000	-0.0103256	-3.75597	0.0387827	363.753	-1.00844	1.00844	1170	-3.71163	0.0627048
1171	97:35:00.000	-0.0102023	-3.6676	0.0374181	359.486	-0.995658	0.995658			1171	97:35:00.000	-0.0103564	-3.75597	0.0388985	362.67	-1.0093	1.0093	1171	-3.71178	0.0624886
1172	97:40:00.000	-0.0102023	-3.66668	0.0374087	359.396	-0.996509	0.996509			1172	97:40:00.000	-0.0102948	-3.75444	0.0386512	364.693	-1.01016	1.01016	1172	-3.71056	0.0620561
1173	97:45:00.000	-0.0101715	-3.66546	0.0372832	360.365	-0.997358	0.997358			1173	97:45:00.000	-0.0102948	-3.75597	0.038667	364.842	-1.01102	1.01102	1173	-3.71071	0.0640021
1174	97:50:00.000	-0.0102332	-3.66668	0.0375217	358.314	-0.998208	0.998208			1174	97:50:00.000	-0.0103564	-3.75567	0.0388953	362.64	-1.01188	1.01188	1174	-3.71117	0.062921
1175	97:55:00.000	-0.0101715	-3.66638	0.0372926	360.455	-0.999058	0.999058			1175	97:55:00.000	-0.0103256	-3.75628	0.0387859	363.782	-1.01274	1.01274	1175	-3.71133	0.0635697
1176	98:00:00.000	-0.0102023	-3.66699	0.0374118	359.426	-0.999907	0.999907			1176	98:00:00.000	-0.0103564	-3.75597	0.0388985	362.67	-1.0136	1.0136	1176	-3.71148	0.062921
1177	98:05:00.000	-0.0101715	-3.66699	0.0372988	360.516	-1.00076	1.00076			1177	98:05:00.000	-0.0103564	-3.75628	0.0389017	362.699	-1.01446	1.01446	1177	-3.71163	0.0631372
1178	98:10:00.000	-0.0102023	-3.66699	0.0374118	359.426	-1.0016	1.0016			1178	98:10:00.000	-0.0103256	-3.75567	0.0387796	363.723	-1.01533	1.01533	1178	-3.71133	0.0627048
1179	98:15:00.000	-0.0102023	-3.66699	0.0374118	359.426	-1.00245	1.00245			1179	98:15:00.000	-0.0103564	-3.75689	0.038908	362.758	-1.01619	1.01619	1179	-3.71194	0.0635697
1180	98:20:00.000	-0.0101715	-3.6676	0.037305	360.576	-1.0033	1.0033			1180	98:20:00.000	-0.0103256	-3.75597	0.0387827	363.753	-1.01705	1.01705	1180	-3.71178	0.0624886
1181	98:25:00.000	-0.0101407	-3.66607	0.0371765	361.521	-1.00415	1.00415			1181	98:25:00.000	-0.0103256	-3.75719	0.0387954	363.871	-1.01791	1.01791	1181	-3.71163	0.0644346
1182	98:30:00.000	-0.0101715	-3.66576	0.0372864	360.395	-1.005	1.005			1182	98:30:00.000	-0.0103564	-3.7575	0.0389143	362.818	-1.01877	1.01877	1182	-3.71163	0.064867
1183	98:35:00.000	-0.0101407	-3.66668	0.0371827	361.581	-1.00584	1.00584			1183	98:35:00.000	-0.0103564	-3.75719	0.0389112	362.788	-1.01963	1.01963	1183	-3.71194	0.0640021
1184	98:40:00.000	-0.0101715	-3.66668	0.0372957	360.486	-1.00669	1.00669			1184	98:40:00.000	-0.0103564	-3.75719	0.0389112	362.788	-1.0205	1.0205	1184	-3.71194	0.0640021
1185	98:45:00.000	-0.0102023	-3.66729	0.0374149	359.456	-1.00754	1.00754			1185	98:45:00.000	-0.0103564	-3.75872	0.038927	362.936	-1.02136	1.02136	1185	-3.71301	0.0646508
1186	98:50:00.000	-0.0102023	-3.66668	0.0374087	359.396	-1.00839	1.00839			1186	98:50:00.000	-0.0102948	-3.75536	0.0386607	364.782	-1.02222	1.02222	1186	-3.71102	0.0627048
1187	98:55:00.000	-0.0102023	-3.66729	0.0374149	359.456	-1.00924	1.00924			1187	98:55:00.000	-0.0103564	-3.75505	0.038889	362.581	-1.02308	1.02308	1187	-3.71117	0.0620561
1188	99:00:00.000	-0.0102023	-3.66913	0.0374337	359.636	-1.01009	1.01009			1188	99:00:00.000	-0.0103256	-3.76056	0.0388301	364.197	-1.02394	1.02394	1188	-3.71484	0.0646508
1189	99:05:00.000	-0.0102023	-3.66913	0.0374337	359.636	-1.01094	1.01094			1189	99:05:00.000	-0.0103564	-3.75933	0.0389333	362.995	-1.02481	1.02481	1189	-3.71423	0.0637859
1190	99:10:00.000	-0.0102023	-3.66913	0.0374337	359.636	-1.01179	1.01179			1190	99:10:00.000	-0.0103256	-3.76117	0.0388364	364.256	-1.02567	1.02567	1190	-3.71515	0.0650833
1191	99:15:00.000	-0.0101715	-3.66882	0.0373175	360.696	-1.01264	1.01264			1191	99:15:00.000	-0.0103256	-3.76086	0.0388333	364.226	-1.02653	1.02653	1191	-3.71484	0.0650833
1192	99:20:00.000	-0.0102023	-3.66913	0.0374337	359.636	-1.01349	1.01349			1192	99:20:00.000	-0.0103256	-3.75933	0.0388175	364.078	-1.02739	1.02739	1192	-3.71423	0.0637859
1193	99:25:00.000	-0.0101715	-3.66852	0.0373143	360.666	-1.01434	1.01434			1193	99:25:00.000	-0.0103564	-3.75964	0.0389365	363.024	-1.02825	1.02825	1193	-3.71408	0.0644346
1194	99:30:00.000	-0.0102332	-3.66943	0.0375499	358.583	-1.01519	1.01519			1194	99:30:00.000	-0.0102948	-3.75933	0.0387016	365.168	-1.02911	1.02911	1194	-3.71438	0.0635697
1195	99:35:00.000	-0.0102023	-3.67005	0.037443	359.726	-1.01604	1.01604			1195	99:35:00.000	-0.0103256	-3.76086	0.0388333	364.226	-1.02997	1.02997	1195	-3.71545	0.0642184
1196	99:40:00.000	-0.0101715	-3.66913	0.0373206	360.726	-1.01689	1.01689			1196	99:40:00.000	-0.0103564	-3.76025	0.0389428	363.083	-1.03083	1.03083	1196	-3.71469	0.0644346
1197	99:45:00.000	-0.0102023	-3.66882	0.0374305	359.606	-1.01774	1.01774			1197	99:45:00.000	-0.0103256	-3.75995	0.0388238	364.137	-1.03169	1.03169	1197	-3.71438	0.0644346
1198	99:50:00.000	-0.0101715	-3.66913	0.0373206	360.726	-1.01858	1.01858			1198	99:50:00.000	-0.0102948	-3.76056	0.0387142	365.287	-1.03255	1.03255	1198	-3.71484	0.0646508
1199	99:55:00.000	-0.0101715	-3.66913	0.0373206	360.726	-1.01943	1.01943			1199	99:55:00.000	-0.0103564	-3.76209	0.0389618	363.26	-1.03341	1.03341	1199	-3.71561	0.0657319
1200	100:00:00.000	-0.0101715	-3.66913	0.0373206	360.726	-1.02028	1.02028			1200	100:00:00.000	-0.0103564	-3.7627	0.0389682	363.319	-1.03428	1.03428	1200	-3.71591	0.0661644
1201	100:05:00.000	-0.0102332	-3.66943	0.0375499	358.583	-1.02113	1.02113			1201	100:05:00.000	-0.0102948	-3.76239	0.0387331	365.465	-1.03514	1.03514	1201	-3.71591	0.0657319
1202	100:10:00.000	-0.0102023	-3.66974	0.0374399	359.696	-1.02198	1.02198			1202	100:10:00.000	-0.0103256	-3.76086	0.0388333	364.226	-1.036	1.036	1202	-3.7153	0.0644346
1203	100:15:00.000	-0.0101715	-3.66913	0.0373206	360.726	-1.02283	1.02283			1203	100:15:00.000	-0.0103256	-3.76086	0.0388333	364.226	-1.03686	1.03686	1203	-3.715	0.064867
1204	100:20:00.000	-0.0102023	-3.66974	0.0374399	359.696	-1.02368	1.02368			1204	100:20:00.000	-0.0103256	-3.75933	0.0388175	364.078	-1.03772	1.03772	1204	-3.71454	0.0633535
1205	100:25:00.000	-0.0101715	-3.66913	0.0373206	360.726	-1.02453	1.02453			1205	100:25:00.000	-0.0103256	-3.75964	0.0388206	364.108	-1.03858	1.03858	1205	-3.71438	0.0640021
1206	100:30:00.000	-0.0102023	-3.66974	0.0374399	359.696	-1.02538	1.02538			1206	100:30:00.000	-0.0102948	-3.76086	0.0387173	365.317	-1.03944	1.03944	1206	-3.7153	0.0644346
1207	100:35:00.000	-0.0102023	-3.66913	0.0374337	359.636	-1.02623	1.02623			1207	100:35:00.000	-0.0103564	-3.76239	0.038965	363.29	-1.0403	1.0403	1207	-3.71576	0.0659482
1208	100:40:00.000	-0.0102023	-3.66913	0.0374337	359.636	-1.02708	1.02708			1208	100:40:00.000	-0.0103564	-3.75933	0.0389333	362.995	-1.04116	1.04116	1208	-3.71423	0.0637859
1209	100:45:00.000	-0.0102023	-3.66913	0.0374337	359.636	-1.02793	1.02793			1209	100:45:00.000	-0.0103564	-3.75689	0.038908	362.758	-1.04202	1.04202	1209	-3.71301	0.0620561
1210	100:50:00.000	-0.0102023	-3.66974	0.0374399	359.696	-1.02878	1.02878			1210	100:50:00.000	-0.0103256	-3.75689	0.0387922	363.841	-1.04288	1.04288	1210	-3.71331	0.0616237
1211	100:55:00.000	-0.0102023	-3.67005	0.037443	359.726	-1.02963	1.02963			1211	100:55:00.000	-0.0103564	-3.75628	0.0389017	362.699	-1.04375	1.04375	1211	-3.71316	0.060975
1212	101:00:00.000	-0.0102332	-3.67005	0.0375561	358.643	-1.03048	1.03048			1212	101:00:00.000	-0.0104181	-3.75567	0.0391269	360.495	-1.04461	1.04461	1212	-3.71286	0.0605426
1213	101:05:00.000	-0.0102023	-3.66943	0.0374368	359.666	-1.03133	1.03133			1213	101:05:00.000	-0.0103256	-3.75628	0.0387859	363.782	-1.04548	1.04548	1213	-3.71286	0.0614075
1214	101:10:00.000	-0.0101407	-3.66882	0.0372044	361.792	-1.03218	1.03218			1214	101:10:00.000	-0.0103564	-3.75842	0.0389238	362.906	-1.04634	1.04634	1214	-3.71362	0.0633535
1215	101:15:00.000	-0.0101715	-3.66852	0.0373143	360.666	-1.03302	1.03302			1215	101:15:00.000	-0.0103564	-3.75719	0.0389112	362.788	-1.0472	1.0472	1215	-3.71286	0.0627048
1216	101:20:00.000	-0.0102332	-3.67035	0.0375593	358.672	-1.03387	1.03387			1216	101:20:00.000	-0.0103256	-3.75903	0.0388143	364.049	-1.04806	1.04806	1216	-3.71469	0.0627048
1217	101:25:00.000	-0.0102023	-3.66913	0.0374337	359.636	-1.03473	1.03473			1217	101:25:00.000	-0.0103256	-3.75842	0.038808	363.989	-1.04892	1.04892	1217	-3.71377	0.0631372
1218	101:30:00.000	-0.0102332	-3.66974	0.037553	358.613	-1.03558	1.03558			1218	101:30:00.000	-0.010264	-3.75995	0.038592	366.325	-1.04978	1.04978	1218	-3.71484	0.0637859
1219	101:35:00.000	-0.0101715	-3.66943	0.0373237	360.756	-1.03643	1.03643			1219	101:35:00.000	-0.0103873	-3.75842	0.0390397	361.829	-1.05064	1.05064	1219	-3.71393	0.062921
1220	101:40:00.000	-0.0101715	-3.66943	0.0373237	360.756	-1.03728	1.03728			1220	101:40:00.000	-0.0103256	-3.75842	0.038808	363.989	-1.0515	1.0515	1220	-3.71393	0.062921
1221	101:45:00.000	-0.0101715	-3.67066	0.0373361	360.876	-1.03812	1.03812			1221	101:45:00.000	-0.0103256	-3.7575	0.0387985	363.901	-1.05236	1.05236	1221	-3.71408	0.0614075
1222	101:50:00.000	-0.0102332	-3.67035	0.0375593	358.672	-1.03897	1.03897			1222	101:50:00.000	-0.0103256	-3.76025	0.0388269	364.167	-1.05323	1.05323	1222	-3.7153	0.0635697
1223	101:55:00.000	-0.0102023	-3.66913	0.0374337	359.636	-1.03982	1.03982			1223	101:55:00.000	-0.0103256	-3.75872	0.0388112	364.019	-1.05409	1.05409	1223	-3.71393	0.0633535
1224	102:00:00.000	-0.0102023	-3.67005	0.037443	359.726	-1.04068	1.04068			1224	102:00:00.000	-0.0103564	-3.75964	0.0389365	363.024	-1.05495	1.05495	1224	-3.71484	0.0633535
1225	102:05:00.000	-0.0101715	-3.67005	0.0373299	360.816	-1.04152	1.04152			1225	102:05:00.000	-0.0102948	-3.75842	0.0386922	365.079	-1.05581	1.05581	1225	-3.71423	0.0624886
1226	102:10:00.000	-0.0102023	-3.66974	0.0374399	359.696	-1.04237	1.04237			1226	102:10:00.000	-0.0103256	-3.75689	0.0387922	363.841	-1.05667	1.05667	1226	-3.71331	0.0616237
1227	102:15:00.000	-0.0101715	-3.66974	0.0373268	360.786	-1.04322	1.04322			1227	102:15:00.000	-0.0103564	-3.75689	0.038908	362.758	-1.05753	1.05753	1227	-3.71331	0.0616237
1228	102:20:00.000	-0.0102023	-3.67005	0.037443	359.726	-1.04407	1.04407			1228	102:20:00.000	-0.0103873	-3.75658	0.0390206	361.653	-1.05839	1.05839	1228	-3.71331	0.0611912
1229	102:25:00.000	-0.0102023	-3.67127	0.0374555	359.846	-1.04492	1.04492			1229	102:25:00.000	-0.0103256	-3.7575	0.0387985	363.901	-1.05926	1.05926	1229	-3.71438	0.060975
1230	102:30:00.000	-0.0102023	-3.67005	0.037443	359.726	-1.04577	1.04577			1230	102:30:00.000	-0.0103564	-3.7575	0.0389143	362.818	-1.06012	1.06012	1230	-3.71377	0.0618399
1231	102:35:00.000	-0.0102023	-3.66943	0.0374368	359.666	-1.04662	1.04662			1231	102:35:00.000	-0.0103256	-3.75781	0.0388017	363.93	-1.06098	1.06098	1231	-3.71362	0.0624886
1232	102:40:00.000	-0.0102332	-3.66943	0.0375499	358.583	-1.04747	1.04747			1232	102:40:00.000	-0.0103564	-3.75781	0.0389175	362.847	-1.06184	1.06184	1232	-3.71362	0.0624886
1233	102:45:00.000	-0.0102023	-3.67005	0.037443	359.726	-1.04832	1.04832			1233	102:45:00.000	-0.0102948	-3.75842	0.0386922	365.079	-1.0627	1.0627	1233	-3.71423	0.0624886
1234	102:50:00.000	-0.0102023	-3.67127	0.0374555	359.846	-1.04917	1.04917			1234	102:50:00.000	-0.0103564	-3.7575	0.0389143	362.818	-1.06356	1.06356	1234	-3.71438	0.060975
1235	102:55:00.000	-0.0102023	-3.67035	0.0374461	359.756	-1.05002	1.05002			1235	102:55:00.000	-0.0103564	-3.75811	0.0389207	362.877	-1.06443	1.06443	1235	-3.71423	0.0620561
1236	103:00:00.000	-0.0101715	-3.67035	0.037333	360.846	-1.05087	1.05087			1236	103:00:00.000	-0.0103564	-3.75903	0.0389302	362.965	-1.06529	1.06529	1236	-3.71469	0.0627048
1237	103:05:00.000	-0.0101715	-3.66943	0.0373237	360.756	-1.05172	1.05172			1237	103:05:00.000	-0.0103564	-3.75811	0.0389207	362.877	-1.06615	1.06615	1237	-3.71377	0.0627048
1238	103:10:00.000	-0.0101715	-3.67005	0.0373299	360.816	-1.05257	1.05257			1238	103:10:00.000	-0.0103256	-3.75872	0.0388112	364.019	-1.06701	1.06701	1238	-3.71438	0.0627048
1239	103:15:00.000	-0.0102023	-3.67005	0.037443	359.726	-1.05342	1.05342			1239	103:15:00.000	-0.0103256	-3.75811	0.0388048	363.96	-1.06787	1.06787	1239	-3.71408	0.0622724
1240	103:20:00.000	-0.0101715	-3.66913	0.0373206	360.726	-1.05427	1.05427			1240	103:20:00.000	-0.0103564	-3.75964	0.0389365	363.024	-1.06874	1.06874	1240	-3.71438	0.0640021
1241	103:25:00.000	-0.0102023	-3.67035	0.0374461	359.756	-1.05512	1.05512			1241	103:25:00.000	-0.0103256	-3.75811	0.0388048	363.96	-1.0696	1.0696	1241	-3.71423	0.0620561
1242	103:30:00.000	-0.0102023	-3.67096	0.0374524	359.816	-1.05597	1.05597			1242	103:30:00.000	-0.0103256	-3.75872	0.0388112	364.019	-1.07046	1.07046	1242	-3.71484	0.0620561
1243	103:35:00.000	-0.0102023	-3.67096	0.0374524	359.816	-1.05682	1.05682			1243	103:35:00.000	-0.0103564	-3.7575	0.0389143	362.818	-1.07132	1.07132	1243	-3.71423	0.0611912
1244	103:40:00.000	-0.0102023	-3.67096	0.0374524	359.816	-1.05767	1.05767			1244	103:40:00.000	-0.0103564	-3.75872	0.038927	362.936	-1.07218	1.07218	1244	-3.71484	0.0620561
1245	103:45:00.000	-0.0102023	-3.67096	0.0374524	359.816	-1.05852	1.05852			1245	103:45:00.000	-0.0103256	-3.75872	0.0388112	364.019	-1.07304	1.07304	1245	-3.71484	0.0620561
1246	103:50:00.000	-0.0101715	-3.67035	0.037333	360.846	-1.05937	1.05937			1246	103:50:00.000	-0.0103873	-3.75842	0.0390397	361.829	-1.07391	1.07391	1246	-3.71438	0.0622724
1247	103:55:00.000	-0.0102023	-3.67035	0.0374461	359.756	-1.06021	1.06021			1247	103:55:00.000	-0.0103256	-3.75872	0.0388112	364.019	-1.07477	1.07477	1247	-3.71454	0.0624886
1248	104:00:00.000	-0.0102332	-3.67035	0.0375593	358.672	-1.06107	1.06107			1248	104:00:00.000	-0.0103256	-3.75903	0.0388143	364.049	-1.07563	1.07563	1248	-3.71469	0.0627048
1249	104:05:00.000	-0.0102023	-3.67066	0.0374493	359.786	-1.06192	1.06192			1249	104:05:00.000	-0.0103564	-3.75872	0.038927	362.936	-1.07649	1.07649	1249	-3.71469	0.0622724
1250	104:10:00.000	-0.0102023	-3.67127	0.0374555	359.846	-1.06277	1.06277			1250	104:10:00.000	-0.0103256	-3.75842	0.038808	363.989	-1.07735	1.07735	1250	-3.71484	0.0616237
1251	104:15:00.000	-0.0101715	-3.67066	0.0373361	360.876	-1.06362	1.06362			1251	104:15:00.000	-0.0103256	-3.75903	0.0388143	364.049	-1.07821	1.07821	1251	-3.71484	0.0624886
1252	104:20:00.000	-0.0102023	-3.67127	0.0374555	359.846	-1.06447	1.06447			1252	104:20:00.000	-0.0103564	-3.76025	0.0389428	363.083	-1.07908	1.07908	1252	-3.71576	0.062921
1253	104:25:00.000	-0.0101715	-3.67096	0.0373392	360.906	-1.06531	1.06531			1253	104:25:00.000	-0.0103564	-3.75903	0.0389302	362.965	-1.07994	1.07994	1253	-3.715	0.0622724
1254	104:30:00.000	-0.0102332	-3.67157	0.0375718	358.792	-1.06616	1.06616			1254	104:30:00.000	-0.0102948	-3.75995	0.0387079	365.228	-1.0808	1.0808	1254	-3.71576	0.0624886
1255	104:35:00.000	-0.0101715	-3.67096	0.0373392	360.906	-1.06701	1.06701			1255	104:35:00.000	-0.0103564	-3.75872	0.038927	362.936	-1.08166	1.08166	1255	-3.71484	0.0620561
1256	104:40:00.000	-0.0101715	-3.67127	0.0373423	360.936	-1.06786	1.06786			1256	104:40:00.000	-0.0103564	-3.75903	0.0389302	362.965	-1.08252	1.08252	1256	-3.71515	0.0620561
1257	104:45:00.000	-0.0101715	-3.67127	0.0373423	360.936	-1.06871	1.06871			1257	104:45:00.000	-0.0103256	-3.75842	0.038808	363.989	-1.08339	1.08339	1257	-3.71484	0.0616237
1258	104:50:00.000	-0.0101715	-3.67127	0.0373423	360.936	-1.06956	1.06956			1258	104:50:00.000	-0.0103564	-3.75995	0.0389397	363.054	-1.08425	1.08425	1258	-3.71561	0.0627048
1259	104:55:00.000	-0.0102023	-3.67188	0.0374617	359.906	-1.07041	1.07041			1259	104:55:00.000	-0.0102948	-3.75872	0.0386953	365.109	-1.08511	1.08511	1259	-3.7153	0.0614075
1260	105:00:00.000	-0.0102023	-3.67096	0.0374524	359.816	-1.07126	1.07126			1260	105:00:00.000	-0.0103256	-3.75903	0.0388143	364.049	-1.08597	1.08597	1260	-3.715	0.0622724
1261	105:05:00.000	-0.0101715	-3.67096	0.0373392	360.906	-1.07211	1.07211			1261	105:05:00.000	-0.0103256	-3.75842	0.038808	363.989	-1.08683	1.08683	1261	-3.71469	0.0618399
1262	105:10:00.000	-0.0101715	-3.67096	0.0373392	360.906	-1.07295	1.07295			1262	105:10:00.000	-0.0103256	-3.75842	0.038808	363.989	-1.08769	1.08769	1262	-3.71469	0.0618399
1263	105:15:00.000	-0.0102023	-3.67157	0.0374586	359.876	-1.0738	1.0738			1263	105:15:00.000	-0.0103564	-3.75964	0.0389365	363.024	-1.08855	1.08855	1263	-3.71561	0.0622724
1264	105:20:00.000	-0.0102023	-3.67219	0.0374649	359.936	-1.07465	1.07465			1264	105:20:00.000	-0.0103256	-3.76117	0.0388364	364.256	-1.08941	1.08941	1264	-3.71668	0.062921
1265	105:25:00.000	-0.0101715	-3.67157	0.0373454	360.967	-1.0755	1.0755			1265	105:25:00.000	-0.0103564	-3.76025	0.0389428	363.083	-1.09027	1.09027	1265	-3.71591	0.0627048
1266	105:30:00.000	-0.0101715	-3.67157	0.0373454	360.967	-1.07635	1.07635			1266	105:30:00.000	-0.0103256	-3.76025	0.0388269	364.167	-1.09113	1.09113	1266	-3.71591	0.0627048
1267	105:35:00.000	-0.0101715	-3.67219	0.0373517	361.027	-1.0772	1.0772			1267	105:35:00.000	-0.0103564	-3.75995	0.0389397	363.054	-1.092	1.092	1267	-3.71607	0.0620561
1268	105:40:00.000	-0.0102332	-3.67188	0.0375749	358.822	-1.07805	1.07805			1268	105:40:00.000	-0.0103256	-3.75995	0.0388238	364.137	-1.09286	1.09286	1268	-3.71591	0.0622724
1269	105:45:00.000	-0.0102332	-3.6679	0.0375342	358.433	-1.0789	1.0789			1269	105:45:00.000	-0.0103564	-3.76056	0.038946	363.113	-1.09372	1.09372	1269	-3.71423	0.0655157
1270	105:50:00.000	-0.0102023	-3.66668	0.0374087	359.396	-1.07975	1.07975			1270	105:50:00.000	-0.0103256	-3.76086	0.0388333	364.226	-1.09458	1.09458	1270	-3.71377	0.0665968
1271	105:55:00.000	-0.0101407	-3.66638	0.0371796	361.551	-1.0806	1.0806			1271	105:55:00.000	-0.0103256	-3.75964	0.0388206	364.108	-1.09544	1.09544	1271	-3.71301	0.0659482
1272	106:00:00.000	-0.0101715	-3.66729	0.0373019	360.546	-1.08144	1.08144			1272	106:00:00.000	-0.0103256	-3.76086	0.0388333	364.226	-1.0963	1.0963	1272	-3.71408	0.0661644
1273	106:05:00.000	-0.0101407	-3.66638	0.0371796	361.551	-1.08229	1.08229			1273	106:05:00.000	-0.0103256	-3.76025	0.0388269	364.167	-1.09716	1.09716	1273	-3.71331	0.0663806
1274	106:10:00.000	-0.0102023	-3.66546	0.0373962	359.277	-1.08314	1.08314			1274	106:10:00.000	-0.0103564	-3.75903	0.0389302	362.965	-1.09802	1.09802	1274	-3.71224	0.0661644
1275	106:15:00.000	-0.0102023	-3.6676	0.0374181	359.486	-1.08399	1.08399			1275	106:15:00.000	-0.0103564	-3.75995	0.0389397	363.054	-1.09889	1.09889	1275	-3.71377	0.0652995
1276	106:20:00.000	-0.0102023	-3.66729	0.0374149	359.456	-1.08484	1.08484			1276	106:20:00.000	-0.0103256	-3.76056	0.0388301	364.197	-1.09975	1.09975	1276	-3.71393	0.0659482
1277	106:25:00.000	-0.0102023	-3.6679	0.0374212	359.516	-1.08569	1.08569			1277	106:25:00.000	-0.0103256	-3.763	0.0388554	364.434	-1.10061	1.10061	1277	-3.71545	0.0672455
1278	106:30:00.000	-0.0101715	-3.66699	0.0372988	360.516	-1.08654	1.08654			1278	106:30:00.000	-0.0103256	-3.76086	0.0388333	364.226	-1.10147	1.10147	1278	-3.71393	0.0663806
1279	106:35:00.000	-0.0102332	-3.66668	0.0375217	358.314	-1.08739	1.08739			1279	106:35:00.000	-0.0103256	-3.76086	0.0388333	364.226	-1.10233	1.10233	1279	-3.71377	0.0665968
1280	106:40:00.000	-0.0102023	-3.6676	0.0374181	359.486	-1.08824	1.08824			1280	106:40:00.000	-0.0102948	-3.76148	0.0387236	365.376	-1.10319	1.10319	1280	-3.71454	0.0663806
1281	106:45:00.000	-0.0102023	-3.66729	0.0374149	359.456	-1.08909	1.08909			1281	106:45:00.000	-0.0103256	-3.76148	0.0388396	364.286	-1.10405	1.10405	1281	-3.71438	0.0665968
1282	106:50:00.000	-0.0102023	-3.66729	0.0374149	359.456	-1.08994	1.08994			1282	106:50:00.000	-0.0103564	-3.76086	0.0389492	363.142	-1.10491	1.10491	1282	-3.71408	0.0661644
1283	106:55:00.000	-0.0101407	-3.6676	0.037192	361.672	-1.09079	1.09079			1283	106:55:00.000	-0.0103256	-3.76086	0.0388333	364.226	-1.10577	1.10577	1283	-3.71423	0.0659482
1284	107:00:00.000	-0.0101407	-3.6679	0.0371951	361.702	-1.09163	1.09163			1284	107:00:00.000	-0.0103256	-3.75964	0.0388206	364.108	-1.10663	1.10663	1284	-3.71377	0.064867
1285	107:05:00.000	-0.0101715	-3.66607	0.0372895	360.425	-1.09248	1.09248			1285	107:05:00.000	-0.0103256	-3.76086	0.0388333	364.226	-1.10749	1.10749	1285	-3.71347	0.0670293
1286	107:10:00.000	-0.0102023	-3.66699	0.0374118	359.426	-1.09333	1.09333			1286	107:10:00.000	-0.0103256	-3.76239	0.038849	364.374	-1.10835	1.10835	1286	-3.71469	0.0674617
1287	107:15:00.000	-0.0102023	-3.66699	0.0374118	359.426	-1.09418	1.09418			1287	107:15:00.000	-0.0103256	-3.76025	0.0388269	364.167	-1.10921	1.10921	1287	-3.71362	0.0659482
1288	107:20:00.000	-0.0102023	-3.66638	0.0374056	359.366	-1.09503	1.09503			1288	107:20:00.000	-0.0103256	-3.76056	0.0388301	364.197	-1.11008	1.11008	1288	-3.71347	0.0665968
1289	107:25:00.000	-0.0101715	-3.66638	0.0372926	360.455	-1.09588	1.09588			1289	107:25:00.000	-0.0102948	-3.7627	0.0387362	365.495	-1.11093	1.11093	1289	-3.71454	0.0681104
1290	107:30:00.000	-0.0102023	-3.66638	0.0374056	359.366	-1.09673	1.09673			1290	107:30:00.000	-0.0103256	-3.76117	0.0388364	364.256	-1.11179	1.11179	1290	-3.71377	0.0670293
1291	107:35:00.000	-0.0102023	-3.66699	0.0374118	359.426	-1.09758	1.09758			1291	107:35:00.000	-0.0103564	-3.76117	0.0389523	363.172	-1.11266	1.11266	1291	-3.71408	0.0665968
1292	107:40:00.000	-0.0102023	-3.66729	0.0374149	359.456	-1.09843	1.09843			1292	107:40:00.000	-0.0103564	-3.76086	0.0389492	363.142	-1.11352	1.11352	1292	-3.71408	0.0661644
1293	107:45:00.000	-0.0101407	-3.66576	0.0371734	361.491	-1.09927	1.09927			1293	107:45:00.000	-0.0103256	-3.76148	0.0388396	364.286	-1.11438	1.11438	1293	-3.71362	0.0676779
1294	107:50:00.000	-0.0102332	-3.66699	0.0375248	358.344	-1.10012	1.10012			1294	107:50:00.000	-0.0103256	-3.7627	0.0388522	364.404	-1.11524	1.11524	1294	-3.71484	0.0676779
1295	107:55:00.000	-0.0102023	-3.66607	0.0374025	359.336	-1.10097	1.10097			1295	107:55:00.000	-0.0103256	-3.76117	0.0388364	364.256	-1.1161	1.1161	1295	-3.71362	0.0672455
1296	108:00:00.000	-0.0101407	-3.66638	0.0371796	361.551	-1.10182	1.10182			1296	108:00:00.000	-0.0103564	-3.76239	0.038965	363.29	-1.11696	1.11696	1296	-3.71438	0.0678942
1297	108:05:00.000	-0.0101715	-3.66607	0.0372895	360.425	-1.10267	1.10267			1297	108:05:00.000	-0.0103564	-3.76239	0.038965	363.29	-1.11783	1.11783	1297	-3.71423	0.0681104
1298	108:10:00.000	-0.0102023	-3.66607	0.0374025	359.336	-1.10352	1.10352			1298	108:10:00.000	-0.0103256	-3.76331	0.0388585	364.463	-1.11869	1.11869	1298	-3.71469	0.0687591
1299	108:15:00.000	-0.0101715	-3.66668	0.0372957	360.486	-1.10437	1.10437			1299	108:15:00.000	-0.0103256	-3.76239	0.038849	364.374	-1.11955	1.11955	1299	-3.71454	0.0676779
1300	108:20:00.000	-0.0102332	-3.66729	0.037528	358.374	-1.10522	1.10522			1300	108:20:00.000	-0.0103256	-3.7627	0.0388522	364.404	-1.12041	1.12041	1300	-3.715	0.0674617
1301	108:25:00.000	-0.0102023	-3.66668	0.0374087	359.396	-1.10607	1.10607			1301	108:25:00.000	-0.0103256	-3.76331	0.0388585	364.463	-1.12127	1.12127	1301	-3.715	0.0683266
1302	108:30:00.000	-0.0102023	-3.66699	0.0374118	359.426	-1.10692	1.10692			1302	108:30:00.000	-0.0103256	-3.76331	0.0388585	364.463	-1.12213	1.12213	1302	-3.71515	0.0681104
1303	108:35:00.000	-0.0102023	-3.66699	0.0374118	359.426	-1.10777	1.10777			1303	108:35:00.000	-0.0103256	-3.76362	0.0388617	364.493	-1.12299	1.12299	1303	-3.7153	0.0683266
1304	108:40:00.000	-0.0102023	-3.66729	0.0374149	359.456	-1.10862	1.10862			1304	108:40:00.000	-0.0103564	-3.763	0.0389713	363.349	-1.12385	1.12385	1304	-3.71515	0.0676779
1305	108:45:00.000	-0.0102023	-3.66668	0.0374087	359.396	-1.10947	1.10947			1305	108:45:00.000	-0.0103564	-3.76453	0.0389872	363.497	-1.12471	1.12471	1305	-3.71561	0.0691915
1306	108:50:00.000	-0.0102023	-3.66668	0.0374087	359.396	-1.11032	1.11032			1306	108:50:00.000	-0.0103256	-3.763	0.0388554	364.434	-1.12558	1.12558	1306	-3.71484	0.0681104
1307	108:55:00.000	-0.0102332	-3.66699	0.0375248	358.344	-1.11117	1.11117			1307	108:55:00.000	-0.0103256	-3.76392	0.0388648	364.522	-1.12644	1.12644	1307	-3.71545	0.0685428
1308	109:00:00.000	-0.0102023	-3.66668	0.0374087	359.396	-1.11202	1.11202			1308	109:00:00.000	-0.0103564	-3.763	0.0389713	363.349	-1.1273	1.1273	1308	-3.71484	0.0681104
1309	109:05:00.000	-0.0102023	-3.66607	0.0374025	359.336	-1.11287	1.11287			1309	109:05:00.000	-0.0103256	-3.76117	0.0388364	364.256	-1.12816	1.12816	1309	-3.71362	0.0672455
1310	109:10:00.000	-0.0102023	-3.66729	0.0374149	359.456	-1.11372	1.11372			1310	109:10:00.000	-0.0103256	-3.76239	0.038849	364.374	-1.12902	1.12902	1310	-3.71484	0.0672455
1311	109:15:00.000	-0.0101715	-3.66852	0.0373143	360.666	-1.11457	1.11457			1311	109:15:00.000	-0.0103873	-3.76545	0.0391127	362.506	-1.12988	1.12988	1311	-3.71698	0.0685428
1312	109:20:00.000	-0.0101715	-3.6679	0.0373081	360.606	-1.11542	1.11542			1312	109:20:00.000	-0.0103256	-3.76453	0.0388711	364.582	-1.13075	1.13075	1312	-3.71622	0.0683266
1313	109:25:00.000	-0.0101715	-3.66882	0.0373175	360.696	-1.11627	1.11627			1313	109:25:00.000	-0.0103256	-3.76423	0.038868	364.552	-1.13161	1.13161	1313	-3.71652	0.0674617
1314	109:30:00.000	-0.0102332	-3.66852	0.0375405	358.493	-1.11712	1.11712			1314	109:30:00.000	-0.0103256	-3.76606	0.0388869	364.73	-1.13247	1.13247	1314	-3.71729	0.0689753
1315	109:35:00.000	-0.0102023	-3.66882	0.0374305	359.606	-1.11797	1.11797			1315	109:35:00.000	-0.0103564	-3.76698	0.0390125	363.733	-1.13333	1.13333	1315	-3.7179	0.0694077
1316	109:40:00.000	-0.0102023	-3.66943	0.0374368	359.666	-1.11882	1.11882			1316	109:40:00.000	-0.0103564	-3.76698	0.0390125	363.733	-1.13419	1.13419	1316	-3.71821	0.0689753
1317	109:45:00.000	-0.0101715	-3.67005	0.0373299	360.816	-1.11967	1.11967			1317	109:45:00.000	-0.0103256	-3.76698	0.0388964	364.819	-1.13505	1.13505	1317	-3.71851	0.0685428
1318	109:50:00.000	-0.0102023	-3.66974	0.0374399	359.696	-1.12052	1.12052			1318	109:50:00.000	-0.0103256	-3.76729	0.0388996	364.848	-1.13591	1.13591	1318	-3.71851	0.0689753
1319	109:55:00.000	-0.0102023	-3.67035	0.0374461	359.756	-1.12137	1.12137			1319	109:55:00.000	-0.0103564	-3.76484	0.0389903	363.526	-1.13678	1.13678	1319	-3.71759	0.066813
1320	110:00:00.000	-0.0101715	-3.66974	0.0373268	360.786	-1.12222	1.12222			1320	110:00:00.000	-0.0103256	-3.76667	0.0388932	364.789	-1.13764	1.13764	1320	-3.71821	0.0685428
1321	110:05:00.000	-0.0102332	-3.66943	0.0375499	358.583	-1.12307	1.12307			1321	110:05:00.000	-0.0103256	-3.76545	0.0388806	364.671	-1.1385	1.1385	1321	-3.71744	0.0678942
1322	110:10:00.000	-0.0102023	-3.66943	0.0374368	359.666	-1.12392	1.12392			1322	110:10:00.000	-0.0102948	-3.76576	0.0387677	365.792	-1.13936	1.13936	1322	-3.71759	0.0681104
1323	110:15:00.000	-0.0102023	-3.66852	0.0374274	359.576	-1.12477	1.12477			1323	110:15:00.000	-0.0102948	-3.76606	0.0387709	365.822	-1.14022	1.14022	1323	-3.71729	0.0689753
1324	110:20:00.000	-0.0101407	-3.67096	0.0372261	362.003	-1.12561	1.12561			1324	110:20:00.000	-0.0103564	-3.7682	0.0390252	363.851	-1.14108	1.14108	1324	-3.71958	0.0687591
1325	110:25:00.000	-0.0101715	-3.67035	0.037333	360.846	-1.12646	1.12646			1325	110:25:00.000	-0.0103256	-3.76759	0.0389027	364.878	-1.14194	1.14194	1325	-3.71897	0.0687591
1326	110:30:00.000	-0.0102023	-3.67066	0.0374493	359.786	-1.12731	1.12731			1326	110:30:00.000	-0.0103564	-3.76667	0.0390093	363.703	-1.1428	1.1428	1326	-3.71867	0.0678942
1327	110:35:00.000	-0.0102023	-3.67066	0.0374493	359.786	-1.12816	1.12816			1327	110:35:00.000	-0.0103256	-3.76667	0.0388932	364.789	-1.14366	1.14366	1327	-3.71867	0.0678942
1328	110:40:00.000	-0.0102023	-3.67127	0.0374555	359.846	-1.12901	1.12901			1328	110:40:00.000	-0.0103256	-3.7679	0.0389059	364.907	-1.14452	1.14452	1328	-3.71958	0.0683266
1329	110:45:00.000	-0.0102023	-3.67066	0.0374493	359.786	-1.12986	1.12986			1329	110:45:00.000	-0.0103256	-3.76698	0.0388964	364.819	-1.14538	1.14538	1329	-3.71882	0.0681104
1330	110:50:00.000	-0.0101715	-3.67035	0.037333	360.846	-1.13071	1.13071			1330	110:50:00.000	-0.0103564	-3.76606	0.039003	363.644	-1.14624	1.14624	1330	-3.71821	0.0676779
1331	110:55:00.000	-0.0101715	-3.67035	0.037333	360.846	-1.13156	1.13156			1331	110:55:00.000	-0.0103256	-3.76698	0.0388964	364.819	-1.14711	1.14711	1331	-3.71867	0.0683266
1332	111:00:00.000	-0.0102023	-3.66943	0.0374368	359.666	-1.13241	1.13241			1332	111:00:00.000	-0.0103256	-3.76729	0.0388996	364.848	-1.14797	1.14797	1332	-3.71836	0.0691915
1333	111:05:00.000	-0.0102023	-3.66913	0.0374337	359.636	-1.13326	1.13326			1333	111:05:00.000	-0.0103256	-3.76759	0.0389027	364.878	-1.14883	1.14883	1333	-3.71836	0.069624
1334	111:10:00.000	-0.0102023	-3.66821	0.0374243	359.546	-1.13411	1.13411			1334	111:10:00.000	-0.0103256	-3.76729	0.0388996	364.848	-1.14969	1.14969	1334	-3.71775	0.0700564
1335	111:15:00.000	-0.0102023	-3.66943	0.0374368	359.666	-1.13496	1.13496			1335	111:15:00.000	-0.0102948	-3.76729	0.0387834	365.941	-1.15055	1.15055	1335	-3.71836	0.0691915
1336	111:20:00.000	-0.0101715	-3.66821	0.0373112	360.636	-1.13581	1.13581			1336	111:20:00.000	-0.0103564	-3.76729	0.0390157	363.762	-1.15141	1.15141	1336	-3.71775	0.0700564
1337	111:25:00.000	-0.0101715	-3.66852	0.0373143	360.666	-1.13665	1.13665			1337	111:25:00.000	-0.0103256	-3.76851	0.0389122	364.967	-1.15227	1.15227	1337	-3.71851	0.0707051
1338	111:30:00.000	-0.0101715	-3.66913	0.0373206	360.726	-1.1375	1.1375			1338	111:30:00.000	-0.0103564	-3.76851	0.0390284	363.88	-1.15313	1.15313	1338	-3.71882	0.0702726
1339	111:35:00.000	-0.0102023	-3.6679	0.0374212	359.516	-1.13835	1.13835			1339	111:35:00.000	-0.0103256	-3.76729	0.0388996	364.848	-1.15399	1.15399	1339	-3.71759	0.0702726
1340	111:40:00.000	-0.0102023	-3.66821	0.0374243	359.546	-1.1392	1.1392			1340	111:40:00.000	-0.0103256	-3.76729	0.0388996	364.848	-1.15485	1.15485	1340	-3.71775	0.0700564
1341	111:45:00.000	-0.0102023	-3.66913	0.0374337	359.636	-1.14005	1.14005			1341	111:45:00.000	-0.0102948	-3.76759	0.0387866	365.97	-1.15571	1.15571	1341	-3.71836	0.069624
1342	111:50:00.000	-0.0101715	-3.66913	0.0373206	360.726	-1.1409	1.1409			1342	111:50:00.000	-0.0103564	-3.76698	0.0390125	363.733	-1.15657	1.15657	1342	-3.71805	0.0691915
1343	111:55:00.000	-0.0101715	-3.6679	0.0373081	360.606	-1.14175	1.14175			1343	111:55:00.000	-0.0103564	-3.76637	0.0390062	363.674	-1.15744	1.15744	1343	-3.71714	0.069624
1344	112:00:00.000	-0.0102023	-3.66821	0.0374243	359.546	-1.1426	1.1426			1344	112:00:00.000	-0.0103256	-3.76698	0.0388964	364.819	-1.1583	1.1583	1344	-3.71759	0.0698402
1345	112:05:00.000	-0.0101715	-3.6676	0.037305	360.576	-1.14344	1.14344			1345	112:05:00.000	-0.0103256	-3.76759	0.0389027	364.878	-1.15916	1.15916	1345	-3.71759	0.0707051
1346	112:10:00.000	-0.0101715	-3.6676	0.037305	360.576	-1.14429	1.14429			1346	112:10:00.000	-0.0103256	-3.7679	0.0389059	364.907	-1.16002	1.16002	1346	-3.71775	0.0709213
1347	112:15:00.000	-0.0101715	-3.6676	0.037305	360.576	-1.14514	1.14514			1347	112:15:00.000	-0.0103256	-3.76667	0.0388932	364.789	-1.16088	1.16088	1347	-3.71714	0.0700564
1348	112:20:00.000	-0.0101407	-3.66729	0.0371889	361.642	-1.14599	1.14599			1348	112:20:00.000	-0.0103564	-3.76667	0.0390093	363.703	-1.16174	1.16174	1348	-3.71698	0.0702726
1349	112:25:00.000	-0.0102023	-3.66882	0.0374305	359.606	-1.14683	1.14683			1349	112:25:00.000	-0.0103256	-3.76637	0.0388901	364.759	-1.1626	1.1626	1349	-3.71759	0.0689753
1350	112:30:00.000	-0.0101715	-3.6676	0.037305	360.576	-1.14768	1.14768			1350	112:30:00.000	-0.0102948	-3.76637	0.038774	365.851	-1.16346	1.16346	1350	-3.71698	0.0698402
1351	112:35:00.000	-0.0101715	-3.66821	0.0373112	360.636	-1.14853	1.14853			1351	112:35:00.000	-0.0102948	-3.76698	0.0387803	365.911	-1.16432	1.16432	1351	-3.71759	0.0698402
1352	112:40:00.000	-0.0102023	-3.66729	0.0374149	359.456	-1.14938	1.14938			1352	112:40:00.000	-0.0103256	-3.76667	0.0388932	364.789	-1.16518	1.16518	1352	-3.71698	0.0702726
1353	112:45:00.000	-0.0101715	-3.66729	0.0373019	360.546	-1.15023	1.15023			1353	112:45:00.000	-0.0102948	-3.7682	0.0387929	366.03	-1.16604	1.16604	1353	-3.71775	0.0713537
1354	112:50:00.000	-0.0101715	-3.6679	0.0373081	360.606	-1.15108	1.15108			1354	112:50:00.000	-0.0103564	-3.76729	0.0390157	363.762	-1.1669	1.1669	1354	-3.71759	0.0702726
1355	112:55:00.000	-0.0101715	-3.66668	0.0372957	360.486	-1.15192	1.15192			1355	112:55:00.000	-0.0102948	-3.7679	0.0387897	366	-1.16776	1.16776	1355	-3.71729	0.07157
1356	113:00:00.000	-0.0102023	-3.66638	0.0374056	359.366	-1.15277	1.15277			1356	113:00:00.000	-0.0103256	-3.76759	0.0389027	364.878	-1.16862	1.16862	1356	-3.71698	0.07157
1357	113:05:00.000	-0.0101715	-3.66668	0.0372957	360.486	-1.15362	1.15362			1357	113:05:00.000	-0.0103256	-3.76698	0.0388964	364.819	-1.16948	1.16948	1357	-3.71683	0.0709213
1358	113:10:00.000	-0.0101715	-3.66699	0.0372988	360.516	-1.15447	1.15447			1358	113:10:00.000	-0.0103256	-3.76637	0.0388901	364.759	-1.17034	1.17034	1358	-3.71668	0.0702726
1359	113:15:00.000	-0.0101715	-3.66668	0.0372957	360.486	-1.15532	1.15532			1359	113:15:00.000	-0.0103256	-3.76729	0.0388996	364.848	-1.1712	1.1712	1359	-3.71698	0.0711375
1360	113:20:00.000	-0.0102023	-3.66607	0.0374025	359.336	-1.15617	1.15617			1360	113:20:00.000	-0.0102948	-3.7679	0.0387897	366	-1.17206	1.17206	1360	-3.71698	0.0720024
1361	113:25:00.000	-0.0101715	-3.66668	0.0372957	360.486	-1.15701	1.15701			1361	113:25:00.000	-0.010264	-3.76698	0.0386642	367.01	-1.17291	1.17291	1361	-3.71683	0.0709213
1362	113:30:00.000	-0.0101715	-3.66576	0.0372864	360.395	-1.15786	1.15786			1362	113:30:00.000	-0.0102948	-3.76667	0.0387772	365.881	-1.17377	1.17377	1362	-3.71622	0.0713537
1363	113:35:00.000	-0.0101407	-3.66576	0.0371734	361.491	-1.15871	1.15871			1363	113:35:00.000	-0.0103256	-3.76606	0.0388869	364.73	-1.17463	1.17463	1363	-3.71591	0.0709213
1364	113:40:00.000	-0.0101407	-3.66638	0.0371796	361.551	-1.15955	1.15955			1364	113:40:00.000	-0.0103256	-3.76637	0.0388901	364.759	-1.17549	1.17549	1364	-3.71637	0.0707051
1365	113:45:00.000	-0.0101407	-3.66546	0.0371703	361.461	-1.1604	1.1604			1365	113:45:00.000	-0.0102948	-3.76759	0.0387866	365.97	-1.17635	1.17635	1365	-3.71652	0.0722186
1366	113:50:00.000	-0.0101407	-3.66638	0.0371796	361.551	-1.16124	1.16124			1366	113:50:00.000	-0.0102948	-3.76667	0.0387772	365.881	-1.17721	1.17721	1366	-3.71652	0.0709213
1367	113:55:00.000	-0.0102023	-3.66668	0.0374087	359.396	-1.16209	1.16209			1367	113:55:00.000	-0.0103564	-3.76637	0.0390062	363.674	-1.17807	1.17807	1367	-3.71652	0.0704888
1368	114:00:00.000	-0.0101715	-3.66576	0.0372864	360.395	-1.16294	1.16294			1368	114:00:00.000	-0.0102948	-3.76606	0.0387709	365.822	-1.17893	1.17893	1368	-3.71591	0.0709213
1369	114:05:00.000	-0.0101407	-3.66638	0.0371796	361.551	-1.16379	1.16379			1369	114:05:00.000	-0.0102948	-3.7679	0.0387897	366	-1.17979	1.17979	1369	-3.71714	0.0717862
1370	114:10:00.000	-0.0102023	-3.66729	0.0374149	359.456	-1.16463	1.16463			1370	114:10:00.000	-0.010264	-3.76545	0.0386485	366.861	-1.18064	1.18064	1370	-3.71637	0.0694077
1371	114:15:00.000	-0.0102023	-3.66576	0.0373993	359.307	-1.16548	1.16548			1371	114:15:00.000	-0.0103256	-3.76759	0.0389027	364.878	-1.1815	1.1815	1371	-3.71668	0.0720024
1372	114:20:00.000	-0.0102023	-3.66576	0.0373993	359.307	-1.16633	1.16633			1372	114:20:00.000	-0.0103256	-3.76637	0.0388901	364.759	-1.18236	1.18236	1372	-3.71607	0.0711375
1373	114:25:00.000	-0.0101715	-3.66576	0.0372864	360.395	-1.16718	1.16718			1373	114:25:00.000	-0.0103256	-3.76637	0.0388901	364.759	-1.18322	1.18322	1373	-3.71607	0.0711375
1374	114:30:00.000	-0.0101407	-3.66668	0.0371827	361.581	-1.16803	1.16803			1374	114:30:00.000	-0.0103256	-3.76606	0.0388869	364.73	-1.18408	1.18408	1374	-3.71637	0.0702726
1375	114:35:00.000	-0.0102023	-3.66668	0.0374087	359.396	-1.16888	1.16888			1375	114:35:00.000	-0.010264	-3.76698	0.0386642	367.01	-1.18494	1.18494	1375	-3.71683	0.0709213
1376	114:40:00.000	-0.0101715	-3.66546	0.0372832	360.365	-1.16973	1.16973			1376	114:40:00.000	-0.0102948	-3.76209	0.0387299	365.436	-1.1858	1.1858	1376	-3.71377	0.0683266
1377	114:45:00.000	-0.0101407	-3.66607	0.0371765	361.521	-1.17057	1.17057			1377	114:45:00.000	-0.0103256	-3.76362	0.0388617	364.493	-1.18666	1.18666	1377	-3.71484	0.0689753
1378	114:50:00.000	-0.0101715	-3.66546	0.0372832	360.365	-1.17142	1.17142			1378	114:50:00.000	-0.0103256	-3.76178	0.0388427	364.315	-1.18752	1.18752	1378	-3.71362	0.0681104
1379	114:55:00.000	-0.0101407	-3.66607	0.0371765	361.521	-1.17227	1.17227			1379	114:55:00.000	-0.0103256	-3.76209	0.0388459	364.345	-1.18838	1.18838	1379	-3.71408	0.0678942
1380	115:00:00.000	-0.0102023	-3.66576	0.0373993	359.307	-1.17311	1.17311			1380	115:00:00.000	-0.0102948	-3.76209	0.0387299	365.436	-1.18924	1.18924	1380	-3.71393	0.0681104
1381	115:05:00.000	-0.0101715	-3.66607	0.0372895	360.425	-1.17396	1.17396			1381	115:05:00.000	-0.010264	-3.76117	0.0386046	366.444	-1.19009	1.19009	1381	-3.71362	0.0672455
1382	115:10:00.000	-0.0101715	-3.66546	0.0372832	360.365	-1.17481	1.17481			1382	115:10:00.000	-0.0103256	-3.76209	0.0388459	364.345	-1.19095	1.19095	1382	-3.71377	0.0683266
1383	115:15:00.000	-0.0101715	-3.66668	0.0372957	360.486	-1.17566	1.17566			1383	115:15:00.000	-0.0103256	-3.76209	0.0388459	364.345	-1.19181	1.19181	1383	-3.71438	0.0674617
1384	115:20:00.000	-0.0101715	-3.66638	0.0372926	360.455	-1.1765	1.1765			1384	115:20:00.000	-0.0102948	-3.76148	0.0387236	365.376	-1.19267	1.19267	1384	-3.71393	0.0672455
1385	115:25:00.000	-0.0101715	-3.66699	0.0372988	360.516	-1.17735	1.17735			1385	115:25:00.000	-0.0102948	-3.76178	0.0387268	365.406	-1.19353	1.19353	1385	-3.71438	0.0670293
1386	115:30:00.000	-0.0101715	-3.66668	0.0372957	360.486	-1.1782	1.1782			1386	115:30:00.000	-0.0102948	-3.76239	0.0387331	365.465	-1.19439	1.19439	1386	-3.71454	0.0676779
1387	115:35:00.000	-0.0101715	-3.66546	0.0372832	360.365	-1.17905	1.17905			1387	115:35:00.000	-0.0102948	-3.76331	0.0387425	365.554	-1.19524	1.19524	1387	-3.71438	0.0691915
1388	115:40:00.000	-0.0101715	-3.66638	0.0372926	360.455	-1.1799	1.1799			1388	115:40:00.000	-0.0102948	-3.76209	0.0387299	365.436	-1.1961	1.1961	1388	-3.71423	0.0676779
1389	115:45:00.000	-0.0101715	-3.66729	0.0373019	360.546	-1.18074	1.18074			1389	115:45:00.000	-0.0103256	-3.763	0.0388554	364.434	-1.19696	1.19696	1389	-3.71515	0.0676779
1390	115:50:00.000	-0.0102023	-3.66729	0.0374149	359.456	-1.18159	1.18159			1390	115:50:00.000	-0.0102948	-3.7627	0.0387362	365.495	-1.19782	1.19782	1390	-3.715	0.0674617
1391	115:55:00.000	-0.0102023	-3.66576	0.0373993	359.307	-1.18244	1.18244			1391	115:55:00.000	-0.0102948	-3.7627	0.0387362	365.495	-1.19868	1.19868	1391	-3.71423	0.0685428
1392	116:00:00.000	-0.0101715	-3.66668	0.0372957	360.486	-1.18329	1.18329			1392	116:00:00.000	-0.0102948	-3.76117	0.0387205	365.347	-1.19954	1.19954	1392	-3.71393	0.066813
1393	116:05:00.000	-0.0101715	-3.66638	0.0372926	360.455	-1.18414	1.18414			1393	116:05:00.000	-0.0103256	-3.76239	0.038849	364.374	-1.2004	1.2004	1393	-3.71438	0.0678942
1394	116:10:00.000	-0.0101715	-3.66576	0.0372864	360.395	-1.18499	1.18499			1394	116:10:00.000	-0.0103256	-3.76209	0.0388459	364.345	-1.20126	1.20126	1394	-3.71393	0.0681104
1395	116:15:00.000	-0.0101715	-3.66699	0.0372988	360.516	-1.18583	1.18583			1395	116:15:00.000	-0.0102948	-3.76117	0.0387205	365.347	-1.20212	1.20212	1395	-3.71408	0.0665968
1396	116:20:00.000	-0.0101715	-3.66729	0.0373019	360.546	-1.18668	1.18668			1396	116:20:00.000	-0.0102948	-3.76117	0.0387205	365.347	-1.20297	1.20297	1396	-3.71423	0.0663806
1397	116:25:00.000	-0.0102023	-3.66729	0.0374149	359.456	-1.18753	1.18753			1397	116:25:00.000	-0.0102948	-3.76362	0.0387457	365.584	-1.20383	1.20383	1397	-3.71545	0.0681104
1398	116:30:00.000	-0.0102023	-3.66699	0.0374118	359.426	-1.18838	1.18838			1398	116:30:00.000	-0.0102948	-3.76239	0.0387331	365.465	-1.20469	1.20469	1398	-3.71469	0.0674617
1399	116:35:00.000	-0.0102023	-3.6676	0.0374181	359.486	-1.18923	1.18923			1399	116:35:00.000	-0.010264	-3.763	0.0386234	366.622	-1.20555	1.20555	1399	-3.7153	0.0674617
1400	116:40:00.000	-0.0101715	-3.6679	0.0373081	360.606	-1.19008	1.19008			1400	116:40:00.000	-0.0103256	-3.76392	0.0388648	364.522	-1.2064	1.2064	1400	-3.71591	0.0678942
1401	116:45:00.000	-0.0101715	-3.6676	0.037305	360.576	-1.19093	1.19093			1401	116:45:00.000	-0.0103256	-3.76362	0.0388617	364.493	-1.20726	1.20726	1401	-3.71561	0.0678942
1402	116:50:00.000	-0.0102023	-3.6676	0.0374181	359.486	-1.19178	1.19178			1402	116:50:00.000	-0.0102948	-3.76453	0.0387551	365.673	-1.20812	1.20812	1402	-3.71607	0.0685428
1403	116:55:00.000	-0.0102023	-3.6676	0.0374181	359.486	-1.19263	1.19263			1403	116:55:00.000	-0.0102948	-3.76484	0.0387583	365.703	-1.20898	1.20898	1403	-3.71622	0.0687591
1404	117:00:00.000	-0.0101715	-3.66699	0.0372988	360.516	-1.19348	1.19348			1404	117:00:00.000	-0.0103256	-3.76392	0.0388648	364.522	-1.20984	1.20984	1404	-3.71545	0.0685428
1405	117:05:00.000	-0.0101715	-3.66729	0.0373019	360.546	-1.19432	1.19432			1405	117:05:00.000	-0.0102948	-3.76392	0.0387488	365.614	-1.2107	1.2107	1405	-3.71561	0.0683266
1406	117:10:00.000	-0.0101715	-3.6679	0.0373081	360.606	-1.19517	1.19517			1406	117:10:00.000	-0.0102948	-3.76423	0.038752	365.644	-1.21156	1.21156	1406	-3.71607	0.0681104
1407	117:15:00.000	-0.0101715	-3.6679	0.0373081	360.606	-1.19602	1.19602			1407	117:15:00.000	-0.0103256	-3.76392	0.0388648	364.522	-1.21242	1.21242	1407	-3.71591	0.0678942
1408	117:20:00.000	-0.0101715	-3.6679	0.0373081	360.606	-1.19687	1.19687			1408	117:20:00.000	-0.0103256	-3.76392	0.0388648	364.522	-1.21328	1.21328	1408	-3.71591	0.0678942
1409	117:25:00.000	-0.0101407	-3.66882	0.0372044	361.792	-1.19771	1.19771			1409	117:25:00.000	-0.010264	-3.76423	0.0386359	366.742	-1.21414	1.21414	1409	-3.71652	0.0674617
1410	117:30:00.000	-0.0101715	-3.6676	0.037305	360.576	-1.19856	1.19856			1410	117:30:00.000	-0.0103256	-3.76576	0.0388838	364.7	-1.21499	1.21499	1410	-3.71668	0.0694077
1411	117:35:00.000	-0.0101715	-3.66882	0.0373175	360.696	-1.19941	1.19941			1411	117:35:00.000	-0.0103256	-3.76576	0.0388838	364.7	-1.21585	1.21585	1411	-3.71729	0.0685428
1412	117:40:00.000	-0.0102023	-3.66852	0.0374274	359.576	-1.20025	1.20025			1412	117:40:00.000	-0.0102948	-3.76576	0.0387677	365.792	-1.21671	1.21671	1412	-3.71714	0.0687591
1413	117:45:00.000	-0.0101715	-3.66943	0.0373237	360.756	-1.2011	1.2011			1413	117:45:00.000	-0.0103256	-3.76514	0.0388775	364.641	-1.21757	1.21757	1413	-3.71729	0.0676779
1414	117:50:00.000	-0.0101715	-3.66913	0.0373206	360.726	-1.20195	1.20195			1414	117:50:00.000	-0.0102948	-3.76514	0.0387614	365.733	-1.21843	1.21843	1414	-3.71714	0.0678942
1415	117:55:00.000	-0.0101407	-3.66852	0.0372013	361.762	-1.2028	1.2028			1415	117:55:00.000	-0.0103256	-3.76545	0.0388806	364.671	-1.21929	1.21929	1415	-3.71698	0.0685428
1416	118:00:00.000	-0.0102023	-3.66882	0.0374305	359.606	-1.20365	1.20365			1416	118:00:00.000	-0.0102948	-3.76484	0.0387583	365.703	-1.22015	1.22015	1416	-3.71683	0.0678942
1417	118:05:00.000	-0.0101407	-3.66943	0.0372106	361.853	-1.20449	1.20449			1417	118:05:00.000	-0.0103256	-3.76667	0.0388932	364.789	-1.22101	1.22101	1417	-3.71805	0.0687591
1418	118:10:00.000	-0.0101715	-3.66943	0.0373237	360.756	-1.20534	1.20534			1418	118:10:00.000	-0.010264	-3.76514	0.0386454	366.831	-1.22187	1.22187	1418	-3.71729	0.0676779
1419	118:15:00.000	-0.0101715	-3.66943	0.0373237	360.756	-1.20619	1.20619			1419	118:15:00.000	-0.0103256	-3.76637	0.0388901	364.759	-1.22272	1.22272	1419	-3.7179	0.0685428
1420	118:20:00.000	-0.0101715	-3.66943	0.0373237	360.756	-1.20703	1.20703			1420	118:20:00.000	-0.0102948	-3.76698	0.0387803	365.911	-1.22358	1.22358	1420	-3.71821	0.0689753
1421	118:25:00.000	-0.0101715	-3.67005	0.0373299	360.816	-1.20788	1.20788			1421	118:25:00.000	-0.0103256	-3.76667	0.0388932	364.789	-1.22444	1.22444	1421	-3.71836	0.0683266
1422	118:30:00.000	-0.0101715	-3.66943	0.0373237	360.756	-1.20873	1.20873			1422	118:30:00.000	-0.0103256	-3.76729	0.0388996	364.848	-1.2253	1.2253	1422	-3.71836	0.0691915
1423	118:35:00.000	-0.0101407	-3.66974	0.0372137	361.883	-1.20958	1.20958			1423	118:35:00.000	-0.0103256	-3.76637	0.0388901	364.759	-1.22616	1.22616	1423	-3.71805	0.0683266
1424	118:40:00.000	-0.0102023	-3.67066	0.0374493	359.786	-1.21042	1.21042			1424	118:40:00.000	-0.010264	-3.76606	0.0386548	366.92	-1.22702	1.22702	1424	-3.71836	0.0674617
1425	118:45:00.000	-0.0101715	-3.67066	0.0373361	360.876	-1.21127	1.21127			1425	118:45:00.000	-0.0103256	-3.76698	0.0388964	364.819	-1.22788	1.22788	1425	-3.71882	0.0681104
1426	118:50:00.000	-0.0101407	-3.66943	0.0372106	361.853	-1.21212	1.21212			1426	118:50:00.000	-0.010264	-3.76453	0.0386391	366.771	-1.22874	1.22874	1426	-3.71698	0.0672455
1427	118:55:00.000	-0.0102023	-3.66974	0.0374399	359.696	-1.21297	1.21297			1427	118:55:00.000	-0.0102948	-3.76759	0.0387866	365.97	-1.22959	1.22959	1427	-3.71867	0.0691915
1428	119:00:00.000	-0.0102023	-3.67066	0.0374493	359.786	-1.21382	1.21382			1428	119:00:00.000	-0.0102948	-3.76606	0.0387709	365.822	-1.23045	1.23045	1428	-3.71836	0.0674617
1429	119:05:00.000	-0.0101715	-3.67096	0.0373392	360.906	-1.21467	1.21467			1429	119:05:00.000	-0.0103256	-3.7682	0.038909	364.937	-1.23131	1.23131	1429	-3.71958	0.0687591
1430	119:10:00.000	-0.0102023	-3.67157	0.0374586	359.876	-1.21551	1.21551			1430	119:10:00.000	-0.0102948	-3.76667	0.0387772	365.881	-1.23217	1.23217	1430	-3.71912	0.0672455
1431	119:15:00.000	-0.0101715	-3.67005	0.0373299	360.816	-1.21636	1.21636			1431	119:15:00.000	-0.0102948	-3.76576	0.0387677	365.792	-1.23303	1.23303	1431	-3.7179	0.0676779
1432	119:20:00.000	-0.0101715	-3.67127	0.0373423	360.936	-1.21721	1.21721			1432	119:20:00.000	-0.0102948	-3.76637	0.038774	365.851	-1.23389	1.23389	1432	-3.71882	0.0672455
1433	119:25:00.000	-0.0101407	-3.67371	0.037254	362.275	-1.21806	1.21806			1433	119:25:00.000	-0.0102948	-3.77034	0.0388149	366.238	-1.23474	1.23474	1433	-3.72203	0.0683266
1434	119:30:00.000	-0.0101715	-3.67341	0.0373641	361.147	-1.2189	1.2189			1434	119:30:00.000	-0.0103256	-3.76912	0.0389185	365.026	-1.2356	1.2356	1434	-3.72126	0.0676779
1435	119:35:00.000	-0.0102023	-3.67402	0.0374836	360.116	-1.21975	1.21975			1435	119:35:00.000	-0.0102948	-3.76851	0.038796	366.059	-1.23646	1.23646	1435	-3.72126	0.066813
1436	119:40:00.000	-0.0101715	-3.67371	0.0373672	361.177	-1.2206	1.2206			1436	119:40:00.000	-0.0103256	-3.76851	0.0389122	364.967	-1.23732	1.23732	1436	-3.72111	0.0670293
1437	119:45:00.000	-0.0101715	-3.67402	0.0373703	361.207	-1.22145	1.22145			1437	119:45:00.000	-0.0102948	-3.76973	0.0388086	366.178	-1.23818	1.23818	1437	-3.72188	0.0676779
1438	119:50:00.000	-0.0102023	-3.67371	0.0374805	360.086	-1.2223	1.2223			1438	119:50:00.000	-0.0103256	-3.76912	0.0389185	365.026	-1.23904	1.23904	1438	-3.72142	0.0674617
1439	119:55:00.000	-0.0101099	-3.67402	0.0371438	363.41	-1.22314	1.22314			1439	119:55:00.000	-0.0103256	-3.76973	0.0389248	365.085	-1.2399	1.2399	1439	-3.72188	0.0676779
1440	120:00:00.000	-0.0101099	-3.67433	0.0371469	363.44	-1.22399	1.22399			1440	120:00:00.000	-0.010264	-3.76851	0.0386799	367.159	-1.24076	1.24076	1440	-3.72142	0.0665968
1441	120:05:00.000	-0.0101715	-3.67433	0.0373734	361.237	-1.22483	1.22483			1441	120:05:00.000	-0.0103256	-3.77004	0.038928	365.115	-1.24162	1.24162	1441	-3.72218	0.0676779
1442	120:10:00.000	-0.0101407	-3.67402	0.0372571	362.305	-1.22568	1.22568			1442	120:10:00.000	-0.0103256	-3.76973	0.0389248	365.085	-1.24248	1.24248	1442	-3.72188	0.0676779
1443	120:15:00.000	-0.0102023	-3.67524	0.0374961	360.236	-1.22653	1.22653			1443	120:15:00.000	-0.0103256	-3.77065	0.0389343	365.174	-1.24334	1.24334	1443	-3.72295	0.0674617
1444	120:20:00.000	-0.0101715	-3.67524	0.0373828	361.327	-1.22737	1.22737			1444	120:20:00.000	-0.0102948	-3.76912	0.0388023	366.119	-1.2442	1.2442	1444	-3.72218	0.0663806
1445	120:25:00.000	-0.0101715	-3.67463	0.0373766	361.267	-1.22822	1.22822			1445	120:25:00.000	-0.0103564	-3.77004	0.0390442	364.028	-1.24506	1.24506	1445	-3.72233	0.0674617
1446	120:30:00.000	-0.0101407	-3.67433	0.0372602	362.335	-1.22907	1.22907			1446	120:30:00.000	-0.0103256	-3.76943	0.0389217	365.056	-1.24592	1.24592	1446	-3.72188	0.0672455
1447	120:35:00.000	-0.0102023	-3.67586	0.0375023	360.296	-1.22992	1.22992			1447	120:35:00.000	-0.0103256	-3.77095	0.0389375	365.204	-1.24678	1.24678	1447	-3.7234	0.0672455
1448	120:40:00.000	-0.0102023	-3.67035	0.0374461	359.756	-1.23077	1.23077			1448	120:40:00.000	-0.0103256	-3.77034	0.0389311	365.144	-1.24764	1.24764	1448	-3.72035	0.0707051
1449	120:45:00.000	-0.0101715	-3.67035	0.037333	360.846	-1.23162	1.23162			1449	120:45:00.000	-0.0102332	-3.76912	0.03857	368.324	-1.2485	1.2485	1449	-3.71974	0.0698402
1450	120:50:00.000	-0.0102023	-3.67096	0.0374524	359.816	-1.23246	1.23246			1450	120:50:00.000	-0.0102948	-3.76973	0.0388086	366.178	-1.24935	1.24935	1450	-3.72035	0.0698402
1451	120:55:00.000	-0.0101715	-3.67066	0.0373361	360.876	-1.23331	1.23331			1451	120:55:00.000	-0.0103256	-3.77034	0.0389311	365.144	-1.25021	1.25021	1451	-3.7205	0.0704888
1452	121:00:00.000	-0.0101715	-3.67066	0.0373361	360.876	-1.23416	1.23416			1452	121:00:00.000	-0.0103564	-3.77095	0.0390537	364.117	-1.25107	1.25107	1452	-3.72081	0.0709213
1453	121:05:00.000	-0.0102023	-3.66913	0.0374337	359.636	-1.23501	1.23501			1453	121:05:00.000	-0.0102948	-3.76973	0.0388086	366.178	-1.25193	1.25193	1453	-3.71943	0.0711375
1454	121:10:00.000	-0.0102023	-3.67127	0.0374555	359.846	-1.23586	1.23586			1454	121:10:00.000	-0.0102948	-3.77095	0.0388212	366.297	-1.25279	1.25279	1454	-3.72111	0.0704888
1455	121:15:00.000	-0.0102023	-3.67127	0.0374555	359.846	-1.23671	1.23671			1455	121:15:00.000	-0.0103256	-3.77065	0.0389343	365.174	-1.25365	1.25365	1455	-3.72096	0.0702726
1456	121:20:00.000	-0.0101715	-3.67188	0.0373486	360.997	-1.23756	1.23756			1456	121:20:00.000	-0.0102948	-3.77187	0.0388307	366.386	-1.25451	1.25451	1456	-3.72188	0.0707051
1457	121:25:00.000	-0.0101715	-3.67219	0.0373517	361.027	-1.23841	1.23841			1457	121:25:00.000	-0.0103256	-3.77157	0.0389438	365.263	-1.25537	1.25537	1457	-3.72188	0.0702726
1458	121:30:00.000	-0.0101715	-3.67219	0.0373517	361.027	-1.23925	1.23925			1458	121:30:00.000	-0.0103564	-3.77187	0.0390632	364.205	-1.25623	1.25623	1458	-3.72203	0.0704888
1459	121:35:00.000	-0.0101407	-3.67769	0.0372943	362.667	-1.2401	1.2401			1459	121:35:00.000	-0.010264	-3.78502	0.0388494	368.767	-1.25709	1.25709	1459	-3.73136	0.0758944
1460	121:40:00.000	-0.0102023	-3.68136	0.0375584	360.835	-1.24095	1.24095			1460	121:40:00.000	-0.0103564	-3.78808	0.039231	365.77	-1.25795	1.25795	1460	-3.73472	0.075462
1461	121:45:00.000	-0.0102023	-3.67983	0.0375428	360.685	-1.2418	1.2418			1461	121:45:00.000	-0.0102948	-3.78655	0.0389818	367.812	-1.25881	1.25881	1461	-3.73319	0.075462
1462	121:50:00.000	-0.0101715	-3.68167	0.0374481	361.959	-1.24265	1.24265			1462	121:50:00.000	-0.0103256	-3.7841	0.0390732	366.477	-1.25967	1.25967	1462	-3.73288	0.0724349
1463	121:55:00.000	-0.0102023	-3.68075	0.0375522	360.775	-1.2435	1.2435			1463	121:55:00.000	-0.0103256	-3.77248	0.0389532	365.352	-1.26053	1.26053	1463	-3.72662	0.064867
1464	122:00:00.000	-0.0101715	-3.68105	0.0374419	361.898	-1.24435	1.24435			1464	122:00:00.000	-0.0102948	-3.77554	0.0388684	366.743	-1.26139	1.26139	1464	-3.7283	0.066813
1465	122:05:00.000	-0.0101715	-3.68136	0.037445	361.929	-1.24519	1.24519			1465	122:05:00.000	-0.0102948	-3.77554	0.0388684	366.743	-1.26225	1.26225	1465	-3.72845	0.0665968
1466	122:10:00.000	-0.0101715	-3.68136	0.037445	361.929	-1.24604	1.24604			1466	122:10:00.000	-0.0103256	-3.77615	0.0389911	365.707	-1.2631	1.2631	1466	-3.72876	0.0670293
1467	122:15:00.000	-0.0102332	-3.67983	0.0376563	359.599	-1.24689	1.24689			1467	122:15:00.000	-0.0103564	-3.77676	0.0391139	364.678	-1.26397	1.26397	1467	-3.7283	0.0685428
1468	122:20:00.000	-0.0102023	-3.67952	0.0375397	360.655	-1.24774	1.24774			1468	122:20:00.000	-0.0102948	-3.77829	0.0388968	367.01	-1.26483	1.26483	1468	-3.72891	0.0698402
1469	122:25:00.000	-0.0101715	-3.68075	0.0374388	361.868	-1.24859	1.24859			1469	122:25:00.000	-0.0102948	-3.77829	0.0388968	367.01	-1.26569	1.26569	1469	-3.72952	0.0689753
1470	122:30:00.000	-0.0101715	-3.68014	0.0374325	361.808	-1.24944	1.24944			1470	122:30:00.000	-0.0103256	-3.77829	0.0390132	365.914	-1.26654	1.26654	1470	-3.72921	0.0694077
1471	122:35:00.000	-0.0101715	-3.67922	0.0374232	361.718	-1.25029	1.25029			1471	122:35:00.000	-0.0102948	-3.77738	0.0388873	366.921	-1.2674	1.2674	1471	-3.7283	0.0694077
1472	122:40:00.000	-0.0102023	-3.6783	0.0375273	360.535	-1.25114	1.25114			1472	122:40:00.000	-0.0103256	-3.77738	0.0390038	365.826	-1.26826	1.26826	1472	-3.72784	0.0700564
1473	122:45:00.000	-0.0102023	-3.67891	0.0375335	360.595	-1.25199	1.25199			1473	122:45:00.000	-0.0102948	-3.77524	0.0388653	366.713	-1.26912	1.26912	1473	-3.72707	0.0681104
1474	122:50:00.000	-0.0101715	-3.67983	0.0374294	361.778	-1.25283	1.25283			1474	122:50:00.000	-0.0102948	-3.77646	0.0388779	366.832	-1.26998	1.26998	1474	-3.72814	0.0683266
1475	122:55:00.000	-0.0102023	-3.67952	0.0375397	360.655	-1.25368	1.25368			1475	122:55:00.000	-0.0102948	-3.77646	0.0388779	366.832	-1.27084	1.27084	1475	-3.72799	0.0685428
1476	123:00:00.000	-0.0101715	-3.67922	0.0374232	361.718	-1.25453	1.25453			1476	123:00:00.000	-0.0103256	-3.77738	0.0390038	365.826	-1.2717	1.2717	1476	-3.7283	0.0694077
1477	123:05:00.000	-0.0101715	-3.67861	0.037417	361.658	-1.25538	1.25538			1477	123:05:00.000	-0.0103564	-3.77829	0.0391297	364.825	-1.27256	1.27256	1477	-3.72845	0.0704888
1478	123:10:00.000	-0.0101407	-3.67891	0.0373067	362.787	-1.25623	1.25623			1478	123:10:00.000	-0.0102948	-3.77676	0.038881	366.861	-1.27342	1.27342	1478	-3.72784	0.0691915
1479	123:15:00.000	-0.0102023	-3.67952	0.0375397	360.655	-1.25707	1.25707			1479	123:15:00.000	-0.0103256	-3.78105	0.0390416	366.181	-1.27428	1.27428	1479	-3.73029	0.0717862
1480	123:20:00.000	-0.0102023	-3.67922	0.0375366	360.625	-1.25792	1.25792			1480	123:20:00.000	-0.0103256	-3.77829	0.0390132	365.914	-1.27514	1.27514	1480	-3.72876	0.0700564
1481	123:25:00.000	-0.0101715	-3.67952	0.0374263	361.748	-1.25877	1.25877			1481	123:25:00.000	-0.0103564	-3.77768	0.0391234	364.766	-1.276	1.276	1481	-3.7286	0.0694077
1482	123:30:00.000	-0.0101715	-3.67861	0.037417	361.658	-1.25962	1.25962			1482	123:30:00.000	-0.0102948	-3.77707	0.0388842	366.891	-1.27686	1.27686	1482	-3.72784	0.069624
1483	123:35:00.000	-0.0101715	-3.67922	0.0374232	361.718	-1.26047	1.26047			1483	123:35:00.000	-0.0103256	-3.77891	0.0390195	365.974	-1.27772	1.27772	1483	-3.72906	0.0704888
1484	123:40:00.000	-0.0102023	-3.67983	0.0375428	360.685	-1.26132	1.26132			1484	123:40:00.000	-0.0103256	-3.78288	0.0390606	366.359	-1.27858	1.27858	1484	-3.73136	0.0728673
1485	123:45:00.000	-0.0101715	-3.68136	0.037445	361.929	-1.26217	1.26217			1485	123:45:00.000	-0.0102948	-3.77524	0.0388653	366.713	-1.27944	1.27944	1485	-3.7283	0.0663806
1486	123:50:00.000	-0.0101715	-3.68167	0.0374481	361.959	-1.26301	1.26301			1486	123:50:00.000	-0.0102948	-3.77738	0.0388873	366.921	-1.2803	1.2803	1486	-3.72952	0.0676779
1487	123:55:00.000	-0.0101715	-3.68075	0.0374388	361.868	-1.26386	1.26386			1487	123:55:00.000	-0.0103256	-3.77982	0.039029	366.062	-1.28116	1.28116	1487	-3.73029	0.0700564
1488	124:00:00.000	-0.0101715	-3.68044	0.0374356	361.838	-1.26471	1.26471			1488	124:00:00.000	-0.0102948	-3.77921	0.0389062	367.099	-1.28202	1.28202	1488	-3.72983	0.0698402
1489	124:05:00.000	-0.0101407	-3.68075	0.0373253	362.968	-1.26556	1.26556			1489	124:05:00.000	-0.0103256	-3.77554	0.0389848	365.648	-1.28288	1.28288	1489	-3.72814	0.0670293
1490	124:10:00.000	-0.0101715	-3.68075	0.0374388	361.868	-1.2664	1.2664			1490	124:10:00.000	-0.0103256	-3.77829	0.0390132	365.914	-1.28374	1.28374	1490	-3.72952	0.0689753
1491	124:15:00.000	-0.0101715	-3.68075	0.0374388	361.868	-1.26725	1.26725			1491	124:15:00.000	-0.0103256	-3.77891	0.0390195	365.974	-1.2846	1.2846	1491	-3.72983	0.0694077
1492	124:20:00.000	-0.0101715	-3.68075	0.0374388	361.868	-1.2681	1.2681			1492	124:20:00.000	-0.0103256	-3.78013	0.0390322	366.092	-1.28546	1.28546	1492	-3.73044	0.0702726
1493	124:25:00.000	-0.0101715	-3.68197	0.0374512	361.989	-1.26894	1.26894			1493	124:25:00.000	-0.010264	-3.77676	0.0387646	367.963	-1.28631	1.28631	1493	-3.72937	0.0670293
1494	124:30:00.000	-0.0102332	-3.68136	0.0376719	359.748	-1.26979	1.26979			1494	124:30:00.000	-0.0103256	-3.77921	0.0390227	366.003	-1.28717	1.28717	1494	-3.73029	0.0691915
1495	124:35:00.000	-0.0101715	-3.68197	0.0374512	361.989	-1.27064	1.27064			1495	124:35:00.000	-0.0102948	-3.77554	0.0388684	366.743	-1.28803	1.28803	1495	-3.72876	0.0661644
1496	124:40:00.000	-0.0102023	-3.68167	0.0375616	360.865	-1.27149	1.27149			1496	124:40:00.000	-0.0103564	-3.77891	0.039136	364.884	-1.28889	1.28889	1496	-3.73029	0.0687591
1497	124:45:00.000	-0.0102332	-3.68167	0.037675	359.778	-1.27235	1.27235			1497	124:45:00.000	-0.0103256	-3.77921	0.0390227	366.003	-1.28975	1.28975	1497	-3.73044	0.0689753
1498	124:50:00.000	-0.0101715	-3.68228	0.0374543	362.019	-1.2732	1.2732			1498	124:50:00.000	-0.0103256	-3.77982	0.039029	366.062	-1.29061	1.29061	1498	-3.73105	0.0689753
1499	124:55:00.000	-0.0101715	-3.68228	0.0374543	362.019	-1.27404	1.27404			1499	124:55:00.000	-0.0103256	-3.7786	0.0390164	365.944	-1.29147	1.29147	1499	-3.73044	0.0681104
1500	125:00:00.000	-0.0102023	-3.68228	0.0375678	360.925	-1.27489	1.27489			1500	125:00:00.000	-0.0103256	-3.78074	0.0390385	366.151	-1.29234	1.29234	1500	-3.73151	0.069624
1501	125:05:00.000	-0.0102023	-3.68319	0.0375772	361.015	-1.27574	1.27574			1501	125:05:00.000	-0.0103256	-3.78013	0.0390322	366.092	-1.2932	1.2932	1501	-3.73166	0.0685428
1502	125:10:00.000	-0.0101715	-3.68258	0.0374574	362.049	-1.27659	1.27659			1502	125:10:00.000	-0.0103256	-3.77921	0.0390227	366.003	-1.29406	1.29406	1502	-3.7309	0.0683266
1503	125:15:00.000	-0.0102023	-3.68228	0.0375678	360.925	-1.27744	1.27744			1503	125:15:00.000	-0.0103256	-3.77615	0.0389911	365.707	-1.29492	1.29492	1503	-3.72921	0.0663806
1504	125:20:00.000	-0.0102023	-3.68289	0.037574	360.985	-1.27829	1.27829			1504	125:20:00.000	-0.0103564	-3.77738	0.0391202	364.737	-1.29578	1.29578	1504	-3.73013	0.066813
1505	125:25:00.000	-0.0102023	-3.68228	0.0375678	360.925	-1.27914	1.27914			1505	125:25:00.000	-0.0103564	-3.77524	0.039098	364.53	-1.29664	1.29664	1505	-3.72876	0.0657319
1506	125:30:00.000	-0.0102023	-3.68472	0.0375928	361.165	-1.27999	1.27999			1506	125:30:00.000	-0.0103256	-3.77707	0.0390006	365.796	-1.2975	1.2975	1506	-3.7309	0.0652995
1507	125:35:00.000	-0.0102023	-3.68472	0.0375928	361.165	-1.28084	1.28084			1507	125:35:00.000	-0.0103256	-3.77921	0.0390227	366.003	-1.29836	1.29836	1507	-3.73197	0.066813
1508	125:40:00.000	-0.0102023	-3.68381	0.0375834	361.075	-1.28169	1.28169			1508	125:40:00.000	-0.0102948	-3.77891	0.0389031	367.069	-1.29922	1.29922	1508	-3.73136	0.0672455
1509	125:45:00.000	-0.0101715	-3.68411	0.037473	362.199	-1.28254	1.28254			1509	125:45:00.000	-0.0103256	-3.78013	0.0390322	366.092	-1.30008	1.30008	1509	-3.73212	0.0678942
1510	125:50:00.000	-0.0102023	-3.6835	0.0375803	361.045	-1.28339	1.28339			1510	125:50:00.000	-0.0103256	-3.77921	0.0390227	366.003	-1.30094	1.30094	1510	-3.73136	0.0676779
1511	125:55:00.000	-0.0102023	-3.68411	0.0375865	361.105	-1.28424	1.28424			1511	125:55:00.000	-0.0103256	-3.77952	0.0390259	366.033	-1.3018	1.3018	1511	-3.73181	0.0674617
1512	126:00:00.000	-0.0102023	-3.68472	0.0375928	361.165	-1.28509	1.28509			1512	126:00:00.000	-0.0103256	-3.77982	0.039029	366.062	-1.30266	1.30266	1512	-3.73227	0.0672455
1513	126:05:00.000	-0.0102332	-3.68472	0.0377063	360.077	-1.28594	1.28594			1513	126:05:00.000	-0.0103873	-3.77829	0.0392461	363.743	-1.30353	1.30353	1513	-3.73151	0.0661644
1514	126:10:00.000	-0.0102023	-3.68533	0.037599	361.225	-1.28679	1.28679			1514	126:10:00.000	-0.0103564	-3.78043	0.0391519	365.032	-1.30439	1.30439	1514	-3.73288	0.0672455
1515	126:15:00.000	-0.0102023	-3.68503	0.0375959	361.195	-1.28764	1.28764			1515	126:15:00.000	-0.0102948	-3.77891	0.0389031	367.069	-1.30525	1.30525	1515	-3.73197	0.0663806
1516	126:20:00.000	-0.0102023	-3.68503	0.0375959	361.195	-1.28849	1.28849			1516	126:20:00.000	-0.0103256	-3.78013	0.0390322	366.092	-1.30611	1.30611	1516	-3.73258	0.0672455
1517	126:25:00.000	-0.0102023	-3.68503	0.0375959	361.195	-1.28934	1.28934			1517	126:25:00.000	-0.0103256	-3.78013	0.0390322	366.092	-1.30697	1.30697	1517	-3.73258	0.0672455
1518	126:30:00.000	-0.0101715	-3.68503	0.0374823	362.289	-1.29019	1.29019			1518	126:30:00.000	-0.0103256	-3.78105	0.0390416	366.181	-1.30783	1.30783	1518	-3.73304	0.0678942
1519	126:35:00.000	-0.0102023	-3.68503	0.0375959	361.195	-1.29104	1.29104			1519	126:35:00.000	-0.0103256	-3.78319	0.0390638	366.388	-1.30869	1.30869	1519	-3.73411	0.0694077
1520	126:40:00.000	-0.0102023	-3.68595	0.0376052	361.285	-1.29189	1.29189			1520	126:40:00.000	-0.0103256	-3.78166	0.039048	366.24	-1.30955	1.30955	1520	-3.7338	0.0676779
1521	126:45:00.000	-0.0102023	-3.68625	0.0376084	361.315	-1.29274	1.29274			1521	126:45:00.000	-0.0103564	-3.77891	0.039136	364.884	-1.31041	1.31041	1521	-3.73258	0.0655157
1522	126:50:00.000	-0.0101715	-3.68533	0.0374854	362.319	-1.29359	1.29359			1522	126:50:00.000	-0.0102948	-3.78013	0.0389157	367.188	-1.31127	1.31127	1522	-3.73273	0.0670293
1523	126:55:00.000	-0.0102023	-3.68595	0.0376052	361.285	-1.29444	1.29444			1523	126:55:00.000	-0.0103256	-3.78013	0.0390322	366.092	-1.31213	1.31213	1523	-3.73304	0.0665968
1524	127:00:00.000	-0.0101715	-3.68564	0.0374885	362.349	-1.29529	1.29529			1524	127:00:00.000	-0.0103564	-3.78319	0.0391804	365.298	-1.313	1.313	1524	-3.73441	0.0689753
1525	127:05:00.000	-0.0102023	-3.68656	0.0376115	361.345	-1.29614	1.29614			1525	127:05:00.000	-0.0102948	-3.78166	0.0389314	367.337	-1.31386	1.31386	1525	-3.73411	0.0672455
1526	127:10:00.000	-0.0102023	-3.68595	0.0376052	361.285	-1.29699	1.29699			1526	127:10:00.000	-0.0103256	-3.78013	0.0390322	366.092	-1.31472	1.31472	1526	-3.73304	0.0665968
1527	127:15:00.000	-0.0102332	-3.68656	0.0377251	360.256	-1.29784	1.29784			1527	127:15:00.000	-0.0103564	-3.78349	0.0391835	365.327	-1.31558	1.31558	1527	-3.73502	0.0685428
1528	127:20:00.000	-0.0102023	-3.68747	0.0376208	361.435	-1.29869	1.29869			1528	127:20:00.000	-0.0103564	-3.78349	0.0391835	365.327	-1.31644	1.31644	1528	-3.73548	0.0678942
1529	127:25:00.000	-0.0102023	-3.68717	0.0376177	361.405	-1.29954	1.29954			1529	127:25:00.000	-0.0103256	-3.78227	0.0390543	366.299	-1.3173	1.3173	1529	-3.73472	0.0672455
1530	127:30:00.000	-0.0102023	-3.68717	0.0376177	361.405	-1.30039	1.30039			1530	127:30:00.000	-0.0103256	-3.78288	0.0390606	366.359	-1.31816	1.31816	1530	-3.73502	0.0676779
1531	127:35:00.000	-0.0101715	-3.68625	0.0374947	362.41	-1.30124	1.30124			1531	127:35:00.000	-0.0102948	-3.78349	0.0389503	367.515	-1.31902	1.31902	1531	-3.73487	0.0687591
1532	127:40:00.000	-0.0102332	-3.68747	0.0377345	360.346	-1.30209	1.30209			1532	127:40:00.000	-0.0103564	-3.78043	0.0391519	365.032	-1.31988	1.31988	1532	-3.73395	0.0657319
1533	127:45:00.000	-0.0102023	-3.68839	0.0376302	361.524	-1.30294	1.30294			1533	127:45:00.000	-0.0103256	-3.78257	0.0390574	366.329	-1.32074	1.32074	1533	-3.73548	0.0665968
1534	127:50:00.000	-0.0102023	-3.68747	0.0376208	361.435	-1.30379	1.30379			1534	127:50:00.000	-0.0103256	-3.78074	0.0390385	366.151	-1.3216	1.3216	1534	-3.73411	0.0659482
1535	127:55:00.000	-0.0101715	-3.68747	0.0375072	362.53	-1.30464	1.30464			1535	127:55:00.000	-0.0103256	-3.78166	0.039048	366.24	-1.32246	1.32246	1535	-3.73457	0.0665968
1536	128:00:00.000	-0.0102023	-3.689	0.0376364	361.584	-1.30549	1.30549			1536	128:00:00.000	-0.0103256	-3.78196	0.0390511	366.27	-1.32332	1.32332	1536	-3.73548	0.0657319
1537	128:05:00.000	-0.0102023	-3.68839	0.0376302	361.524	-1.30634	1.30634			1537	128:05:00.000	-0.0103564	-3.78105	0.0391582	365.091	-1.32419	1.32419	1537	-3.73472	0.0655157
1538	128:10:00.000	-0.0102023	-3.68992	0.0376458	361.674	-1.30719	1.30719			1538	128:10:00.000	-0.0103564	-3.78105	0.0391582	365.091	-1.32505	1.32505	1538	-3.73548	0.0644346
1539	128:15:00.000	-0.0101715	-3.68809	0.0375134	362.59	-1.30804	1.30804			1539	128:15:00.000	-0.0103256	-3.78043	0.0390353	366.122	-1.32591	1.32591	1539	-3.73426	0.0652995
1540	128:20:00.000	-0.0102023	-3.6887	0.0376333	361.554	-1.30889	1.30889			1540	128:20:00.000	-0.0103256	-3.78166	0.039048	366.24	-1.32677	1.32677	1540	-3.73518	0.0657319
1541	128:25:00.000	-0.0102332	-3.68931	0.0377533	360.525	-1.30974	1.30974			1541	128:25:00.000	-0.0103256	-3.78196	0.0390511	366.27	-1.32763	1.32763	1541	-3.73564	0.0655157
1542	128:30:00.000	-0.0101715	-3.68931	0.0375258	362.71	-1.31059	1.31059			1542	128:30:00.000	-0.0103564	-3.78074	0.039155	365.062	-1.32849	1.32849	1542	-3.73502	0.0646508
1543	128:35:00.000	-0.0102023	-3.68839	0.0376302	361.524	-1.31144	1.31144			1543	128:35:00.000	-0.0102948	-3.78227	0.0389377	367.396	-1.32935	1.32935	1543	-3.73533	0.0663806
1544	128:40:00.000	-0.0101715	-3.68962	0.037529	362.74	-1.31229	1.31229			1544	128:40:00.000	-0.0103256	-3.78319	0.0390638	366.388	-1.33021	1.33021	1544	-3.7364	0.0661644
1545	128:45:00.000	-0.0102023	-3.68962	0.0376427	361.644	-1.31314	1.31314			1545	128:45:00.000	-0.0103256	-3.77952	0.0390259	366.033	-1.33107	1.33107	1545	-3.73457	0.0635697
1546	128:50:00.000	-0.0101715	-3.69114	0.0375445	362.891	-1.31398	1.31398			1546	128:50:00.000	-0.0103564	-3.78013	0.0391487	365.002	-1.33194	1.33194	1546	-3.73564	0.062921
1547	128:55:00.000	-0.0102332	-3.68962	0.0377564	360.555	-1.31483	1.31483			1547	128:55:00.000	-0.0103256	-3.78319	0.0390638	366.388	-1.3328	1.3328	1547	-3.7364	0.0661644
1548	129:00:00.000	-0.0101715	-3.68962	0.037529	362.74	-1.31568	1.31568			1548	129:00:00.000	-0.0103256	-3.78105	0.0390416	366.181	-1.33366	1.33366	1548	-3.73533	0.0646508
1549	129:05:00.000	-0.0101407	-3.69053	0.0374245	363.933	-1.31653	1.31653			1549	129:05:00.000	-0.0102948	-3.78013	0.0389157	367.188	-1.33452	1.33452	1549	-3.73533	0.0633535
1550	129:10:00.000	-0.0102023	-3.69084	0.0376552	361.764	-1.31738	1.31738			1550	129:10:00.000	-0.0102948	-3.78349	0.0389503	367.515	-1.33538	1.33538	1550	-3.73717	0.0655157
1551	129:15:00.000	-0.0101715	-3.69023	0.0375352	362.8	-1.31823	1.31823			1551	129:15:00.000	-0.0103256	-3.78288	0.0390606	366.359	-1.33623	1.33623	1551	-3.73655	0.0655157
1552	129:20:00.000	-0.0101715	-3.69206	0.0375538	362.981	-1.31908	1.31908			1552	129:20:00.000	-0.0103256	-3.7838	0.0390701	366.447	-1.33709	1.33709	1552	-3.73793	0.064867
1553	129:25:00.000	-0.0102023	-3.69084	0.0376552	361.764	-1.31992	1.31992			1553	129:25:00.000	-0.0103256	-3.78196	0.0390511	366.27	-1.33796	1.33796	1553	-3.7364	0.0644346
1554	129:30:00.000	-0.0102023	-3.69145	0.0376614	361.824	-1.32077	1.32077			1554	129:30:00.000	-0.0102948	-3.77982	0.0389125	367.158	-1.33881	1.33881	1554	-3.73564	0.0624886
1555	129:35:00.000	-0.0101715	-3.69176	0.0375507	362.951	-1.32162	1.32162			1555	129:35:00.000	-0.0102948	-3.78196	0.0389346	367.366	-1.33967	1.33967	1555	-3.73686	0.0637859
1556	129:40:00.000	-0.0102023	-3.69298	0.037677	361.974	-1.32247	1.32247			1556	129:40:00.000	-0.0103256	-3.78441	0.0390764	366.507	-1.34053	1.34053	1556	-3.73869	0.0646508
1557	129:45:00.000	-0.0102023	-3.6942	0.0376895	362.094	-1.32332	1.32332			1557	129:45:00.000	-0.0103256	-3.78105	0.0390416	366.181	-1.34139	1.34139	1557	-3.73762	0.0614075
1558	129:50:00.000	-0.0101715	-3.69298	0.0375632	363.071	-1.32417	1.32417			1558	129:50:00.000	-0.0103256	-3.78043	0.0390353	366.122	-1.34225	1.34225	1558	-3.73671	0.0618399
1559	129:55:00.000	-0.0101715	-3.6942	0.0375756	363.191	-1.32502	1.32502			1559	129:55:00.000	-0.0103256	-3.7841	0.0390732	366.477	-1.34311	1.34311	1559	-3.73915	0.0635697
1560	130:00:00.000	-0.0102023	-3.69359	0.0376832	362.034	-1.32587	1.32587			1560	130:00:00.000	-0.0103873	-3.78349	0.0393001	364.243	-1.34398	1.34398	1560	-3.73854	0.0635697
1561	130:05:00.000	-0.0101715	-3.69328	0.0375663	363.101	-1.32672	1.32672			1561	130:05:00.000	-0.0103564	-3.78502	0.0391994	365.475	-1.34484	1.34484	1561	-3.73915	0.064867
1562	130:10:00.000	-0.0102023	-3.6939	0.0376864	362.064	-1.32757	1.32757			1562	130:10:00.000	-0.0103564	-3.78502	0.0391994	365.475	-1.3457	1.3457	1562	-3.73946	0.0644346
1563	130:15:00.000	-0.0101715	-3.6942	0.0375756	363.191	-1.32841	1.32841			1563	130:15:00.000	-0.0103256	-3.78624	0.0390953	366.684	-1.34657	1.34657	1563	-3.74022	0.0650833
1564	130:20:00.000	-0.0102023	-3.69359	0.0376832	362.034	-1.32926	1.32926			1564	130:20:00.000	-0.0102948	-3.78319	0.0389471	367.485	-1.34742	1.34742	1564	-3.73839	0.0633535
1565	130:25:00.000	-0.0102332	-3.6942	0.0378033	361.003	-1.33011	1.33011			1565	130:25:00.000	-0.0103256	-3.78227	0.0390543	366.299	-1.34828	1.34828	1565	-3.73824	0.0622724
1566	130:30:00.000	-0.0101715	-3.69512	0.0375849	363.281	-1.33097	1.33097			1566	130:30:00.000	-0.010264	-3.7838	0.0388368	368.648	-1.34914	1.34914	1566	-3.73946	0.0627048
1567	130:35:00.000	-0.0101715	-3.69451	0.0375787	363.221	-1.33181	1.33181			1567	130:35:00.000	-0.0103564	-3.78319	0.0391804	365.298	-1.35	1.35	1567	-3.73885	0.0627048
1568	130:40:00.000	-0.0102023	-3.6939	0.0376864	362.064	-1.33266	1.33266			1568	130:40:00.000	-0.0103256	-3.7841	0.0390732	366.477	-1.35086	1.35086	1568	-3.739	0.0637859
1569	130:45:00.000	-0.0102332	-3.69512	0.0378127	361.093	-1.33351	1.33351			1569	130:45:00.000	-0.0102948	-3.78227	0.0389377	367.396	-1.35172	1.35172	1569	-3.73869	0.0616237
1570	130:50:00.000	-0.0102023	-3.69543	0.037702	362.214	-1.33436	1.33436			1570	130:50:00.000	-0.0103256	-3.78655	0.0390985	366.714	-1.35258	1.35258	1570	-3.74099	0.0644346
1571	130:55:00.000	-0.0102023	-3.69451	0.0376926	362.124	-1.33521	1.33521			1571	130:55:00.000	-0.0103256	-3.7838	0.0390701	366.447	-1.35344	1.35344	1571	-3.73915	0.0631372
1572	131:00:00.000	-0.0101715	-3.69512	0.0375849	363.281	-1.33606	1.33606			1572	131:00:00.000	-0.010264	-3.7841	0.03884	368.678	-1.3543	1.3543	1572	-3.73961	0.062921
1573	131:05:00.000	-0.0102023	-3.69573	0.0377051	362.244	-1.33691	1.33691			1573	131:05:00.000	-0.0103256	-3.78502	0.0390827	366.566	-1.35516	1.35516	1573	-3.74038	0.0631372
1574	131:10:00.000	-0.0102023	-3.69634	0.0377113	362.304	-1.33776	1.33776			1574	131:10:00.000	-0.0102948	-3.78502	0.038966	367.663	-1.35602	1.35602	1574	-3.74068	0.0627048
1575	131:15:00.000	-0.0101715	-3.69604	0.0375943	363.372	-1.33861	1.33861			1575	131:15:00.000	-0.0103256	-3.7841	0.0390732	366.477	-1.35688	1.35688	1575	-3.74007	0.0622724
1576	131:20:00.000	-0.0101715	-3.69573	0.0375912	363.341	-1.33946	1.33946			1576	131:20:00.000	-0.0103564	-3.78166	0.0391645	365.15	-1.35774	1.35774	1576	-3.73869	0.0607588
1577	131:25:00.000	-0.0102332	-3.69451	0.0378065	361.033	-1.34031	1.34031			1577	131:25:00.000	-0.0103256	-3.77952	0.0390259	366.033	-1.3586	1.3586	1577	-3.73701	0.0601101
1578	131:30:00.000	-0.0102023	-3.69604	0.0377082	362.274	-1.34116	1.34116			1578	131:30:00.000	-0.0103256	-3.78594	0.0390922	366.655	-1.35946	1.35946	1578	-3.74099	0.0635697
1579	131:35:00.000	-0.0101407	-3.69573	0.0374772	364.446	-1.34201	1.34201			1579	131:35:00.000	-0.0102948	-3.78349	0.0389503	367.515	-1.36032	1.36032	1579	-3.73961	0.0620561
1580	131:40:00.000	-0.0101715	-3.69726	0.0376067	363.492	-1.34285	1.34285			1580	131:40:00.000	-0.0103256	-3.7841	0.0390732	366.477	-1.36118	1.36118	1580	-3.74068	0.0614075
1581	131:45:00.000	-0.0101715	-3.69634	0.0375974	363.402	-1.3437	1.3437			1581	131:45:00.000	-0.0102948	-3.78471	0.0389629	367.634	-1.36204	1.36204	1581	-3.74053	0.0624886
1582	131:50:00.000	-0.0102023	-3.69573	0.0377051	362.244	-1.34455	1.34455			1582	131:50:00.000	-0.0103564	-3.78074	0.039155	365.062	-1.3629	1.3629	1582	-3.73824	0.0601101
1583	131:55:00.000	-0.0102023	-3.69665	0.0377144	362.334	-1.3454	1.3454			1583	131:55:00.000	-0.0102948	-3.78257	0.0389408	367.426	-1.36376	1.36376	1583	-3.73961	0.0607588
1584	132:00:00.000	-0.0101407	-3.69634	0.0374835	364.506	-1.34625	1.34625			1584	132:00:00.000	-0.0103256	-3.78105	0.0390416	366.181	-1.36462	1.36462	1584	-3.73869	0.0598939
1585	132:05:00.000	-0.0102332	-3.69634	0.0378252	361.212	-1.3471	1.3471			1585	132:05:00.000	-0.0103564	-3.78319	0.0391804	365.298	-1.36548	1.36548	1585	-3.73976	0.0614075
1586	132:10:00.000	-0.0102023	-3.69665	0.0377144	362.334	-1.34795	1.34795			1586	132:10:00.000	-0.0103564	-3.78563	0.0392057	365.534	-1.36634	1.36634	1586	-3.74114	0.062921
1587	132:15:00.000	-0.0101715	-3.69604	0.0375943	363.372	-1.3488	1.3488			1587	132:15:00.000	-0.0103256	-3.78319	0.0390638	366.388	-1.3672	1.3672	1587	-3.73961	0.0616237
1588	132:20:00.000	-0.0102023	-3.69604	0.0377082	362.274	-1.34965	1.34965			1588	132:20:00.000	-0.0102948	-3.7838	0.0389534	367.545	-1.36806	1.36806	1588	-3.73992	0.0620561
1589	132:25:00.000	-0.0102023	-3.69604	0.0377082	362.274	-1.3505	1.3505			1589	132:25:00.000	-0.0103256	-3.78319	0.0390638	366.388	-1.36892	1.36892	1589	-3.73961	0.0616237
1590	132:30:00.000	-0.0101715	-3.69726	0.0376067	363.492	-1.35135	1.35135			1590	132:30:00.000	-0.0103256	-3.7841	0.0390732	366.477	-1.36978	1.36978	1590	-3.74068	0.0614075
1591	132:35:00.000	-0.0101715	-3.69757	0.0376098	363.522	-1.35219	1.35219			1591	132:35:00.000	-0.0103256	-3.78594	0.0390922	366.655	-1.37064	1.37064	1591	-3.74175	0.0624886
1592	132:40:00.000	-0.0102023	-3.69634	0.0377113	362.304	-1.35304	1.35304			1592	132:40:00.000	-0.0103564	-3.7838	0.0391867	365.357	-1.3715	1.3715	1592	-3.74007	0.0618399
1593	132:45:00.000	-0.0102023	-3.69757	0.0377238	362.424	-1.35389	1.35389			1593	132:45:00.000	-0.0103256	-3.78196	0.0390511	366.27	-1.37237	1.37237	1593	-3.73976	0.0596777
1594	132:50:00.000	-0.0101407	-3.69787	0.037499	364.657	-1.35474	1.35474			1594	132:50:00.000	-0.0102948	-3.78441	0.0389597	367.604	-1.37323	1.37323	1594	-3.74114	0.0611912
1595	132:55:00.000	-0.0102023	-3.69818	0.03773	362.484	-1.35559	1.35559			1595	132:55:00.000	-0.0103256	-3.78349	0.0390669	366.418	-1.37408	1.37408	1595	-3.74083	0.0603263
1596	133:00:00.000	-0.0101407	-3.69695	0.0374897	364.566	-1.35644	1.35644			1596	133:00:00.000	-0.0102948	-3.78471	0.0389629	367.634	-1.37494	1.37494	1596	-3.74083	0.0620561
1597	133:05:00.000	-0.0102023	-3.69665	0.0377144	362.334	-1.35728	1.35728			1597	133:05:00.000	-0.0103256	-3.78747	0.039108	366.803	-1.3758	1.3758	1597	-3.74206	0.0642184
1598	133:10:00.000	-0.0102332	-3.69818	0.037844	361.392	-1.35814	1.35814			1598	133:10:00.000	-0.0102948	-3.78716	0.0389881	367.871	-1.37666	1.37666	1598	-3.74267	0.062921
1599	133:15:00.000	-0.0102332	-3.69695	0.0378315	361.272	-1.35899	1.35899			1599	133:15:00.000	-0.0102948	-3.7841	0.0389566	367.574	-1.37752	1.37752	1599	-3.74053	0.0616237
1600	133:20:00.000	-0.0102023	-3.69879	0.0377363	362.544	-1.35984	1.35984			1600	133:20:00.000	-0.0103256	-3.78686	0.0391016	366.744	-1.37838	1.37838	1600	-3.74282	0.0622724
1601	133:25:00.000	-0.0101715	-3.69757	0.0376098	363.522	-1.36069	1.36069			1601	133:25:00.000	-0.0103256	-3.7841	0.0390732	366.477	-1.37924	1.37924	1601	-3.74083	0.0611912
1602	133:30:00.000	-0.0101715	-3.69726	0.0376067	363.492	-1.36154	1.36154			1602	133:30:00.000	-0.0103256	-3.78563	0.039089	366.625	-1.3801	1.3801	1602	-3.74145	0.0624886
1603	133:35:00.000	-0.0102332	-3.69787	0.0378409	361.362	-1.36239	1.36239			1603	133:35:00.000	-0.0103256	-3.78808	0.0391143	366.862	-1.38096	1.38096	1603	-3.74298	0.0637859
1604	133:40:00.000	-0.0101715	-3.69848	0.0376192	363.612	-1.36324	1.36324			1604	133:40:00.000	-0.0103256	-3.78655	0.0390985	366.714	-1.38182	1.38182	1604	-3.74252	0.0622724
1605	133:45:00.000	-0.0101407	-3.69879	0.0375083	364.747	-1.36408	1.36408			1605	133:45:00.000	-0.0103256	-3.78869	0.0391206	366.921	-1.38268	1.38268	1605	-3.74374	0.0635697
1606	133:50:00.000	-0.0101099	-3.69818	0.0373881	365.799	-1.36493	1.36493			1606	133:50:00.000	-0.0103256	-3.7841	0.0390732	366.477	-1.38354	1.38354	1606	-3.74114	0.0607588
1607	133:55:00.000	-0.0102023	-3.69879	0.0377363	362.544	-1.36577	1.36577			1607	133:55:00.000	-0.0103564	-3.78838	0.0392342	365.8	-1.3844	1.3844	1607	-3.74359	0.0633535
1608	134:00:00.000	-0.0102023	-3.69848	0.0377332	362.514	-1.36662	1.36662			1608	134:00:00.000	-0.0102948	-3.78777	0.0389944	367.931	-1.38526	1.38526	1608	-3.74313	0.0631372
1609	134:05:00.000	-0.0101715	-3.69879	0.0376223	363.642	-1.36747	1.36747			1609	134:05:00.000	-0.0102948	-3.78961	0.0390133	368.109	-1.38612	1.38612	1609	-3.7442	0.0642184
1610	134:10:00.000	-0.0102023	-3.70032	0.0377519	362.693	-1.36832	1.36832			1610	134:10:00.000	-0.0102948	-3.79022	0.0390195	368.168	-1.38698	1.38698	1610	-3.74527	0.0635697
1611	134:15:00.000	-0.0101715	-3.69909	0.0376254	363.672	-1.36917	1.36917			1611	134:15:00.000	-0.0103256	-3.789	0.0391237	366.951	-1.38784	1.38784	1611	-3.74405	0.0635697
1612	134:20:00.000	-0.0101715	-3.69879	0.0376223	363.642	-1.37002	1.37002			1612	134:20:00.000	-0.0102948	-3.78869	0.0390038	368.02	-1.3887	1.3887	1612	-3.74374	0.0635697
1613	134:25:00.000	-0.0101715	-3.69971	0.0376316	363.732	-1.37087	1.37087			1613	134:25:00.000	-0.0103256	-3.79083	0.0391427	367.129	-1.38956	1.38956	1613	-3.74527	0.0644346
1614	134:30:00.000	-0.0101715	-3.69971	0.0376316	363.732	-1.37171	1.37171			1614	134:30:00.000	-0.0103256	-3.789	0.0391237	366.951	-1.39042	1.39042	1614	-3.74435	0.0631372
1615	134:35:00.000	-0.0102023	-3.70032	0.0377519	362.693	-1.37256	1.37256			1615	134:35:00.000	-0.0103256	-3.789	0.0391237	366.951	-1.39128	1.39128	1615	-3.74466	0.0627048
1616	134:40:00.000	-0.0102023	-3.69909	0.0377394	362.573	-1.37341	1.37341			1616	134:40:00.000	-0.0103256	-3.78777	0.0391111	366.832	-1.39214	1.39214	1616	-3.74343	0.0627048
1617	134:45:00.000	-0.0101715	-3.70062	0.0376409	363.823	-1.37426	1.37426			1617	134:45:00.000	-0.0103564	-3.789	0.0392405	365.859	-1.393	1.393	1617	-3.74481	0.0624886
1618	134:50:00.000	-0.0102332	-3.70032	0.0378659	361.601	-1.37511	1.37511			1618	134:50:00.000	-0.0102948	-3.78808	0.0389975	367.96	-1.39386	1.39386	1618	-3.7442	0.0620561
1619	134:55:00.000	-0.0102332	-3.69971	0.0378597	361.541	-1.37596	1.37596			1619	134:55:00.000	-0.0103564	-3.78961	0.0392469	365.918	-1.39472	1.39472	1619	-3.74466	0.0635697
1620	135:00:00.000	-0.0101715	-3.69971	0.0376316	363.732	-1.37681	1.37681			1620	135:00:00.000	-0.0103564	-3.79052	0.0392564	366.006	-1.39558	1.39558	1620	-3.74512	0.0642184
1621	135:05:00.000	-0.0102332	-3.70062	0.0378691	361.631	-1.37766	1.37766			1621	135:05:00.000	-0.0103256	-3.789	0.0391237	366.951	-1.39645	1.39645	1621	-3.74481	0.0624886
1622	135:10:00.000	-0.0101715	-3.70093	0.037644	363.853	-1.37851	1.37851			1622	135:10:00.000	-0.0103564	-3.789	0.0392405	365.859	-1.39731	1.39731	1622	-3.74496	0.0622724
1623	135:15:00.000	-0.0102023	-3.70001	0.0377488	362.663	-1.37936	1.37936			1623	135:15:00.000	-0.0103564	-3.78808	0.039231	365.77	-1.39817	1.39817	1623	-3.74405	0.0622724
1624	135:20:00.000	-0.0102023	-3.70276	0.0377768	362.933	-1.38021	1.38021			1624	135:20:00.000	-0.0103256	-3.78747	0.039108	366.803	-1.39903	1.39903	1624	-3.74512	0.0598939
1625	135:25:00.000	-0.0101715	-3.70093	0.037644	363.853	-1.38106	1.38106			1625	135:25:00.000	-0.0103256	-3.79052	0.0391395	367.099	-1.39989	1.39989	1625	-3.74573	0.0633535
1626	135:30:00.000	-0.0101715	-3.70124	0.0376471	363.883	-1.38191	1.38191			1626	135:30:00.000	-0.0103564	-3.78838	0.0392342	365.8	-1.40076	1.40076	1626	-3.74481	0.0616237
1627	135:35:00.000	-0.0102332	-3.70215	0.0378847	361.78	-1.38276	1.38276			1627	135:35:00.000	-0.0103256	-3.79022	0.0391364	367.069	-1.40162	1.40162	1627	-3.74619	0.0622724
1628	135:40:00.000	-0.0102023	-3.70154	0.0377643	362.813	-1.38361	1.38361			1628	135:40:00.000	-0.0103256	-3.79144	0.039149	367.188	-1.40248	1.40248	1628	-3.74649	0.0635697
1629	135:45:00.000	-0.0102023	-3.70124	0.0377612	362.783	-1.38446	1.38446			1629	135:45:00.000	-0.0103256	-3.79083	0.0391427	367.129	-1.40334	1.40334	1629	-3.74603	0.0633535
1630	135:50:00.000	-0.0101715	-3.70124	0.0376471	363.883	-1.38531	1.38531			1630	135:50:00.000	-0.0103564	-3.789	0.0392405	365.859	-1.4042	1.4042	1630	-3.74512	0.0620561
1631	135:55:00.000	-0.0102023	-3.70338	0.0377831	362.993	-1.38616	1.38616			1631	135:55:00.000	-0.0103256	-3.7893	0.0391269	366.98	-1.40506	1.40506	1631	-3.74634	0.0607588
1632	136:00:00.000	-0.0101715	-3.70215	0.0376565	363.973	-1.38701	1.38701			1632	136:00:00.000	-0.0103564	-3.79083	0.0392595	366.036	-1.40592	1.40592	1632	-3.74649	0.0627048
1633	136:05:00.000	-0.0101715	-3.70185	0.0376534	363.943	-1.38786	1.38786			1633	136:05:00.000	-0.0102948	-3.78716	0.0389881	367.871	-1.40678	1.40678	1633	-3.7445	0.0603263
1634	136:10:00.000	-0.0102023	-3.70154	0.0377643	362.813	-1.38871	1.38871			1634	136:10:00.000	-0.0102948	-3.789	0.039007	368.05	-1.40764	1.40764	1634	-3.74527	0.0618399
1635	136:15:00.000	-0.0102023	-3.70276	0.0377768	362.933	-1.38956	1.38956			1635	136:15:00.000	-0.0102948	-3.79022	0.0390195	368.168	-1.4085	1.4085	1635	-3.74649	0.0618399
1636	136:20:00.000	-0.0101715	-3.70368	0.037672	364.123	-1.3904	1.3904			1636	136:20:00.000	-0.0103256	-3.79022	0.0391364	367.069	-1.40936	1.40936	1636	-3.74695	0.0611912
1637	136:25:00.000	-0.0101715	-3.70307	0.0376658	364.063	-1.39125	1.39125			1637	136:25:00.000	-0.0103256	-3.78961	0.0391301	367.01	-1.41022	1.41022	1637	-3.74634	0.0611912
1638	136:30:00.000	-0.0101715	-3.70185	0.0376534	363.943	-1.3921	1.3921			1638	136:30:00.000	-0.0103256	-3.78594	0.0390922	366.655	-1.41108	1.41108	1638	-3.74389	0.0594614
1639	136:35:00.000	-0.0101715	-3.70307	0.0376658	364.063	-1.39295	1.39295			1639	136:35:00.000	-0.0102948	-3.78747	0.0389912	367.901	-1.41194	1.41194	1639	-3.74527	0.0596777
1640	136:40:00.000	-0.0101715	-3.70368	0.037672	364.123	-1.39379	1.39379			1640	136:40:00.000	-0.0103256	-3.78991	0.0391332	367.04	-1.4128	1.4128	1640	-3.7468	0.060975
1641	136:45:00.000	-0.0102023	-3.70185	0.0377675	362.843	-1.39464	1.39464			1641	136:45:00.000	-0.0103256	-3.78808	0.0391143	366.862	-1.41366	1.41366	1641	-3.74496	0.060975
1642	136:50:00.000	-0.0102023	-3.70307	0.0377799	362.963	-1.39549	1.39549			1642	136:50:00.000	-0.0103256	-3.78716	0.0391048	366.773	-1.41452	1.41452	1642	-3.74512	0.0594614
1643	136:55:00.000	-0.0101715	-3.70276	0.0376627	364.033	-1.39634	1.39634			1643	136:55:00.000	-0.0103564	-3.78624	0.039212	365.593	-1.41538	1.41538	1643	-3.7445	0.059029
1644	137:00:00.000	-0.0101715	-3.70307	0.0376658	364.063	-1.39719	1.39719			1644	137:00:00.000	-0.0102948	-3.78838	0.0390007	367.99	-1.41624	1.41624	1644	-3.74573	0.0603263
1645	137:05:00.000	-0.0102023	-3.70185	0.0377675	362.843	-1.39804	1.39804			1645	137:05:00.000	-0.0103256	-3.78869	0.0391206	366.921	-1.4171	1.4171	1645	-3.74527	0.0614075
1646	137:10:00.000	-0.0101099	-3.70246	0.0374313	366.222	-1.39889	1.39889			1646	137:10:00.000	-0.0103256	-3.78869	0.0391206	366.921	-1.41796	1.41796	1646	-3.74557	0.060975
1647	137:15:00.000	-0.0101715	-3.70368	0.037672	364.123	-1.39973	1.39973			1647	137:15:00.000	-0.0103564	-3.78716	0.0392215	365.682	-1.41882	1.41882	1647	-3.74542	0.059029
1648	137:20:00.000	-0.0102023	-3.70246	0.0377737	362.903	-1.40058	1.40058			1648	137:20:00.000	-0.010264	-3.78961	0.0388964	369.214	-1.41968	1.41968	1648	-3.74603	0.0616237
1649	137:25:00.000	-0.0101715	-3.70368	0.037672	364.123	-1.40143	1.40143			1649	137:25:00.000	-0.0102948	-3.78808	0.0389975	367.96	-1.42054	1.42054	1649	-3.74588	0.0596777
1650	137:30:00.000	-0.0102023	-3.7046	0.0377955	363.113	-1.40228	1.40228			1650	137:30:00.000	-0.0103256	-3.78961	0.0391301	367.01	-1.4214	1.4214	1650	-3.7471	0.0601101
1651	137:35:00.000	-0.0102332	-3.70399	0.0379035	361.96	-1.40313	1.40313			1651	137:35:00.000	-0.0103256	-3.78869	0.0391206	366.921	-1.42226	1.42226	1651	-3.74634	0.0598939
1652	137:40:00.000	-0.0101715	-3.70307	0.0376658	364.063	-1.40398	1.40398			1652	137:40:00.000	-0.0103256	-3.78961	0.0391301	367.01	-1.42312	1.42312	1652	-3.74634	0.0611912
1653	137:45:00.000	-0.0102023	-3.70368	0.0377862	363.023	-1.40483	1.40483			1653	137:45:00.000	-0.0102948	-3.78716	0.0389881	367.871	-1.42398	1.42398	1653	-3.74542	0.059029
1654	137:50:00.000	-0.0101715	-3.70399	0.0376751	364.153	-1.40568	1.40568			1654	137:50:00.000	-0.0103256	-3.7893	0.0391269	366.98	-1.42484	1.42484	1654	-3.74664	0.0603263
1655	137:55:00.000	-0.0102023	-3.70399	0.0377893	363.053	-1.40653	1.40653			1655	137:55:00.000	-0.0103256	-3.78961	0.0391301	367.01	-1.4257	1.4257	1655	-3.7468	0.0605426
1656	138:00:00.000	-0.0102023	-3.70429	0.0377924	363.083	-1.40738	1.40738			1656	138:00:00.000	-0.0102948	-3.78838	0.0390007	367.99	-1.42656	1.42656	1656	-3.74634	0.0594614
1657	138:05:00.000	-0.0101407	-3.70368	0.0375579	365.23	-1.40822	1.40822			1657	138:05:00.000	-0.0102948	-3.79175	0.0390353	368.317	-1.42741	1.42741	1657	-3.74771	0.0622724
1658	138:10:00.000	-0.0101407	-3.70429	0.0375641	365.29	-1.40907	1.40907			1658	138:10:00.000	-0.0102948	-3.79052	0.0390227	368.198	-1.42827	1.42827	1658	-3.74741	0.060975
1659	138:15:00.000	-0.0101715	-3.70399	0.0376751	364.153	-1.40991	1.40991			1659	138:15:00.000	-0.0103256	-3.7893	0.0391269	366.98	-1.42913	1.42913	1659	-3.74664	0.0603263
1660	138:20:00.000	-0.0101407	-3.7046	0.0375672	365.32	-1.41076	1.41076			1660	138:20:00.000	-0.0103256	-3.79144	0.039149	367.188	-1.42999	1.42999	1660	-3.74802	0.0614075
1661	138:25:00.000	-0.0102023	-3.70429	0.0377924	363.083	-1.41161	1.41161			1661	138:25:00.000	-0.0103256	-3.79114	0.0391458	367.158	-1.43085	1.43085	1661	-3.74771	0.0614075
1662	138:30:00.000	-0.0101407	-3.70338	0.0375548	365.2	-1.41246	1.41246			1662	138:30:00.000	-0.0103564	-3.79083	0.0392595	366.036	-1.43171	1.43171	1662	-3.7471	0.0618399
1663	138:35:00.000	-0.0102023	-3.7046	0.0377955	363.113	-1.4133	1.4133			1663	138:35:00.000	-0.0103256	-3.79052	0.0391395	367.099	-1.43258	1.43258	1663	-3.74756	0.0607588
1664	138:40:00.000	-0.0102023	-3.7049	0.0377987	363.143	-1.41415	1.41415			1664	138:40:00.000	-0.0103256	-3.79052	0.0391395	367.099	-1.43344	1.43344	1664	-3.74771	0.0605426
1665	138:45:00.000	-0.0101407	-3.7049	0.0375703	365.351	-1.415	1.415			1665	138:45:00.000	-0.0103256	-3.78991	0.0391332	367.04	-1.4343	1.4343	1665	-3.74741	0.0601101
1666	138:50:00.000	-0.0101715	-3.70521	0.0376876	364.273	-1.41585	1.41585			1666	138:50:00.000	-0.0102948	-3.78991	0.0390164	368.139	-1.43516	1.43516	1666	-3.74756	0.0598939
1667	138:55:00.000	-0.0101715	-3.7046	0.0376814	364.213	-1.4167	1.4167			1667	138:55:00.000	-0.0103256	-3.79114	0.0391458	367.158	-1.43602	1.43602	1667	-3.74787	0.0611912
1668	139:00:00.000	-0.0101407	-3.7046	0.0375672	365.32	-1.41754	1.41754			1668	139:00:00.000	-0.0103256	-3.79144	0.039149	367.188	-1.43688	1.43688	1668	-3.74802	0.0614075
1669	139:05:00.000	-0.0101715	-3.70582	0.0376938	364.334	-1.41839	1.41839			1669	139:05:00.000	-0.0102948	-3.79083	0.0390258	368.228	-1.43774	1.43774	1669	-3.74833	0.0601101
1670	139:10:00.000	-0.0102023	-3.70429	0.0377924	363.083	-1.41924	1.41924			1670	139:10:00.000	-0.0103256	-3.7893	0.0391269	366.98	-1.43859	1.43859	1670	-3.7468	0.0601101
1671	139:15:00.000	-0.0102023	-3.7049	0.0377987	363.143	-1.42009	1.42009			1671	139:15:00.000	-0.0103256	-3.79083	0.0391427	367.129	-1.43945	1.43945	1671	-3.74787	0.0607588
1672	139:20:00.000	-0.0101715	-3.7049	0.0376845	364.243	-1.42094	1.42094			1672	139:20:00.000	-0.0103564	-3.79114	0.0392627	366.065	-1.44032	1.44032	1672	-3.74802	0.060975
1673	139:25:00.000	-0.0102023	-3.70552	0.0378049	363.203	-1.42179	1.42179			1673	139:25:00.000	-0.0102948	-3.78869	0.0390038	368.02	-1.44118	1.44118	1673	-3.7471	0.0588128
1674	139:30:00.000	-0.0101715	-3.70613	0.0376969	364.364	-1.42263	1.42263			1674	139:30:00.000	-0.0103256	-3.79022	0.0391364	367.069	-1.44204	1.44204	1674	-3.74817	0.0594614
1675	139:35:00.000	-0.0101715	-3.70613	0.0376969	364.364	-1.42348	1.42348			1675	139:35:00.000	-0.0102948	-3.79175	0.0390353	368.317	-1.4429	1.4429	1675	-3.74894	0.0605426
1676	139:40:00.000	-0.0101715	-3.70552	0.0376907	364.304	-1.42433	1.42433			1676	139:40:00.000	-0.0102948	-3.78838	0.0390007	367.99	-1.44375	1.44375	1676	-3.74695	0.0585966
1677	139:45:00.000	-0.0102023	-3.7046	0.0377955	363.113	-1.42518	1.42518			1677	139:45:00.000	-0.0103256	-3.78961	0.0391301	367.01	-1.44461	1.44461	1677	-3.7471	0.0601101
1678	139:50:00.000	-0.0101715	-3.70643	0.0377	364.394	-1.42603	1.42603			1678	139:50:00.000	-0.0103564	-3.79358	0.039288	366.302	-1.44547	1.44547	1678	-3.75001	0.0616237
1679	139:55:00.000	-0.0101715	-3.70796	0.0377156	364.544	-1.42688	1.42688			1679	139:55:00.000	-0.0103256	-3.79419	0.0391774	367.454	-1.44634	1.44634	1679	-3.75108	0.060975
1680	140:00:00.000	-0.0102023	-3.70827	0.037833	363.473	-1.42772	1.42772			1680	140:00:00.000	-0.0103256	-3.79389	0.0391743	367.425	-1.4472	1.4472	1680	-3.75108	0.0605426
1681	140:05:00.000	-0.0101715	-3.70796	0.0377156	364.544	-1.42857	1.42857			1681	140:05:00.000	-0.0102948	-3.79542	0.0390731	368.673	-1.44806	1.44806	1681	-3.75169	0.0618399
1682	140:10:00.000	-0.0101407	-3.70613	0.0375827	365.471	-1.42942	1.42942			1682	140:10:00.000	-0.0102948	-3.79297	0.0390479	368.436	-1.44891	1.44891	1682	-3.74955	0.0614075
1683	140:15:00.000	-0.0102023	-3.70674	0.0378174	363.323	-1.43027	1.43027			1683	140:15:00.000	-0.0103256	-3.79511	0.0391869	367.543	-1.44977	1.44977	1683	-3.75093	0.0624886
1684	140:20:00.000	-0.0101715	-3.70735	0.0377094	364.484	-1.43112	1.43112			1684	140:20:00.000	-0.0102948	-3.79297	0.0390479	368.436	-1.45063	1.45063	1684	-3.75016	0.0605426
1685	140:25:00.000	-0.0101715	-3.70827	0.0377187	364.574	-1.43196	1.43196			1685	140:25:00.000	-0.0103256	-3.79542	0.03919	367.573	-1.45149	1.45149	1685	-3.75184	0.0616237
1686	140:30:00.000	-0.0102023	-3.70949	0.0378455	363.593	-1.43281	1.43281			1686	140:30:00.000	-0.0103564	-3.79572	0.0393102	366.508	-1.45235	1.45235	1686	-3.75261	0.060975
1687	140:35:00.000	-0.0102332	-3.71041	0.0379692	362.587	-1.43366	1.43366			1687	140:35:00.000	-0.010264	-3.79328	0.0389341	369.572	-1.45321	1.45321	1687	-3.75184	0.0585966
1688	140:40:00.000	-0.0102023	-3.70949	0.0378455	363.593	-1.43452	1.43452			1688	140:40:00.000	-0.0103564	-3.79511	0.0393039	366.449	-1.45407	1.45407	1688	-3.7523	0.0605426
1689	140:45:00.000	-0.0102023	-3.70888	0.0378392	363.533	-1.43537	1.43537			1689	140:45:00.000	-0.0103564	-3.79572	0.0393102	366.508	-1.45493	1.45493	1689	-3.7523	0.0614075
1690	140:50:00.000	-0.0101715	-3.70827	0.0377187	364.574	-1.43621	1.43621			1690	140:50:00.000	-0.0102948	-3.79633	0.0390825	368.762	-1.45579	1.45579	1690	-3.7523	0.0622724
1691	140:55:00.000	-0.0102023	-3.7098	0.0378486	363.623	-1.43706	1.43706			1691	140:55:00.000	-0.0103564	-3.79725	0.039326	366.656	-1.45666	1.45666	1691	-3.75352	0.0618399
1692	141:00:00.000	-0.0101715	-3.70949	0.0377311	364.694	-1.43791	1.43791			1692	141:00:00.000	-0.0103564	-3.79572	0.0393102	366.508	-1.45752	1.45752	1692	-3.75261	0.060975
1693	141:05:00.000	-0.0101715	-3.70919	0.037728	364.664	-1.43876	1.43876			1693	141:05:00.000	-0.0103256	-3.7945	0.0391806	367.484	-1.45838	1.45838	1693	-3.75184	0.0603263
1694	141:10:00.000	-0.0102332	-3.70888	0.0379535	362.438	-1.43961	1.43961			1694	141:10:00.000	-0.0103564	-3.79511	0.0393039	366.449	-1.45924	1.45924	1694	-3.752	0.060975
1695	141:15:00.000	-0.0101715	-3.70888	0.0377249	364.634	-1.44046	1.44046			1695	141:15:00.000	-0.0102948	-3.79572	0.0390762	368.703	-1.4601	1.4601	1695	-3.7523	0.0614075
1696	141:20:00.000	-0.0102023	-3.70919	0.0378423	363.563	-1.44131	1.44131			1696	141:20:00.000	-0.0103256	-3.79603	0.0391964	367.632	-1.46096	1.46096	1696	-3.75261	0.0614075
1697	141:25:00.000	-0.0102023	-3.70949	0.0378455	363.593	-1.44216	1.44216			1697	141:25:00.000	-0.0103256	-3.79695	0.0392058	367.721	-1.46182	1.46182	1697	-3.75322	0.0618399
1698	141:30:00.000	-0.0102023	-3.7098	0.0378486	363.623	-1.44301	1.44301			1698	141:30:00.000	-0.0102948	-3.79664	0.0390857	368.792	-1.46268	1.46268	1698	-3.75322	0.0614075
1699	141:35:00.000	-0.0101715	-3.7101	0.0377373	364.754	-1.44386	1.44386			1699	141:35:00.000	-0.0102948	-3.79725	0.039092	368.851	-1.46354	1.46354	1699	-3.75368	0.0616237
1700	141:40:00.000	-0.0102023	-3.7098	0.0378486	363.623	-1.44471	1.44471			1700	141:40:00.000	-0.0103256	-3.79756	0.0392122	367.78	-1.4644	1.4644	1700	-3.75368	0.0620561
1701	141:45:00.000	-0.0101715	-3.7098	0.0377342	364.724	-1.44556	1.44556			1701	141:45:00.000	-0.0102948	-3.79664	0.0390857	368.792	-1.46526	1.46526	1701	-3.75322	0.0614075
1702	141:50:00.000	-0.0101715	-3.7098	0.0377342	364.724	-1.4464	1.4464			1702	141:50:00.000	-0.0103564	-3.79664	0.0393197	366.597	-1.46612	1.46612	1702	-3.75322	0.0614075
1703	141:55:00.000	-0.0101715	-3.7101	0.0377373	364.754	-1.44725	1.44725			1703	141:55:00.000	-0.0103256	-3.79664	0.0392027	367.691	-1.46698	1.46698	1703	-3.75337	0.0611912
1704	142:00:00.000	-0.0102023	-3.70888	0.0378392	363.533	-1.4481	1.4481			1704	142:00:00.000	-0.0102948	-3.79633	0.0390825	368.762	-1.46784	1.46784	1704	-3.75261	0.0618399
1705	142:05:00.000	-0.0102023	-3.71102	0.0378611	363.742	-1.44895	1.44895			1705	142:05:00.000	-0.0103256	-3.79695	0.0392058	367.721	-1.4687	1.4687	1705	-3.75398	0.0607588
1706	142:10:00.000	-0.0102023	-3.7101	0.0378517	363.652	-1.4498	1.4498			1706	142:10:00.000	-0.0103256	-3.79633	0.0391995	367.662	-1.46956	1.46956	1706	-3.75322	0.060975
1707	142:15:00.000	-0.0101715	-3.7098	0.0377342	364.724	-1.45065	1.45065			1707	142:15:00.000	-0.0103564	-3.79725	0.039326	366.656	-1.47042	1.47042	1707	-3.75352	0.0618399
1708	142:20:00.000	-0.0101715	-3.71194	0.037756	364.935	-1.4515	1.4515			1708	142:20:00.000	-0.0103256	-3.79603	0.0391964	367.632	-1.47128	1.47128	1708	-3.75398	0.0594614
1709	142:25:00.000	-0.0102023	-3.71163	0.0378673	363.802	-1.45235	1.45235			1709	142:25:00.000	-0.0103256	-3.79786	0.0392153	367.81	-1.47214	1.47214	1709	-3.75475	0.060975
1710	142:30:00.000	-0.0101715	-3.71133	0.0377498	364.875	-1.4532	1.4532			1710	142:30:00.000	-0.0102948	-3.79603	0.0390794	368.733	-1.473	1.473	1710	-3.75368	0.0598939
1711	142:35:00.000	-0.0101407	-3.71194	0.0376416	366.044	-1.45404	1.45404			1711	142:35:00.000	-0.0103256	-3.79725	0.039209	367.75	-1.47386	1.47386	1711	-3.7546	0.0603263
1712	142:40:00.000	-0.0101715	-3.71377	0.0377747	365.115	-1.45489	1.45489			1712	142:40:00.000	-0.0103564	-3.79633	0.0393165	366.567	-1.47472	1.47472	1712	-3.75505	0.0583803
1713	142:45:00.000	-0.0101715	-3.71316	0.0377684	365.055	-1.45574	1.45574			1713	142:45:00.000	-0.0103564	-3.79695	0.0393229	366.626	-1.47559	1.47559	1713	-3.75505	0.0592452
1714	142:50:00.000	-0.0102023	-3.71347	0.037886	363.982	-1.45658	1.45658			1714	142:50:00.000	-0.0102948	-3.79878	0.0391077	369	-1.47645	1.47645	1714	-3.75612	0.0603263
1715	142:55:00.000	-0.0102023	-3.71347	0.037886	363.982	-1.45743	1.45743			1715	142:55:00.000	-0.0103256	-3.79939	0.0392311	367.958	-1.47731	1.47731	1715	-3.75643	0.0607588
1716	143:00:00.000	-0.0101715	-3.71377	0.0377747	365.115	-1.45828	1.45828			1716	143:00:00.000	-0.0103256	-3.79878	0.0392248	367.899	-1.47817	1.47817	1716	-3.75628	0.0601101
1717	143:05:00.000	-0.0102023	-3.71408	0.0378923	364.042	-1.45913	1.45913			1717	143:05:00.000	-0.0103256	-3.79878	0.0392248	367.899	-1.47903	1.47903	1717	-3.75643	0.0598939
1718	143:10:00.000	-0.0101715	-3.71408	0.0377778	365.145	-1.45998	1.45998			1718	143:10:00.000	-0.0103256	-3.79817	0.0392185	367.839	-1.47989	1.47989	1718	-3.75612	0.0594614
1719	143:15:00.000	-0.0102023	-3.71469	0.0378985	364.102	-1.46083	1.46083			1719	143:15:00.000	-0.0103256	-3.7997	0.0392343	367.987	-1.48075	1.48075	1719	-3.75719	0.0601101
1720	143:20:00.000	-0.0102023	-3.71347	0.037886	363.982	-1.46168	1.46168			1720	143:20:00.000	-0.0103564	-3.79756	0.0393292	366.685	-1.48161	1.48161	1720	-3.75551	0.0594614
1721	143:25:00.000	-0.0102023	-3.71377	0.0378891	364.012	-1.46253	1.46253			1721	143:25:00.000	-0.0103256	-3.80184	0.0392564	368.195	-1.48247	1.48247	1721	-3.75781	0.0622724
1722	143:30:00.000	-0.0102023	-3.71316	0.0378829	363.952	-1.46338	1.46338			1722	143:30:00.000	-0.0103256	-3.79939	0.0392311	367.958	-1.48333	1.48333	1722	-3.75628	0.060975
1723	143:35:00.000	-0.0101715	-3.71286	0.0377653	365.025	-1.46423	1.46423			1723	143:35:00.000	-0.0103564	-3.80092	0.039364	367.01	-1.48419	1.48419	1723	-3.75689	0.0622724
1724	143:40:00.000	-0.0101407	-3.71377	0.0376602	366.225	-1.46508	1.46508			1724	143:40:00.000	-0.0103256	-3.80214	0.0392595	368.224	-1.48505	1.48505	1724	-3.75796	0.0624886
1725	143:45:00.000	-0.0101715	-3.70949	0.0377311	364.694	-1.46592	1.46592			1725	143:45:00.000	-0.0103256	-3.7997	0.0392343	367.987	-1.48591	1.48591	1725	-3.7546	0.0637859
1726	143:50:00.000	-0.0102023	-3.71102	0.0378611	363.742	-1.46677	1.46677			1726	143:50:00.000	-0.0103564	-3.80092	0.039364	367.01	-1.48678	1.48678	1726	-3.75597	0.0635697
1727	143:55:00.000	-0.0101715	-3.7098	0.0377342	364.724	-1.46762	1.46762			1727	143:55:00.000	-0.0103564	-3.80245	0.0393799	367.158	-1.48764	1.48764	1727	-3.75612	0.0655157
1728	144:00:00.000	-0.0102023	-3.71071	0.0378579	363.712	-1.46847	1.46847			1728	144:00:00.000	-0.0102948	-3.80092	0.0391297	369.208	-1.4885	1.4885	1728	-3.75582	0.0637859
1729	144:05:00.000	-0.0102023	-3.7098	0.0378486	363.623	-1.46932	1.46932			1729	144:05:00.000	-0.0103256	-3.80031	0.0392406	368.047	-1.48936	1.48936	1729	-3.75505	0.0640021
1730	144:10:00.000	-0.0102023	-3.71041	0.0378548	363.682	-1.47017	1.47017			1730	144:10:00.000	-0.0103256	-3.80398	0.0392785	368.402	-1.49022	1.49022	1730	-3.75719	0.0661644
1731	144:15:00.000	-0.0101715	-3.71102	0.0377467	364.845	-1.47102	1.47102			1731	144:15:00.000	-0.0103256	-3.80276	0.0392658	368.283	-1.49108	1.49108	1731	-3.75689	0.064867
1732	144:20:00.000	-0.0102332	-3.71194	0.0379848	362.736	-1.47187	1.47187			1732	144:20:00.000	-0.0102948	-3.80153	0.039136	369.267	-1.49194	1.49194	1732	-3.75674	0.0633535
1733	144:25:00.000	-0.0102332	-3.71224	0.037988	362.766	-1.47272	1.47272			1733	144:25:00.000	-0.0103256	-3.7997	0.0392343	367.987	-1.4928	1.4928	1733	-3.75597	0.0618399
1734	144:30:00.000	-0.0101715	-3.71133	0.0377498	364.875	-1.47357	1.47357			1734	144:30:00.000	-0.0103256	-3.79909	0.0392279	367.928	-1.49366	1.49366	1734	-3.75521	0.0620561
1735	144:35:00.000	-0.0101407	-3.71041	0.0376261	365.893	-1.47442	1.47442			1735	144:35:00.000	-0.0103256	-3.80276	0.0392658	368.283	-1.49452	1.49452	1735	-3.75658	0.0652995
1736	144:40:00.000	-0.0102332	-3.71286	0.0379942	362.826	-1.47527	1.47527			1736	144:40:00.000	-0.0103564	-3.80276	0.039383	367.187	-1.49538	1.49538	1736	-3.75781	0.0635697
1737	144:45:00.000	-0.0101715	-3.71133	0.0377498	364.875	-1.47612	1.47612			1737	144:45:00.000	-0.0103564	-3.80367	0.0393925	367.276	-1.49624	1.49624	1737	-3.7575	0.0652995
1738	144:50:00.000	-0.0101715	-3.71316	0.0377684	365.055	-1.47696	1.47696			1738	144:50:00.000	-0.0103256	-3.80092	0.0392469	368.106	-1.49711	1.49711	1738	-3.75704	0.0620561
1739	144:55:00.000	-0.0102023	-3.71224	0.0378735	363.862	-1.47781	1.47781			1739	144:55:00.000	-0.0102948	-3.80184	0.0391392	369.297	-1.49797	1.49797	1739	-3.75704	0.0633535
1740	145:00:00.000	-0.0102332	-3.71255	0.0379911	362.796	-1.47867	1.47867			1740	145:00:00.000	-0.0102948	-3.80214	0.0391423	369.327	-1.49882	1.49882	1740	-3.75735	0.0633535
1741	145:05:00.000	-0.0102332	-3.71469	0.038013	363.005	-1.47952	1.47952			1741	145:05:00.000	-0.0103564	-3.80153	0.0393704	367.069	-1.49968	1.49968	1741	-3.75811	0.0614075
1742	145:10:00.000	-0.0102023	-3.71377	0.0378891	364.012	-1.48037	1.48037			1742	145:10:00.000	-0.0103256	-3.80306	0.039269	368.313	-1.50055	1.50055	1742	-3.75842	0.0631372
1743	145:15:00.000	-0.0102023	-3.71255	0.0378767	363.892	-1.48122	1.48122			1743	145:15:00.000	-0.0103256	-3.80214	0.0392595	368.224	-1.50141	1.50141	1743	-3.75735	0.0633535
1744	145:20:00.000	-0.0102023	-3.71408	0.0378923	364.042	-1.48207	1.48207			1744	145:20:00.000	-0.0103256	-3.80245	0.0392627	368.254	-1.50227	1.50227	1744	-3.75826	0.0624886
1745	145:25:00.000	-0.0102023	-3.7153	0.0379047	364.162	-1.48292	1.48292			1745	145:25:00.000	-0.0103256	-3.80459	0.0392848	368.461	-1.50313	1.50313	1745	-3.75995	0.0631372
1746	145:30:00.000	-0.0102023	-3.71775	0.0379297	364.402	-1.48377	1.48377			1746	145:30:00.000	-0.0103256	-3.80551	0.0392942	368.55	-1.50399	1.50399	1746	-3.76163	0.0620561
1747	145:35:00.000	-0.0102023	-3.71652	0.0379172	364.282	-1.48462	1.48462			1747	145:35:00.000	-0.0102948	-3.80459	0.0391675	369.564	-1.50485	1.50485	1747	-3.76056	0.0622724
1748	145:40:00.000	-0.0101715	-3.71714	0.0378089	365.446	-1.48547	1.48547			1748	145:40:00.000	-0.0103564	-3.80857	0.0394432	367.748	-1.50571	1.50571	1748	-3.76285	0.0646508
1749	145:45:00.000	-0.0102023	-3.71744	0.0379266	364.372	-1.48632	1.48632			1749	145:45:00.000	-0.0103564	-3.80581	0.0394147	367.483	-1.50657	1.50657	1749	-3.76163	0.0624886
1750	145:50:00.000	-0.0102023	-3.71989	0.0379515	364.612	-1.48717	1.48717			1750	145:50:00.000	-0.0103256	-3.80581	0.0392974	368.58	-1.50743	1.50743	1750	-3.76285	0.0607588
1751	145:55:00.000	-0.0101715	-3.72142	0.0378524	365.867	-1.48802	1.48802			1751	145:55:00.000	-0.0103256	-3.80704	0.03931	368.698	-1.50829	1.50829	1751	-3.76423	0.0605426
1752	146:00:00.000	-0.0101715	-3.72081	0.0378462	365.807	-1.48886	1.48886			1752	146:00:00.000	-0.0103256	-3.80765	0.0393163	368.757	-1.50915	1.50915	1752	-3.76423	0.0614075
1753	146:05:00.000	-0.0102332	-3.71958	0.0380631	363.483	-1.48972	1.48972			1753	146:05:00.000	-0.0103256	-3.80857	0.0393258	368.846	-1.51001	1.51001	1753	-3.76407	0.062921
1754	146:10:00.000	-0.0101715	-3.72203	0.0378586	365.927	-1.49057	1.49057			1754	146:10:00.000	-0.0103564	-3.81376	0.039497	368.25	-1.51087	1.51087	1754	-3.7679	0.064867
1755	146:15:00.000	-0.0101715	-3.72233	0.0378618	365.957	-1.49141	1.49141			1755	146:15:00.000	-0.0103256	-3.80918	0.0393321	368.905	-1.51174	1.51174	1755	-3.76576	0.0614075
1756	146:20:00.000	-0.0102023	-3.72081	0.0379609	364.702	-1.49226	1.49226			1756	146:20:00.000	-0.0103564	-3.80765	0.0394337	367.66	-1.5126	1.5126	1756	-3.76423	0.0614075
1757	146:25:00.000	-0.0101715	-3.72142	0.0378524	365.867	-1.49311	1.49311			1757	146:25:00.000	-0.0103564	-3.80734	0.0394305	367.63	-1.51346	1.51346	1757	-3.76438	0.0607588
1758	146:30:00.000	-0.0101407	-3.72172	0.0377408	367.009	-1.49396	1.49396			1758	146:30:00.000	-0.010264	-3.80704	0.0390753	370.912	-1.51432	1.51432	1758	-3.76438	0.0603263
1759	146:35:00.000	-0.0102332	-3.72233	0.0380912	363.752	-1.49481	1.49481			1759	146:35:00.000	-0.0103256	-3.80551	0.0392942	368.55	-1.51518	1.51518	1759	-3.76392	0.0588128
1760	146:40:00.000	-0.010264	-3.73243	0.0383095	363.643	-1.49566	1.49566			1760	146:40:00.000	-0.0103256	-3.81529	0.0393953	369.498	-1.51604	1.51604	1760	-3.77386	0.0585966
1761	146:45:00.000	-0.0101715	-3.73824	0.0380235	367.52	-1.49651	1.49651			1761	146:45:00.000	-0.0103256	-3.82386	0.0394837	370.327	-1.5169	1.5169	1761	-3.78105	0.0605426
1762	146:50:00.000	-0.0101715	-3.73885	0.0380297	367.58	-1.49736	1.49736			1762	146:50:00.000	-0.0103564	-3.82416	0.0396047	369.254	-1.51776	1.51776	1762	-3.7815	0.0603263
1763	146:55:00.000	-0.0101715	-3.73793	0.0380204	367.49	-1.49821	1.49821			1763	146:55:00.000	-0.0103564	-3.8208	0.0395699	368.929	-1.51862	1.51862	1763	-3.77936	0.0585966
1764	147:00:00.000	-0.0102023	-3.73671	0.0381231	366.26	-1.49906	1.49906			1764	147:00:00.000	-0.0103564	-3.81774	0.0395382	368.634	-1.51949	1.51949	1764	-3.77722	0.0572992
1765	147:05:00.000	-0.0101715	-3.73609	0.0380017	367.31	-1.4999	1.4999			1765	147:05:00.000	-0.0103256	-3.81529	0.0393953	369.498	-1.52035	1.52035	1765	-3.77569	0.0560019
1766	147:10:00.000	-0.0101715	-3.73548	0.0379955	367.25	-1.50075	1.50075			1766	147:10:00.000	-0.0103564	-3.81193	0.039478	368.073	-1.52121	1.52121	1766	-3.77371	0.0540559
1767	147:15:00.000	-0.0102023	-3.73579	0.0381138	366.17	-1.5016	1.5016			1767	147:15:00.000	-0.0103564	-3.81162	0.0394749	368.044	-1.52207	1.52207	1767	-3.77371	0.0536234
1768	147:20:00.000	-0.0102023	-3.73365	0.0380919	365.96	-1.50245	1.50245			1768	147:20:00.000	-0.0103564	-3.8104	0.0394622	367.926	-1.52294	1.52294	1768	-3.77202	0.0542721
1769	147:25:00.000	-0.0101715	-3.73273	0.0379675	366.979	-1.5033	1.5033			1769	147:25:00.000	-0.0103256	-3.80918	0.0393321	368.905	-1.5238	1.5238	1769	-3.77095	0.0540559
1770	147:30:00.000	-0.0102332	-3.73212	0.0381914	364.709	-1.50415	1.50415			1770	147:30:00.000	-0.0103564	-3.80857	0.0394432	367.748	-1.52466	1.52466	1770	-3.77034	0.0540559
1771	147:35:00.000	-0.0101715	-3.73059	0.0379457	366.769	-1.505	1.505			1771	147:35:00.000	-0.0103564	-3.80918	0.0394495	367.807	-1.52552	1.52552	1771	-3.76988	0.0555694
1772	147:40:00.000	-0.0102023	-3.72998	0.0380545	365.601	-1.50585	1.50585			1772	147:40:00.000	-0.0103564	-3.80704	0.0394274	367.601	-1.52639	1.52639	1772	-3.76851	0.0544883
1773	147:45:00.000	-0.0102023	-3.72876	0.038042	365.481	-1.5067	1.5067			1773	147:45:00.000	-0.0103256	-3.80887	0.039329	368.876	-1.52725	1.52725	1773	-3.76881	0.0566505
1774	147:50:00.000	-0.0102023	-3.72814	0.0380358	365.421	-1.50755	1.50755			1774	147:50:00.000	-0.0103256	-3.80887	0.039329	368.876	-1.52811	1.52811	1774	-3.76851	0.057083
1775	147:55:00.000	-0.0102332	-3.72692	0.0381382	364.201	-1.5084	1.5084			1775	147:55:00.000	-0.0103564	-3.80734	0.0394305	367.63	-1.52897	1.52897	1775	-3.76713	0.0568668
1776	148:00:00.000	-0.0102332	-3.72631	0.0381319	364.141	-1.50925	1.50925			1776	148:00:00.000	-0.0102948	-3.80367	0.0391581	369.475	-1.52983	1.52983	1776	-3.76499	0.0547045
1777	148:05:00.000	-0.0102023	-3.72509	0.0380046	365.121	-1.51011	1.51011			1777	148:05:00.000	-0.0103564	-3.80704	0.0394274	367.601	-1.53069	1.53069	1777	-3.76606	0.0579479
1778	148:10:00.000	-0.0102023	-3.72539	0.0380077	365.151	-1.51096	1.51096			1778	148:10:00.000	-0.0103564	-3.80704	0.0394274	367.601	-1.53155	1.53155	1778	-3.76621	0.0577317
1779	148:15:00.000	-0.0102023	-3.72356	0.037989	364.971	-1.51181	1.51181			1779	148:15:00.000	-0.0103564	-3.8052	0.0394084	367.424	-1.53242	1.53242	1779	-3.76438	0.0577317
1780	148:20:00.000	-0.0101715	-3.72233	0.0378618	365.957	-1.51265	1.51265			1780	148:20:00.000	-0.0103256	-3.80581	0.0392974	368.58	-1.53328	1.53328	1780	-3.76407	0.059029
1781	148:25:00.000	-0.0102023	-3.72264	0.0379796	364.881	-1.5135	1.5135			1781	148:25:00.000	-0.0103256	-3.80673	0.0393069	368.668	-1.53414	1.53414	1781	-3.76469	0.0594614
1782	148:30:00.000	-0.0102332	-3.72264	0.0380944	363.782	-1.51436	1.51436			1782	148:30:00.000	-0.0103564	-3.80612	0.0394179	367.512	-1.535	1.535	1782	-3.76438	0.059029
1783	148:35:00.000	-0.0101407	-3.72172	0.0377408	367.009	-1.5152	1.5152			1783	148:35:00.000	-0.0103564	-3.8052	0.0394084	367.424	-1.53586	1.53586	1783	-3.76346	0.059029
1784	148:40:00.000	-0.0102332	-3.72172	0.038085	363.693	-1.51605	1.51605			1784	148:40:00.000	-0.0103256	-3.80581	0.0392974	368.58	-1.53673	1.53673	1784	-3.76377	0.0594614
1785	148:45:00.000	-0.0102023	-3.72081	0.0379609	364.702	-1.5169	1.5169			1785	148:45:00.000	-0.0103256	-3.80367	0.0392753	368.372	-1.53759	1.53759	1785	-3.76224	0.0585966
1786	148:50:00.000	-0.0102023	-3.72111	0.037964	364.731	-1.51775	1.51775			1786	148:50:00.000	-0.0103564	-3.80429	0.0393989	367.335	-1.53845	1.53845	1786	-3.7627	0.0588128
1787	148:55:00.000	-0.0102023	-3.72081	0.0379609	364.702	-1.5186	1.5186			1787	148:55:00.000	-0.0103564	-3.80765	0.0394337	367.66	-1.53931	1.53931	1787	-3.76423	0.0614075
1788	149:00:00.000	-0.0102023	-3.72142	0.0379671	364.761	-1.51946	1.51946			1788	149:00:00.000	-0.0103564	-3.80734	0.0394305	367.63	-1.54017	1.54017	1788	-3.76438	0.0607588
1789	149:05:00.000	-0.0101715	-3.72142	0.0378524	365.867	-1.5203	1.5203			1789	149:05:00.000	-0.0103256	-3.80704	0.03931	368.698	-1.54104	1.54104	1789	-3.76423	0.0605426
1790	149:10:00.000	-0.0102023	-3.72081	0.0379609	364.702	-1.52115	1.52115			1790	149:10:00.000	-0.0103873	-3.80581	0.039532	366.392	-1.5419	1.5419	1790	-3.76331	0.0601101
1791	149:15:00.000	-0.0102332	-3.7205	0.0380724	363.573	-1.522	1.522			1791	149:15:00.000	-0.0103564	-3.80612	0.0394179	367.512	-1.54276	1.54276	1791	-3.76331	0.0605426
1792	149:20:00.000	-0.0102023	-3.72081	0.0379609	364.702	-1.52286	1.52286			1792	149:20:00.000	-0.0103564	-3.80673	0.0394242	367.571	-1.54363	1.54363	1792	-3.76377	0.0607588
1793	149:25:00.000	-0.0101715	-3.72111	0.0378493	365.837	-1.5237	1.5237			1793	149:25:00.000	-0.0103256	-3.80643	0.0393037	368.639	-1.54449	1.54449	1793	-3.76377	0.0603263
1794	149:30:00.000	-0.0102023	-3.7205	0.0379578	364.672	-1.52455	1.52455			1794	149:30:00.000	-0.0103256	-3.80643	0.0393037	368.639	-1.54535	1.54535	1794	-3.76346	0.0607588
1795	149:35:00.000	-0.0102023	-3.72111	0.037964	364.731	-1.5254	1.5254			1795	149:35:00.000	-0.0102948	-3.80673	0.0391895	369.772	-1.54621	1.54621	1795	-3.76392	0.0605426
1796	149:40:00.000	-0.0102023	-3.72019	0.0379547	364.642	-1.52625	1.52625			1796	149:40:00.000	-0.0103256	-3.80918	0.0393321	368.905	-1.54707	1.54707	1796	-3.76469	0.062921
1797	149:45:00.000	-0.0102023	-3.7205	0.0379578	364.672	-1.5271	1.5271			1797	149:45:00.000	-0.0103564	-3.80887	0.0394464	367.778	-1.54793	1.54793	1797	-3.76469	0.0624886
1798	149:50:00.000	-0.0102332	-3.71897	0.0380568	363.424	-1.52796	1.52796			1798	149:50:00.000	-0.0103564	-3.80581	0.0394147	367.483	-1.54879	1.54879	1798	-3.76239	0.0614075
1799	149:55:00.000	-0.0101715	-3.71958	0.0378338	365.686	-1.52881	1.52881			1799	149:55:00.000	-0.0103256	-3.80581	0.0392974	368.58	-1.54965	1.54965	1799	-3.7627	0.060975
1800	150:00:00.000	-0.0102332	-3.72264	0.0380944	363.782	-1.52966	1.52966			1800	150:00:00.000	-0.0103564	-3.80826	0.03944	367.719	-1.55052	1.55052	1800	-3.76545	0.0605426
1801	150:05:00.000	-0.0102332	-3.72386	0.0381069	363.902	-1.53051	1.53051			1801	150:05:00.000	-0.0103564	-3.8101	0.039459	367.896	-1.55138	1.55138	1801	-3.76698	0.060975
1802	150:10:00.000	-0.0102332	-3.72356	0.0381037	363.872	-1.53136	1.53136			1802	150:10:00.000	-0.0103256	-3.8101	0.0393416	368.994	-1.55224	1.55224	1802	-3.76683	0.0611912
1803	150:15:00.000	-0.0102332	-3.72356	0.0381037	363.872	-1.53221	1.53221			1803	150:15:00.000	-0.0103256	-3.8101	0.0393416	368.994	-1.5531	1.5531	1803	-3.76683	0.0611912
1804	150:20:00.000	-0.0101715	-3.72295	0.037868	366.017	-1.53306	1.53306			1804	150:20:00.000	-0.0103564	-3.81224	0.0394812	368.103	-1.55396	1.55396	1804	-3.76759	0.0631372
1805	150:25:00.000	-0.0101715	-3.72356	0.0378742	366.077	-1.53391	1.53391			1805	150:25:00.000	-0.0103256	-3.80979	0.0393384	368.965	-1.55482	1.55482	1805	-3.76667	0.060975
1806	150:30:00.000	-0.0101715	-3.72264	0.0378649	365.987	-1.53476	1.53476			1806	150:30:00.000	-0.0103256	-3.8104	0.0393448	369.024	-1.55568	1.55568	1806	-3.76652	0.0620561
1807	150:35:00.000	-0.0102332	-3.72203	0.0380881	363.723	-1.53561	1.53561			1807	150:35:00.000	-0.0103256	-3.81132	0.0393542	369.113	-1.55655	1.55655	1807	-3.76667	0.0631372
1808	150:40:00.000	-0.0102332	-3.72325	0.0381006	363.842	-1.53646	1.53646			1808	150:40:00.000	-0.0103256	-3.81132	0.0393542	369.113	-1.55741	1.55741	1808	-3.76729	0.0622724
1809	150:45:00.000	-0.0101715	-3.72325	0.0378711	366.047	-1.53731	1.53731			1809	150:45:00.000	-0.0103564	-3.81101	0.0394685	367.985	-1.55827	1.55827	1809	-3.76713	0.0620561
1810	150:50:00.000	-0.0102332	-3.72325	0.0381006	363.842	-1.53816	1.53816			1810	150:50:00.000	-0.0103256	-3.81162	0.0393574	369.142	-1.55913	1.55913	1810	-3.76744	0.0624886
1811	150:55:00.000	-0.0102023	-3.72325	0.0379859	364.941	-1.53901	1.53901			1811	150:55:00.000	-0.0103564	-3.81132	0.0394717	368.014	-1.55999	1.55999	1811	-3.76729	0.0622724
1812	151:00:00.000	-0.0102023	-3.72386	0.0379921	365.001	-1.53986	1.53986			1812	151:00:00.000	-0.0103256	-3.81101	0.0393511	369.083	-1.56085	1.56085	1812	-3.76744	0.0616237
1813	151:05:00.000	-0.0102023	-3.72295	0.0379827	364.911	-1.54072	1.54072			1813	151:05:00.000	-0.0103564	-3.81346	0.0394939	368.221	-1.56171	1.56171	1813	-3.7682	0.0640021
1814	151:10:00.000	-0.0102023	-3.72233	0.0379765	364.851	-1.54157	1.54157			1814	151:10:00.000	-0.0103564	-3.81193	0.039478	368.073	-1.56258	1.56258	1814	-3.76713	0.0633535
1815	151:15:00.000	-0.0102023	-3.72295	0.0379827	364.911	-1.54242	1.54242			1815	151:15:00.000	-0.0103564	-3.81315	0.0394907	368.191	-1.56344	1.56344	1815	-3.76805	0.0637859
1816	151:20:00.000	-0.0102023	-3.72356	0.037989	364.971	-1.54327	1.54327			1816	151:20:00.000	-0.0103564	-3.8104	0.0394622	367.926	-1.5643	1.5643	1816	-3.76698	0.0614075
1817	151:25:00.000	-0.0102023	-3.72172	0.0379703	364.791	-1.54412	1.54412			1817	151:25:00.000	-0.0103564	-3.81101	0.0394685	367.985	-1.56517	1.56517	1817	-3.76637	0.0631372
1818	151:30:00.000	-0.0101407	-3.72203	0.0377439	367.039	-1.54496	1.54496			1818	151:30:00.000	-0.0103256	-3.8104	0.0393448	369.024	-1.56603	1.56603	1818	-3.76621	0.0624886
1819	151:35:00.000	-0.0102023	-3.72356	0.037989	364.971	-1.54581	1.54581			1819	151:35:00.000	-0.0103256	-3.81162	0.0393574	369.142	-1.56689	1.56689	1819	-3.76759	0.0622724
1820	151:40:00.000	-0.0102332	-3.72233	0.0380912	363.752	-1.54666	1.54666			1820	151:40:00.000	-0.0103564	-3.81346	0.0394939	368.221	-1.56775	1.56775	1820	-3.7679	0.0644346
1821	151:45:00.000	-0.0102023	-3.72264	0.0379796	364.881	-1.54751	1.54751			1821	151:45:00.000	-0.0103256	-3.80918	0.0393321	368.905	-1.56861	1.56861	1821	-3.76591	0.0611912
1822	151:50:00.000	-0.0102023	-3.72142	0.0379671	364.761	-1.54836	1.54836			1822	151:50:00.000	-0.0103873	-3.81315	0.0396082	367.099	-1.56948	1.56948	1822	-3.76729	0.064867
1823	151:55:00.000	-0.0102023	-3.72142	0.0379671	364.761	-1.54921	1.54921			1823	151:55:00.000	-0.0103564	-3.81132	0.0394717	368.014	-1.57034	1.57034	1823	-3.76637	0.0635697
1824	152:00:00.000	-0.0102332	-3.72295	0.0380975	363.812	-1.55007	1.55007			1824	152:00:00.000	-0.0103256	-3.81162	0.0393574	369.142	-1.5712	1.5712	1824	-3.76729	0.0627048
1825	152:05:00.000	-0.0101715	-3.72264	0.0378649	365.987	-1.55092	1.55092			1825	152:05:00.000	-0.0103256	-3.81224	0.0393637	369.202	-1.57206	1.57206	1825	-3.76744	0.0633535
1826	152:10:00.000	-0.0102023	-3.72325	0.0379859	364.941	-1.55177	1.55177			1826	152:10:00.000	-0.0103564	-3.81224	0.0394812	368.103	-1.57292	1.57292	1826	-3.76774	0.062921
1827	152:15:00.000	-0.0101715	-3.72203	0.0378586	365.927	-1.55261	1.55261			1827	152:15:00.000	-0.0103256	-3.81162	0.0393574	369.142	-1.57379	1.57379	1827	-3.76683	0.0633535
1828	152:20:00.000	-0.0101715	-3.72172	0.0378555	365.897	-1.55346	1.55346			1828	152:20:00.000	-0.0103256	-3.81346	0.0393763	369.32	-1.57465	1.57465	1828	-3.76759	0.064867
1829	152:25:00.000	-0.0102332	-3.72172	0.038085	363.693	-1.55431	1.55431			1829	152:25:00.000	-0.0103256	-3.81254	0.0393669	369.231	-1.57551	1.57551	1829	-3.76713	0.0642184
1830	152:30:00.000	-0.0101715	-3.72356	0.0378742	366.077	-1.55516	1.55516			1830	152:30:00.000	-0.0103256	-3.81376	0.0393795	369.35	-1.57637	1.57637	1830	-3.76866	0.0637859
1831	152:35:00.000	-0.0102023	-3.72264	0.0379796	364.881	-1.55601	1.55601			1831	152:35:00.000	-0.0103256	-3.81071	0.0393479	369.053	-1.57723	1.57723	1831	-3.76667	0.0622724
1832	152:40:00.000	-0.0102023	-3.72448	0.0379983	365.061	-1.55686	1.55686			1832	152:40:00.000	-0.0103256	-3.81101	0.0393511	369.083	-1.57809	1.57809	1832	-3.76774	0.0611912
1833	152:45:00.000	-0.0101715	-3.72325	0.0378711	366.047	-1.55771	1.55771			1833	152:45:00.000	-0.0103564	-3.81346	0.0394939	368.221	-1.57895	1.57895	1833	-3.76836	0.0637859
1834	152:50:00.000	-0.0101407	-3.72417	0.0377656	367.25	-1.55856	1.55856			1834	152:50:00.000	-0.0103564	-3.81193	0.039478	368.073	-1.57981	1.57981	1834	-3.76805	0.0620561
1835	152:55:00.000	-0.0101715	-3.72386	0.0378773	366.107	-1.5594	1.5594			1835	152:55:00.000	-0.0103564	-3.81224	0.0394812	368.103	-1.58068	1.58068	1835	-3.76805	0.0624886
1836	153:00:00.000	-0.0102023	-3.72478	0.0380014	365.091	-1.56025	1.56025			1836	153:00:00.000	-0.0103564	-3.81438	0.0395034	368.309	-1.58154	1.58154	1836	-3.76958	0.0633535
1837	153:05:00.000	-0.0102332	-3.72417	0.03811	363.932	-1.5611	1.5611			1837	153:05:00.000	-0.0103873	-3.81621	0.03964	367.393	-1.5824	1.5824	1837	-3.77019	0.0650833
1838	153:10:00.000	-0.0102332	-3.72448	0.0381131	363.962	-1.56196	1.56196			1838	153:10:00.000	-0.0103256	-3.81407	0.0393827	369.379	-1.58327	1.58327	1838	-3.76927	0.0633535
1839	153:15:00.000	-0.0102332	-3.72386	0.0381069	363.902	-1.56281	1.56281			1839	153:15:00.000	-0.0103256	-3.81468	0.039389	369.438	-1.58413	1.58413	1839	-3.76927	0.0642184
1840	153:20:00.000	-0.0102023	-3.72386	0.0379921	365.001	-1.56366	1.56366			1840	153:20:00.000	-0.0103873	-3.81376	0.0396146	367.158	-1.58499	1.58499	1840	-3.76881	0.0635697
1841	153:25:00.000	-0.0102023	-3.72509	0.0380046	365.121	-1.56451	1.56451			1841	153:25:00.000	-0.0102948	-3.81376	0.0392619	370.455	-1.58585	1.58585	1841	-3.76943	0.0627048
1842	153:30:00.000	-0.0102023	-3.72386	0.0379921	365.001	-1.56536	1.56536			1842	153:30:00.000	-0.0103564	-3.81254	0.0394844	368.132	-1.58671	1.58671	1842	-3.7682	0.0627048
1843	153:35:00.000	-0.0102023	-3.72356	0.037989	364.971	-1.56621	1.56621			1843	153:35:00.000	-0.0103564	-3.81499	0.0395097	368.368	-1.58757	1.58757	1843	-3.76927	0.0646508
1844	153:40:00.000	-0.0101715	-3.72448	0.0378835	366.167	-1.56706	1.56706			1844	153:40:00.000	-0.0103256	-3.8156	0.0393984	369.527	-1.58844	1.58844	1844	-3.77004	0.0644346
1845	153:45:00.000	-0.0102023	-3.72478	0.0380014	365.091	-1.56791	1.56791			1845	153:45:00.000	-0.0103564	-3.81529	0.0395129	368.398	-1.5893	1.5893	1845	-3.77004	0.0640021
1846	153:50:00.000	-0.0101715	-3.72325	0.0378711	366.047	-1.56876	1.56876			1846	153:50:00.000	-0.0103256	-3.81529	0.0393953	369.498	-1.59016	1.59016	1846	-3.76927	0.0650833
1847	153:55:00.000	-0.010264	-3.72386	0.0382216	362.809	-1.56961	1.56961			1847	153:55:00.000	-0.0103564	-3.81774	0.0395382	368.634	-1.59102	1.59102	1847	-3.7708	0.0663806
1848	154:00:00.000	-0.0102023	-3.72386	0.0379921	365.001	-1.57046	1.57046			1848	154:00:00.000	-0.0103564	-3.81499	0.0395097	368.368	-1.59188	1.59188	1848	-3.76943	0.0644346
1849	154:05:00.000	-0.0102332	-3.72509	0.0381194	364.021	-1.57131	1.57131			1849	154:05:00.000	-0.0103564	-3.8156	0.039516	368.428	-1.59275	1.59275	1849	-3.77034	0.0640021
1850	154:10:00.000	-0.0102023	-3.72386	0.0379921	365.001	-1.57216	1.57216			1850	154:10:00.000	-0.0103564	-3.81438	0.0395034	368.309	-1.59361	1.59361	1850	-3.76912	0.0640021
1851	154:15:00.000	-0.0101715	-3.72417	0.0378804	366.137	-1.57301	1.57301			1851	154:15:00.000	-0.0103256	-3.81529	0.0393953	369.498	-1.59447	1.59447	1851	-3.76973	0.0644346
1852	154:20:00.000	-0.0102023	-3.72539	0.0380077	365.151	-1.57386	1.57386			1852	154:20:00.000	-0.0103564	-3.81713	0.0395319	368.575	-1.59533	1.59533	1852	-3.77126	0.064867
1853	154:25:00.000	-0.0102023	-3.72448	0.0379983	365.061	-1.57471	1.57471			1853	154:25:00.000	-0.0103564	-3.81591	0.0395192	368.457	-1.5962	1.5962	1853	-3.77019	0.0646508
1854	154:30:00.000	-0.0102332	-3.72386	0.0381069	363.902	-1.57556	1.57556			1854	154:30:00.000	-0.0103873	-3.81682	0.0396464	367.452	-1.59706	1.59706	1854	-3.77034	0.0657319
1855	154:35:00.000	-0.0102023	-3.7257	0.0380108	365.181	-1.57642	1.57642			1855	154:35:00.000	-0.0103564	-3.81805	0.0395414	368.664	-1.59793	1.59793	1855	-3.77187	0.0652995
1856	154:40:00.000	-0.0101715	-3.72478	0.0378866	366.197	-1.57726	1.57726			1856	154:40:00.000	-0.0103564	-3.81774	0.0395382	368.634	-1.59879	1.59879	1856	-3.77126	0.0657319
1857	154:45:00.000	-0.0102332	-3.72509	0.0381194	364.021	-1.57811	1.57811			1857	154:45:00.000	-0.0103564	-3.81529	0.0395129	368.398	-1.59965	1.59965	1857	-3.77019	0.0637859
1858	154:50:00.000	-0.0102023	-3.72631	0.038017	365.241	-1.57897	1.57897			1858	154:50:00.000	-0.0103564	-3.81713	0.0395319	368.575	-1.60052	1.60052	1858	-3.77172	0.0642184
1859	154:55:00.000	-0.0102023	-3.7257	0.0380108	365.181	-1.57982	1.57982			1859	154:55:00.000	-0.0103564	-3.8156	0.039516	368.428	-1.60138	1.60138	1859	-3.77065	0.0635697
1860	155:00:00.000	-0.0102023	-3.72631	0.038017	365.241	-1.58067	1.58067			1860	155:00:00.000	-0.0103564	-3.81621	0.0395224	368.487	-1.60224	1.60224	1860	-3.77126	0.0635697
1861	155:05:00.000	-0.0102023	-3.72539	0.0380077	365.151	-1.58152	1.58152			1861	155:05:00.000	-0.0103564	-3.81988	0.0395604	368.841	-1.6031	1.6031	1861	-3.77264	0.066813
1862	155:10:00.000	-0.0102023	-3.726	0.0380139	365.211	-1.58237	1.58237			1862	155:10:00.000	-0.0103256	-3.81835	0.0394269	369.794	-1.60397	1.60397	1862	-3.77218	0.0652995
1863	155:15:00.000	-0.0102023	-3.726	0.0380139	365.211	-1.58322	1.58322			1863	155:15:00.000	-0.0103564	-3.82049	0.0395667	368.9	-1.60483	1.60483	1863	-3.77325	0.066813
1864	155:20:00.000	-0.0102023	-3.72784	0.0380326	365.391	-1.58407	1.58407			1864	155:20:00.000	-0.0103564	-3.81774	0.0395382	368.634	-1.60569	1.60569	1864	-3.77279	0.0635697
1865	155:25:00.000	-0.0102023	-3.72692	0.0380233	365.301	-1.58492	1.58492			1865	155:25:00.000	-0.0103256	-3.81774	0.0394205	369.735	-1.60655	1.60655	1865	-3.77233	0.0642184
1866	155:30:00.000	-0.0101715	-3.72662	0.0379053	366.378	-1.58577	1.58577			1866	155:30:00.000	-0.0103256	-3.8208	0.0394521	370.031	-1.60741	1.60741	1866	-3.77371	0.0665968
1867	155:35:00.000	-0.0102332	-3.72662	0.038135	364.171	-1.58662	1.58662			1867	155:35:00.000	-0.0103256	-3.81988	0.0394426	369.942	-1.60827	1.60827	1867	-3.77325	0.0659482
1868	155:40:00.000	-0.0102332	-3.72692	0.0381382	364.201	-1.58747	1.58747			1868	155:40:00.000	-0.0103256	-3.8208	0.0394521	370.031	-1.60913	1.60913	1868	-3.77386	0.0663806
1869	155:45:00.000	-0.0102332	-3.72692	0.0381382	364.201	-1.58832	1.58832			1869	155:45:00.000	-0.0103873	-3.82141	0.039694	367.894	-1.61	1.61	1869	-3.77417	0.066813
1870	155:50:00.000	-0.0102023	-3.72723	0.0380264	365.331	-1.58917	1.58917			1870	155:50:00.000	-0.0103564	-3.81988	0.0395604	368.841	-1.61086	1.61086	1870	-3.77355	0.0655157
1871	155:55:00.000	-0.0102023	-3.72692	0.0380233	365.301	-1.59002	1.59002			1871	155:55:00.000	-0.0103873	-3.82233	0.0397035	367.982	-1.61173	1.61173	1871	-3.77462	0.0674617
1872	156:00:00.000	-0.0102023	-3.72723	0.0380264	365.331	-1.59087	1.59087			1872	156:00:00.000	-0.0102948	-3.81866	0.0393123	370.931	-1.61259	1.61259	1872	-3.77294	0.0646508
1873	156:05:00.000	-0.0102332	-3.72723	0.0381413	364.231	-1.59173	1.59173			1873	156:05:00.000	-0.0103564	-3.81957	0.0395572	368.811	-1.61345	1.61345	1873	-3.7734	0.0652995
1874	156:10:00.000	-0.0102023	-3.72723	0.0380264	365.331	-1.59258	1.59258			1874	156:10:00.000	-0.0103564	-3.82294	0.0395921	369.136	-1.61431	1.61431	1874	-3.77508	0.0676779
1875	156:15:00.000	-0.0102023	-3.72784	0.0380326	365.391	-1.59343	1.59343			1875	156:15:00.000	-0.0102948	-3.8208	0.0393343	371.139	-1.61517	1.61517	1875	-3.77432	0.0657319
1876	156:20:00.000	-0.0102023	-3.72723	0.0380264	365.331	-1.59428	1.59428			1876	156:20:00.000	-0.0103564	-3.81927	0.039554	368.782	-1.61603	1.61603	1876	-3.77325	0.0650833
1877	156:25:00.000	-0.0102023	-3.72814	0.0380358	365.421	-1.59513	1.59513			1877	156:25:00.000	-0.0103564	-3.82141	0.0395762	368.989	-1.61689	1.61689	1877	-3.77478	0.0659482
1878	156:30:00.000	-0.0102332	-3.72845	0.0381538	364.35	-1.59598	1.59598			1878	156:30:00.000	-0.0103564	-3.81957	0.0395572	368.811	-1.61776	1.61776	1878	-3.77401	0.0644346
1879	156:35:00.000	-0.0102023	-3.72753	0.0380295	365.361	-1.59683	1.59683			1879	156:35:00.000	-0.0103873	-3.82141	0.039694	367.894	-1.61862	1.61862	1879	-3.77447	0.0663806
1880	156:40:00.000	-0.0102023	-3.72753	0.0380295	365.361	-1.59768	1.59768			1880	156:40:00.000	-0.0103564	-3.82172	0.0395794	369.018	-1.61949	1.61949	1880	-3.77462	0.0665968
1881	156:45:00.000	-0.0102332	-3.72814	0.0381507	364.32	-1.59853	1.59853			1881	156:45:00.000	-0.0103564	-3.81896	0.0395509	368.752	-1.62035	1.62035	1881	-3.77355	0.0642184
1882	156:50:00.000	-0.0102023	-3.72845	0.0380389	365.451	-1.59938	1.59938			1882	156:50:00.000	-0.0103564	-3.82049	0.0395667	368.9	-1.62121	1.62121	1882	-3.77447	0.0650833
1883	156:55:00.000	-0.0102023	-3.72876	0.038042	365.481	-1.60023	1.60023			1883	156:55:00.000	-0.0103256	-3.82019	0.0394458	369.972	-1.62207	1.62207	1883	-3.77447	0.0646508
1884	157:00:00.000	-0.0101715	-3.72876	0.0379271	366.588	-1.60108	1.60108			1884	157:00:00.000	-0.0103873	-3.82049	0.0396845	367.805	-1.62294	1.62294	1884	-3.77462	0.064867
1885	157:05:00.000	-0.0102023	-3.72906	0.0380451	365.511	-1.60193	1.60193			1885	157:05:00.000	-0.0103256	-3.81927	0.0394363	369.883	-1.6238	1.6238	1885	-3.77417	0.0637859
1886	157:10:00.000	-0.0102023	-3.72876	0.038042	365.481	-1.60278	1.60278			1886	157:10:00.000	-0.0103564	-3.81988	0.0395604	368.841	-1.62466	1.62466	1886	-3.77432	0.0644346
1887	157:15:00.000	-0.0101715	-3.72967	0.0379364	366.678	-1.60363	1.60363			1887	157:15:00.000	-0.0103564	-3.82202	0.0395826	369.048	-1.62553	1.62553	1887	-3.77585	0.0652995
1888	157:20:00.000	-0.0102023	-3.72845	0.0380389	365.451	-1.60448	1.60448			1888	157:20:00.000	-0.0103564	-3.8211	0.039573	368.959	-1.62639	1.62639	1888	-3.77478	0.0655157
1889	157:25:00.000	-0.0102332	-3.73029	0.0381726	364.529	-1.60533	1.60533			1889	157:25:00.000	-0.0103256	-3.82141	0.0394584	370.09	-1.62725	1.62725	1889	-3.77585	0.0644346
1890	157:30:00.000	-0.0101715	-3.73029	0.0379426	366.739	-1.60618	1.60618			1890	157:30:00.000	-0.0103256	-3.82172	0.0394616	370.12	-1.62811	1.62811	1890	-3.776	0.0646508
1891	157:35:00.000	-0.0102332	-3.73059	0.0381757	364.559	-1.60703	1.60703			1891	157:35:00.000	-0.0103256	-3.82202	0.0394647	370.149	-1.62897	1.62897	1891	-3.77631	0.0646508
1892	157:40:00.000	-0.0102023	-3.7312	0.038067	365.721	-1.60788	1.60788			1892	157:40:00.000	-0.0103256	-3.82141	0.0394584	370.09	-1.62983	1.62983	1892	-3.77631	0.0637859
1893	157:45:00.000	-0.0101715	-3.7309	0.0379488	366.799	-1.60873	1.60873			1893	157:45:00.000	-0.0103564	-3.82233	0.0395857	369.077	-1.63069	1.63069	1893	-3.77661	0.0646508
1894	157:50:00.000	-0.0102023	-3.7309	0.0380638	365.691	-1.60958	1.60958			1894	157:50:00.000	-0.0103564	-3.82538	0.0396174	369.372	-1.63156	1.63156	1894	-3.77814	0.066813
1895	157:55:00.000	-0.0102023	-3.7312	0.038067	365.721	-1.61043	1.61043			1895	157:55:00.000	-0.0103564	-3.82355	0.0395984	369.195	-1.63242	1.63242	1895	-3.77738	0.0652995
1896	158:00:00.000	-0.0101407	-3.72998	0.0378245	367.823	-1.61128	1.61128			1896	158:00:00.000	-0.0103256	-3.82202	0.0394647	370.149	-1.63328	1.63328	1896	-3.776	0.0650833
1897	158:05:00.000	-0.0101715	-3.7312	0.037952	366.829	-1.61213	1.61213			1897	158:05:00.000	-0.0103564	-3.82386	0.0396016	369.225	-1.63414	1.63414	1897	-3.77753	0.0655157
1898	158:10:00.000	-0.0102023	-3.7312	0.038067	365.721	-1.61297	1.61297			1898	158:10:00.000	-0.0103256	-3.82294	0.0394742	370.238	-1.635	1.635	1898	-3.77707	0.064867
1899	158:15:00.000	-0.0102332	-3.7312	0.038182	364.619	-1.61383	1.61383			1899	158:15:00.000	-0.0103564	-3.82294	0.0395921	369.136	-1.63587	1.63587	1899	-3.77707	0.064867
1900	158:20:00.000	-0.010264	-3.73212	0.0383064	363.613	-1.61468	1.61468			1900	158:20:00.000	-0.0103256	-3.82263	0.0394711	370.208	-1.63673	1.63673	1900	-3.77738	0.0640021
1901	158:25:00.000	-0.0102023	-3.73151	0.0380701	365.751	-1.61553	1.61553			1901	158:25:00.000	-0.0103564	-3.82233	0.0395857	369.077	-1.63759	1.63759	1901	-3.77692	0.0642184
1902	158:30:00.000	-0.0102023	-3.73181	0.0380732	365.781	-1.61638	1.61638			1902	158:30:00.000	-0.0102948	-3.82202	0.0393469	371.257	-1.63845	1.63845	1902	-3.77692	0.0637859
1903	158:35:00.000	-0.0102023	-3.73212	0.0380763	365.81	-1.61723	1.61723			1903	158:35:00.000	-0.0103564	-3.8208	0.0395699	368.929	-1.63931	1.63931	1903	-3.77646	0.0627048
1904	158:40:00.000	-0.0102023	-3.73181	0.0380732	365.781	-1.61808	1.61808			1904	158:40:00.000	-0.0103564	-3.82263	0.0395889	369.107	-1.64017	1.64017	1904	-3.77722	0.0642184
1905	158:45:00.000	-0.0101715	-3.73212	0.0379613	366.919	-1.61893	1.61893			1905	158:45:00.000	-0.0103564	-3.82202	0.0395826	369.048	-1.64104	1.64104	1905	-3.77707	0.0635697
1906	158:50:00.000	-0.0102023	-3.73273	0.0380826	365.87	-1.61978	1.61978			1906	158:50:00.000	-0.0103564	-3.82386	0.0396016	369.225	-1.6419	1.6419	1906	-3.77829	0.0644346
1907	158:55:00.000	-0.0102023	-3.73273	0.0380826	365.87	-1.62063	1.62063			1907	158:55:00.000	-0.0103564	-3.82049	0.0395667	368.9	-1.64276	1.64276	1907	-3.77661	0.0620561
1908	159:00:00.000	-0.0102023	-3.73181	0.0380732	365.781	-1.62148	1.62148			1908	159:00:00.000	-0.0103256	-3.82447	0.03949	370.386	-1.64362	1.64362	1908	-3.77814	0.0655157
1909	159:05:00.000	-0.0102023	-3.73212	0.0380763	365.81	-1.62233	1.62233			1909	159:05:00.000	-0.0103564	-3.82263	0.0395889	369.107	-1.64449	1.64449	1909	-3.77738	0.0640021
1910	159:10:00.000	-0.0102023	-3.73243	0.0380794	365.84	-1.62318	1.62318			1910	159:10:00.000	-0.0103564	-3.82508	0.0396142	369.343	-1.64535	1.64535	1910	-3.77875	0.0655157
1911	159:15:00.000	-0.0102023	-3.73273	0.0380826	365.87	-1.62403	1.62403			1911	159:15:00.000	-0.0103256	-3.82324	0.0394774	370.268	-1.64621	1.64621	1911	-3.77799	0.0640021
1912	159:20:00.000	-0.0101715	-3.73304	0.0379706	367.009	-1.62488	1.62488			1912	159:20:00.000	-0.0103564	-3.82538	0.0396174	369.372	-1.64707	1.64707	1912	-3.77921	0.0652995
1913	159:25:00.000	-0.0102332	-3.73304	0.0382007	364.798	-1.62573	1.62573			1913	159:25:00.000	-0.0103256	-3.82447	0.03949	370.386	-1.64793	1.64793	1913	-3.77875	0.0646508
1914	159:30:00.000	-0.0102332	-3.73273	0.0381976	364.768	-1.62658	1.62658			1914	159:30:00.000	-0.0103564	-3.82538	0.0396174	369.372	-1.6488	1.6488	1914	-3.77906	0.0655157
1915	159:35:00.000	-0.0102023	-3.73181	0.0380732	365.781	-1.62743	1.62743			1915	159:35:00.000	-0.0103564	-3.82416	0.0396047	369.254	-1.64966	1.64966	1915	-3.77799	0.0652995
1916	159:40:00.000	-0.0102023	-3.73334	0.0380888	365.93	-1.62829	1.62829			1916	159:40:00.000	-0.0103564	-3.82263	0.0395889	369.107	-1.65052	1.65052	1916	-3.77799	0.0631372
1917	159:45:00.000	-0.0101715	-3.73212	0.0379613	366.919	-1.62913	1.62913			1917	159:45:00.000	-0.0103256	-3.82233	0.0394679	370.179	-1.65138	1.65138	1917	-3.77722	0.0637859
1918	159:50:00.000	-0.0102023	-3.73304	0.0380857	365.9	-1.62998	1.62998			1918	159:50:00.000	-0.0103873	-3.82141	0.039694	367.894	-1.65225	1.65225	1918	-3.77722	0.0624886
1919	159:55:00.000	-0.0102023	-3.73273	0.0380826	365.87	-1.63083	1.63083			1919	159:55:00.000	-0.0103564	-3.82141	0.0395762	368.989	-1.65311	1.65311	1919	-3.77707	0.0627048
1920	160:00:00.000	-0.0102332	-3.73212	0.0381914	364.709	-1.63168	1.63168			1920	160:00:00.000	-0.0102948	-3.8208	0.0393343	371.139	-1.65397	1.65397	1920	-3.77646	0.0627048
1921	160:05:00.000	-0.0102023	-3.73151	0.0380701	365.751	-1.63254	1.63254			1921	160:05:00.000	-0.0103256	-3.81835	0.0394269	369.794	-1.65483	1.65483	1921	-3.77493	0.0614075
1922	160:10:00.000	-0.0101715	-3.73181	0.0379582	366.889	-1.63339	1.63339			1922	160:10:00.000	-0.0103256	-3.81957	0.0394395	369.912	-1.65569	1.65569	1922	-3.77569	0.0620561
1923	160:15:00.000	-0.0102023	-3.73548	0.0381106	366.14	-1.63423	1.63423			1923	160:15:00.000	-0.0103564	-3.82324	0.0395952	369.166	-1.65655	1.65655	1923	-3.77936	0.0620561
1924	160:20:00.000	-0.0102332	-3.7364	0.0382352	365.127	-1.63509	1.63509			1924	160:20:00.000	-0.0103256	-3.82202	0.0394647	370.149	-1.65742	1.65742	1924	-3.77921	0.0605426
1925	160:25:00.000	-0.0101715	-3.73548	0.0379955	367.25	-1.63594	1.63594			1925	160:25:00.000	-0.0103256	-3.82538	0.0394995	370.475	-1.65828	1.65828	1925	-3.78043	0.0635697
1926	160:30:00.000	-0.0101715	-3.73487	0.0379893	367.19	-1.63678	1.63678			1926	160:30:00.000	-0.0103564	-3.82324	0.0395952	369.166	-1.65914	1.65914	1926	-3.77906	0.0624886
1927	160:35:00.000	-0.0102023	-3.73579	0.0381138	366.17	-1.63763	1.63763			1927	160:35:00.000	-0.0103256	-3.82416	0.0394868	370.356	-1.66	1.66	1927	-3.77998	0.0624886
1928	160:40:00.000	-0.0102023	-3.73548	0.0381106	366.14	-1.63848	1.63848			1928	160:40:00.000	-0.0103564	-3.8263	0.0396269	369.461	-1.66086	1.66086	1928	-3.78089	0.0642184
1929	160:45:00.000	-0.0102023	-3.73457	0.0381013	366.05	-1.63933	1.63933			1929	160:45:00.000	-0.0103564	-3.82355	0.0395984	369.195	-1.66172	1.66172	1929	-3.77906	0.062921
1930	160:50:00.000	-0.0102023	-3.73548	0.0381106	366.14	-1.64018	1.64018			1930	160:50:00.000	-0.0103873	-3.82477	0.0397289	368.217	-1.66259	1.66259	1930	-3.78013	0.0631372
1931	160:55:00.000	-0.0102332	-3.73426	0.0382133	364.918	-1.64103	1.64103			1931	160:55:00.000	-0.0103564	-3.82538	0.0396174	369.372	-1.66345	1.66345	1931	-3.77982	0.0644346
1932	161:00:00.000	-0.0102023	-3.73518	0.0381075	366.11	-1.64189	1.64189			1932	161:00:00.000	-0.0103256	-3.82447	0.03949	370.386	-1.66431	1.66431	1932	-3.77982	0.0631372
1933	161:05:00.000	-0.0101715	-3.73426	0.0379831	367.129	-1.64273	1.64273			1933	161:05:00.000	-0.0103564	-3.82416	0.0396047	369.254	-1.66518	1.66518	1933	-3.77921	0.0635697
1934	161:10:00.000	-0.0102023	-3.73426	0.0380982	366.02	-1.64358	1.64358			1934	161:10:00.000	-0.0103256	-3.82386	0.0394837	370.327	-1.66604	1.66604	1934	-3.77906	0.0633535
1935	161:15:00.000	-0.0101715	-3.73334	0.0379737	367.039	-1.64443	1.64443			1935	161:15:00.000	-0.0103256	-3.82172	0.0394616	370.12	-1.6669	1.6669	1935	-3.77753	0.0624886
1936	161:20:00.000	-0.0101407	-3.73304	0.0378556	368.125	-1.64528	1.64528			1936	161:20:00.000	-0.0103256	-3.82202	0.0394647	370.149	-1.66776	1.66776	1936	-3.77753	0.062921
1937	161:25:00.000	-0.0102023	-3.73365	0.0380919	365.96	-1.64613	1.64613			1937	161:25:00.000	-0.0103256	-3.82416	0.0394868	370.356	-1.66862	1.66862	1937	-3.77891	0.0640021
1938	161:30:00.000	-0.0102023	-3.73304	0.0380857	365.9	-1.64698	1.64698			1938	161:30:00.000	-0.0102948	-3.82386	0.0393658	371.436	-1.66948	1.66948	1938	-3.77845	0.0642184
1939	161:35:00.000	-0.0102332	-3.73304	0.0382007	364.798	-1.64783	1.64783			1939	161:35:00.000	-0.0103256	-3.82477	0.0394932	370.416	-1.67034	1.67034	1939	-3.77891	0.064867
1940	161:40:00.000	-0.0102023	-3.73273	0.0380826	365.87	-1.64868	1.64868			1940	161:40:00.000	-0.0103564	-3.82386	0.0396016	369.225	-1.6712	1.6712	1940	-3.77829	0.0644346
1941	161:45:00.000	-0.0102023	-3.73273	0.0380826	365.87	-1.64953	1.64953			1941	161:45:00.000	-0.0103564	-3.82294	0.0395921	369.136	-1.67206	1.67206	1941	-3.77783	0.0637859
1942	161:50:00.000	-0.0101715	-3.73181	0.0379582	366.889	-1.65038	1.65038			1942	161:50:00.000	-0.0102948	-3.82263	0.0393532	371.317	-1.67292	1.67292	1942	-3.77722	0.0642184
1943	161:55:00.000	-0.0102023	-3.73212	0.0380763	365.81	-1.65123	1.65123			1943	161:55:00.000	-0.0102948	-3.82324	0.0393595	371.376	-1.67378	1.67378	1943	-3.77768	0.0644346
1944	162:00:00.000	-0.0102023	-3.73181	0.0380732	365.781	-1.65208	1.65208			1944	162:00:00.000	-0.0103256	-3.82202	0.0394647	370.149	-1.67464	1.67464	1944	-3.77692	0.0637859
1945	162:05:00.000	-0.0102023	-3.73151	0.0380701	365.751	-1.65293	1.65293			1945	162:05:00.000	-0.0103256	-3.82263	0.0394711	370.208	-1.6755	1.6755	1945	-3.77707	0.0644346
1946	162:10:00.000	-0.0102023	-3.7312	0.038067	365.721	-1.65378	1.65378			1946	162:10:00.000	-0.0103564	-3.82019	0.0395635	368.87	-1.67636	1.67636	1946	-3.77569	0.062921
1947	162:15:00.000	-0.0101715	-3.73181	0.0379582	366.889	-1.65463	1.65463			1947	162:15:00.000	-0.0102948	-3.82172	0.0393438	371.228	-1.67722	1.67722	1947	-3.77676	0.0635697
1948	162:20:00.000	-0.0102023	-3.73273	0.0380826	365.87	-1.65548	1.65548			1948	162:20:00.000	-0.0103256	-3.82172	0.0394616	370.12	-1.67808	1.67808	1948	-3.77722	0.062921
1949	162:25:00.000	-0.0102332	-3.73151	0.0381851	364.649	-1.65633	1.65633			1949	162:25:00.000	-0.0103256	-3.82355	0.0394805	370.297	-1.67894	1.67894	1949	-3.77753	0.0650833
1950	162:30:00.000	-0.0101407	-3.7312	0.037837	367.944	-1.65718	1.65718			1950	162:30:00.000	-0.0103564	-3.82172	0.0395794	369.018	-1.6798	1.6798	1950	-3.77646	0.0640021
1951	162:35:00.000	-0.0102023	-3.73151	0.0380701	365.751	-1.65802	1.65802			1951	162:35:00.000	-0.0103256	-3.82355	0.0394805	370.297	-1.68067	1.68067	1951	-3.77753	0.0650833
1952	162:40:00.000	-0.0102023	-3.73029	0.0380576	365.631	-1.65887	1.65887			1952	162:40:00.000	-0.0103256	-3.82416	0.0394868	370.356	-1.68153	1.68153	1952	-3.77722	0.0663806
1953	162:45:00.000	-0.0102023	-3.73059	0.0380607	365.661	-1.65972	1.65972			1953	162:45:00.000	-0.0103564	-3.82263	0.0395889	369.107	-1.68239	1.68239	1953	-3.77661	0.0650833
1954	162:50:00.000	-0.0102023	-3.7312	0.038067	365.721	-1.66057	1.66057			1954	162:50:00.000	-0.0103564	-3.82294	0.0395921	369.136	-1.68325	1.68325	1954	-3.77707	0.064867
1955	162:55:00.000	-0.0102023	-3.73059	0.0380607	365.661	-1.66142	1.66142			1955	162:55:00.000	-0.0103256	-3.82355	0.0394805	370.297	-1.68411	1.68411	1955	-3.77707	0.0657319
1956	163:00:00.000	-0.0101715	-3.7312	0.037952	366.829	-1.66227	1.66227			1956	163:00:00.000	-0.0103256	-3.82294	0.0394742	370.238	-1.68497	1.68497	1956	-3.77707	0.064867
1957	163:05:00.000	-0.0102023	-3.7309	0.0380638	365.691	-1.66312	1.66312			1957	163:05:00.000	-0.0103256	-3.82355	0.0394805	370.297	-1.68583	1.68583	1957	-3.77722	0.0655157
1958	163:10:00.000	-0.0102023	-3.7312	0.038067	365.721	-1.66397	1.66397			1958	163:10:00.000	-0.0103256	-3.82233	0.0394679	370.179	-1.68669	1.68669	1958	-3.77676	0.0644346
1959	163:15:00.000	-0.0102023	-3.73059	0.0380607	365.661	-1.66482	1.66482			1959	163:15:00.000	-0.0103256	-3.82355	0.0394805	370.297	-1.68755	1.68755	1959	-3.77707	0.0657319
1960	163:20:00.000	-0.0102023	-3.73059	0.0380607	365.661	-1.66567	1.66567			1960	163:20:00.000	-0.0103256	-3.82355	0.0394805	370.297	-1.68842	1.68842	1960	-3.77707	0.0657319
1961	163:25:00.000	-0.0102023	-3.73029	0.0380576	365.631	-1.66652	1.66652			1961	163:25:00.000	-0.0103256	-3.82324	0.0394774	370.268	-1.68928	1.68928	1961	-3.77676	0.0657319
1962	163:30:00.000	-0.0102023	-3.73059	0.0380607	365.661	-1.66737	1.66737			1962	163:30:00.000	-0.0103256	-3.82508	0.0394963	370.445	-1.69014	1.69014	1962	-3.77783	0.066813
1963	163:35:00.000	-0.0102023	-3.73059	0.0380607	365.661	-1.66822	1.66822			1963	163:35:00.000	-0.0103564	-3.82294	0.0395921	369.136	-1.691	1.691	1963	-3.77676	0.0652995
1964	163:40:00.000	-0.0102332	-3.73059	0.0381757	364.559	-1.66908	1.66908			1964	163:40:00.000	-0.0103564	-3.82324	0.0395952	369.166	-1.69186	1.69186	1964	-3.77692	0.0655157
1965	163:45:00.000	-0.0102023	-3.73212	0.0380763	365.81	-1.66993	1.66993			1965	163:45:00.000	-0.0103256	-3.82141	0.0394584	370.09	-1.69272	1.69272	1965	-3.77676	0.0631372
1966	163:50:00.000	-0.0102023	-3.72937	0.0380482	365.541	-1.67078	1.67078			1966	163:50:00.000	-0.0103564	-3.82263	0.0395889	369.107	-1.69358	1.69358	1966	-3.776	0.0659482
1967	163:55:00.000	-0.0101715	-3.7309	0.0379488	366.799	-1.67163	1.67163			1967	163:55:00.000	-0.0103256	-3.82294	0.0394742	370.238	-1.69445	1.69445	1967	-3.77692	0.0650833
1968	164:00:00.000	-0.0102023	-3.7309	0.0380638	365.691	-1.67247	1.67247			1968	164:00:00.000	-0.0103564	-3.82294	0.0395921	369.136	-1.69531	1.69531	1968	-3.77692	0.0650833
1969	164:05:00.000	-0.0102332	-3.73151	0.0381851	364.649	-1.67333	1.67333			1969	164:05:00.000	-0.0102948	-3.82141	0.0393406	371.198	-1.69617	1.69617	1969	-3.77646	0.0635697
1970	164:10:00.000	-0.0101715	-3.7312	0.037952	366.829	-1.67418	1.67418			1970	164:10:00.000	-0.0103256	-3.82202	0.0394647	370.149	-1.69703	1.69703	1970	-3.77661	0.0642184
1971	164:15:00.000	-0.0102023	-3.7312	0.038067	365.721	-1.67503	1.67503			1971	164:15:00.000	-0.0103256	-3.82386	0.0394837	370.327	-1.69789	1.69789	1971	-3.77753	0.0655157
1972	164:20:00.000	-0.0102023	-3.73059	0.0380607	365.661	-1.67588	1.67588			1972	164:20:00.000	-0.0103256	-3.82416	0.0394868	370.356	-1.69875	1.69875	1972	-3.77738	0.0661644
1973	164:25:00.000	-0.0102023	-3.73243	0.0380794	365.84	-1.67673	1.67673			1973	164:25:00.000	-0.0103256	-3.82294	0.0394742	370.238	-1.69961	1.69961	1973	-3.77768	0.0640021
1974	164:30:00.000	-0.0101715	-3.73212	0.0379613	366.919	-1.67757	1.67757			1974	164:30:00.000	-0.0103256	-3.82294	0.0394742	370.238	-1.70047	1.70047	1974	-3.77753	0.0642184
1975	164:35:00.000	-0.0102023	-3.7312	0.038067	365.721	-1.67842	1.67842			1975	164:35:00.000	-0.0102948	-3.82569	0.0393847	371.614	-1.70133	1.70133	1975	-3.77845	0.066813
1976	164:40:00.000	-0.0102023	-3.73059	0.0380607	365.661	-1.67927	1.67927			1976	164:40:00.000	-0.0103564	-3.82508	0.0396142	369.343	-1.70219	1.70219	1976	-3.77783	0.066813
1977	164:45:00.000	-0.0102023	-3.73181	0.0380732	365.781	-1.68012	1.68012			1977	164:45:00.000	-0.0103256	-3.82508	0.0394963	370.445	-1.70305	1.70305	1977	-3.77845	0.0659482
1978	164:50:00.000	-0.0102332	-3.7309	0.0381788	364.589	-1.68098	1.68098			1978	164:50:00.000	-0.0102948	-3.82447	0.0393721	371.495	-1.70391	1.70391	1978	-3.77768	0.0661644
1979	164:55:00.000	-0.0101715	-3.73273	0.0379675	366.979	-1.68183	1.68183			1979	164:55:00.000	-0.0102948	-3.82416	0.039369	371.465	-1.70477	1.70477	1979	-3.77845	0.0646508
1980	165:00:00.000	-0.0102023	-3.73273	0.0380826	365.87	-1.68267	1.68267			1980	165:00:00.000	-0.0102948	-3.82386	0.0393658	371.436	-1.70563	1.70563	1980	-3.77829	0.0644346
1981	165:05:00.000	-0.0102023	-3.73151	0.0380701	365.751	-1.68352	1.68352			1981	165:05:00.000	-0.0103564	-3.82447	0.0396079	369.284	-1.70649	1.70649	1981	-3.77799	0.0657319
1982	165:10:00.000	-0.0101715	-3.73181	0.0379582	366.889	-1.68437	1.68437			1982	165:10:00.000	-0.0103256	-3.82508	0.0394963	370.445	-1.70735	1.70735	1982	-3.77845	0.0659482
1983	165:15:00.000	-0.0101407	-3.73151	0.0378401	367.974	-1.68522	1.68522			1983	165:15:00.000	-0.0103564	-3.82508	0.0396142	369.343	-1.70821	1.70821	1983	-3.77829	0.0661644
1984	165:20:00.000	-0.0102023	-3.7312	0.038067	365.721	-1.68607	1.68607			1984	165:20:00.000	-0.0103564	-3.82569	0.0396206	369.402	-1.70907	1.70907	1984	-3.77845	0.066813
1985	165:25:00.000	-0.0102023	-3.73243	0.0380794	365.84	-1.68692	1.68692			1985	165:25:00.000	-0.0103256	-3.82538	0.0394995	370.475	-1.70993	1.70993	1985	-3.77891	0.0657319
1986	165:30:00.000	-0.0102023	-3.73212	0.0380763	365.81	-1.68777	1.68777			1986	165:30:00.000	-0.0103564	-3.826	0.0396237	369.431	-1.7108	1.7108	1986	-3.77906	0.0663806
1987	165:35:00.000	-0.0102023	-3.73273	0.0380826	365.87	-1.68862	1.68862			1987	165:35:00.000	-0.0103564	-3.82722	0.0396364	369.55	-1.71166	1.71166	1987	-3.77998	0.066813
1988	165:40:00.000	-0.0102023	-3.73273	0.0380826	365.87	-1.68947	1.68947			1988	165:40:00.000	-0.0103564	-3.826	0.0396237	369.431	-1.71252	1.71252	1988	-3.77936	0.0659482
1989	165:45:00.000	-0.0102023	-3.73365	0.0380919	365.96	-1.69032	1.69032			1989	165:45:00.000	-0.0103256	-3.82508	0.0394963	370.445	-1.71338	1.71338	1989	-3.77936	0.0646508
1990	165:50:00.000	-0.0102023	-3.73334	0.0380888	365.93	-1.69117	1.69117			1990	165:50:00.000	-0.0103564	-3.8263	0.0396269	369.461	-1.71425	1.71425	1990	-3.77982	0.0657319
1991	165:55:00.000	-0.0102332	-3.73304	0.0382007	364.798	-1.69202	1.69202			1991	165:55:00.000	-0.0103564	-3.82569	0.0396206	369.402	-1.71511	1.71511	1991	-3.77936	0.0655157
1992	166:00:00.000	-0.0102023	-3.73334	0.0380888	365.93	-1.69287	1.69287			1992	166:00:00.000	-0.0103564	-3.8263	0.0396269	369.461	-1.71597	1.71597	1992	-3.77982	0.0657319
1993	166:05:00.000	-0.0101715	-3.73395	0.03798	367.099	-1.69372	1.69372			1993	166:05:00.000	-0.0103256	-3.82661	0.0395121	370.593	-1.71683	1.71683	1993	-3.78028	0.0655157
1994	166:10:00.000	-0.0102023	-3.73487	0.0381044	366.08	-1.69457	1.69457			1994	166:10:00.000	-0.0103256	-3.82844	0.0395311	370.771	-1.71769	1.71769	1994	-3.78166	0.0661644
1995	166:15:00.000	-0.0102023	-3.73487	0.0381044	366.08	-1.69542	1.69542			1995	166:15:00.000	-0.0103256	-3.82569	0.0395026	370.505	-1.71855	1.71855	1995	-3.78028	0.0642184
1996	166:20:00.000	-0.0102023	-3.73243	0.0380794	365.84	-1.69627	1.69627			1996	166:20:00.000	-0.0103256	-3.82722	0.0395184	370.653	-1.71942	1.71942	1996	-3.77982	0.0670293
1997	166:25:00.000	-0.0102023	-3.73273	0.0380826	365.87	-1.69712	1.69712			1997	166:25:00.000	-0.0103256	-3.82814	0.0395279	370.741	-1.72028	1.72028	1997	-3.78043	0.0674617
1998	166:30:00.000	-0.0102023	-3.73304	0.0380857	365.9	-1.69797	1.69797			1998	166:30:00.000	-0.0103256	-3.83028	0.03955	370.949	-1.72114	1.72114	1998	-3.78166	0.0687591
1999	166:35:00.000	-0.0102332	-3.73212	0.0381914	364.709	-1.69882	1.69882			1999	166:35:00.000	-0.0103256	-3.82538	0.0394995	370.475	-1.722	1.722	1999	-3.77875	0.0659482
[truncated: 618 more rows]

## Sheet: Abiotic 25 mA
Index	Test_Time(s)	Current(A)	Voltage(V)	OCP(V)	Power(W)	Load(Ohm)	Acc.Q(Ah)			Index	Test_Time(s)	Current(A)	Voltage(V)	OCP(V)	Power(W)	Load(Ohm)	Acc.Q(Ah)	Index	Avg.V	Std.V
1	00:05:00.000	-0.0251822	-5.38245	0.135542	213.74	-0.00209852	0.00209852			1	00:05:00.000	-0.0251822	-5.68946	0.143273	225.932	-0.00209852	0.00209852	1	-5.53595	0.217088		12	0.0416667	-5.56194	0.218386
2	00:10:00.000	-0.0251822	-5.39927	0.135965	214.408	-0.00419703	0.00419703			2	00:10:00.000	-0.0251822	-5.7127	0.143858	226.855	-0.00419703	0.00419703	2	-5.55598	0.221629		24	0.0833333	-5.49115	0.205628
3	00:15:00.000	-0.025213	-5.4066	0.136317	214.437	-0.00629683	0.00629683			3	00:15:00.000	-0.0251822	-5.72493	0.144166	227.34	-0.00629555	0.00629555	3	-5.56577	0.225089		36	0.125	-5.34851	0.188979
4	00:20:00.000	-0.025213	-5.41394	0.136502	214.728	-0.00839792	0.00839792			4	00:20:00.000	-0.0251205	-5.72982	0.143936	228.093	-0.00839149	0.00839149	4	-5.57188	0.223359		48	0.166667	-5.23705	0.177087
5	00:25:00.000	-0.0252438	-5.417	0.136746	214.587	-0.0105003	0.0105003			5	00:25:00.000	-0.0251514	-5.72951	0.144105	227.801	-0.0104862	0.0104862	5	-5.57326	0.22098		60	0.208333	-5.15127	0.168654
6	00:30:00.000	-0.0251822	-5.41853	0.13645	215.173	-0.0126014	0.0126014			6	00:30:00.000	-0.0251514	-5.72768	0.144059	227.728	-0.0125821	0.0125821	6	-5.57311	0.218602		72	0.25	-5.08094	0.159573
7	00:35:00.000	-0.025213	-5.41975	0.136648	214.959	-0.0147012	0.0147012			7	00:35:00.000	-0.0251822	-5.72737	0.144228	227.437	-0.0146793	0.0146793	7	-5.57356	0.217521		84	0.291667	-5.02391	0.1546
8	00:40:00.000	-0.0251822	-5.41822	0.136443	215.161	-0.016801	0.016801			8	00:40:00.000	-0.0251822	-5.72187	0.144089	227.219	-0.0167779	0.0167779	8	-5.57005	0.21471		96	0.333333	-4.98171	0.14941
9	00:45:00.000	-0.025213	-5.41731	0.136587	214.862	-0.0189008	0.0189008			9	00:45:00.000	-0.0251514	-5.72218	0.143921	227.51	-0.0188751	0.0188751	9	-5.56974	0.215575		108	0.375	-4.93967	0.146167
10	00:50:00.000	-0.025213	-5.41364	0.136494	214.716	-0.0210019	0.0210019			10	00:50:00.000	-0.0251514	-5.72034	0.143874	227.437	-0.020971	0.020971	10	-5.56699	0.216872		120	0.416667	-4.90466	0.143789
11	00:55:00.000	-0.025213	-5.40844	0.136363	214.51	-0.0231029	0.0231029			11	00:55:00.000	-0.0251514	-5.71331	0.143698	227.157	-0.023067	0.023067	11	-5.56087	0.215575		132	0.458333	-4.87148	0.150492
12	01:00:00.000	-0.0252438	-5.40752	0.136507	214.212	-0.0252053	0.0252053			12	01:00:00.000	-0.0251822	-5.71637	0.143951	227	-0.0251642	0.0251642	12	-5.56194	0.218386		144	0.5	-4.84763	0.149627
13	01:05:00.000	-0.0252438	-5.40385	0.136414	214.066	-0.027309	0.027309			13	01:05:00.000	-0.0251822	-5.7127	0.143858	226.855	-0.0272627	0.0272627	13	-5.55827	0.218386		156	0.541667	-4.82531	0.147464
14	01:10:00.000	-0.025213	-5.39927	0.136132	214.146	-0.0294113	0.0294113			14	01:10:00.000	-0.025213	-5.70903	0.143942	226.432	-0.0293625	0.0293625	14	-5.55415	0.219034		168	0.583333	-4.80635	0.146167
15	01:15:00.000	-0.025213	-5.3959	0.136047	214.013	-0.0315124	0.0315124			15	01:15:00.000	-0.0251822	-5.70566	0.143681	226.575	-0.0314623	0.0314623	15	-5.55078	0.219034		180	0.625	-4.79106	0.144437
16	01:20:00.000	-0.0252438	-5.3907	0.136082	213.545	-0.0336148	0.0336148			16	01:20:00.000	-0.0251205	-5.69924	0.143168	226.876	-0.0335583	0.0335583	16	-5.54497	0.218169		192	0.666667	-4.77699	0.142275
17	01:25:00.000	-0.0252438	-5.38673	0.135982	213.388	-0.0357184	0.0357184			17	01:25:00.000	-0.0251822	-5.69588	0.143435	226.187	-0.0356542	0.0356542	17	-5.5413	0.218602		204	0.708333	-4.76338	0.138599
18	01:30:00.000	-0.0252438	-5.38306	0.135889	213.243	-0.0378221	0.0378221			18	01:30:00.000	-0.0251822	-5.69037	0.143296	225.968	-0.0377527	0.0377527	18	-5.53672	0.217305		216	0.75	-4.75727	0.13341
19	01:35:00.000	-0.025213	-5.38336	0.135731	213.515	-0.0399245	0.0399245			19	01:35:00.000	-0.0251822	-5.69129	0.143319	226.005	-0.0398513	0.0398513	19	-5.53733	0.217737		228	0.791667	-4.73907	0.138815
20	01:40:00.000	-0.025213	-5.38367	0.135739	213.527	-0.0420255	0.0420255			20	01:40:00.000	-0.0251514	-5.6867	0.143028	226.099	-0.0419485	0.0419485	20	-5.53519	0.214277		240	0.833333	-4.72898	0.138383
21	01:45:00.000	-0.025213	-5.37603	0.135546	213.224	-0.0441266	0.0441266			21	01:45:00.000	-0.0251514	-5.676	0.142759	225.674	-0.0440444	0.0440444	21	-5.52601	0.212115		252	0.875	-4.7218	0.137302
22	01:50:00.000	-0.0252438	-5.36746	0.135495	212.625	-0.046229	0.046229			22	01:50:00.000	-0.0251514	-5.66438	0.142467	225.212	-0.0461404	0.0461404	22	-5.51592	0.209953		264	0.916667	-4.71522	0.136221
23	01:55:00.000	-0.025213	-5.35737	0.135076	212.484	-0.0483314	0.0483314			23	01:55:00.000	-0.0251822	-5.65185	0.142326	224.438	-0.0482376	0.0482376	23	-5.50461	0.208223		276	0.958333	-4.70911	0.134491
24	02:00:00.000	-0.0251822	-5.34575	0.134618	212.283	-0.0504312	0.0504312			24	02:00:00.000	-0.0251822	-5.63656	0.141941	223.831	-0.0503361	0.0503361	24	-5.49115	0.205628		288	1	-4.70406	0.132113
25	02:05:00.000	-0.025213	-5.33444	0.134497	211.575	-0.052531	0.052531			25	02:05:00.000	-0.0251822	-5.62188	0.141571	223.248	-0.0524346	0.0524346	25	-5.47816	0.20325		300	1.04167	-4.69993	0.132329
26	02:10:00.000	-0.0252438	-5.32251	0.134361	210.844	-0.0546333	0.0546333			26	02:10:00.000	-0.0251822	-5.60904	0.141248	222.738	-0.0545332	0.0545332	26	-5.46577	0.202601		312	1.08333	-4.6903	0.136869
27	02:15:00.000	-0.025213	-5.3112	0.133911	210.653	-0.0567357	0.0567357			27	02:15:00.000	-0.0251514	-5.59619	0.140752	222.501	-0.0566304	0.0566304	27	-5.4537	0.20152		324	1.125	-4.68801	0.135788
28	02:20:00.000	-0.025213	-5.29989	0.133626	210.204	-0.0588368	0.0588368			28	02:20:00.000	-0.0251514	-5.58213	0.140398	221.941	-0.0587263	0.0587263	28	-5.44101	0.199574		336	1.16667	-4.68984	0.131464
29	02:25:00.000	-0.0252438	-5.28735	0.133473	209.451	-0.0609392	0.0609392			29	02:25:00.000	-0.025213	-5.56867	0.140403	220.865	-0.0608249	0.0608249	29	-5.42801	0.198926		348	1.20833	-4.68373	0.130599
30	02:30:00.000	-0.0252438	-5.27756	0.133226	209.063	-0.0630428	0.0630428			30	02:30:00.000	-0.0251822	-5.55461	0.139877	220.577	-0.0629247	0.0629247	30	-5.41608	0.195898		360	1.25	-4.67883	0.128004
31	02:35:00.000	-0.0252438	-5.26564	0.132925	208.591	-0.0651465	0.0651465			31	02:35:00.000	-0.025213	-5.54268	0.139748	219.834	-0.0650245	0.0650245	31	-5.40416	0.195898		372	1.29167	-4.67516	0.126274
32	02:40:00.000	-0.0252438	-5.25616	0.132686	208.216	-0.0672501	0.0672501			32	02:40:00.000	-0.0251822	-5.52922	0.139238	219.569	-0.0671243	0.0671243	32	-5.39269	0.193088		384	1.33333	-4.67425	0.126707
33	02:45:00.000	-0.0252438	-5.24484	0.1324	207.767	-0.0693538	0.0693538			33	02:45:00.000	-0.0251822	-5.51822	0.138961	219.132	-0.0692228	0.0692228	33	-5.38153	0.193304		396	1.375	-4.67149	0.126274
34	02:50:00.000	-0.025213	-5.23536	0.131999	207.645	-0.0714561	0.0714561			34	02:50:00.000	-0.0251822	-5.50415	0.138607	218.573	-0.0713213	0.0713213	34	-5.36976	0.19006		408	1.41667	-4.66951	0.124761
35	02:55:00.000	-0.0252438	-5.22344	0.13186	206.919	-0.0735585	0.0735585			35	02:55:00.000	-0.0251514	-5.49406	0.138183	218.44	-0.0734185	0.0734185	35	-5.35875	0.191358		420	1.45833	-4.6692	0.123896
36	03:00:00.000	-0.0252438	-5.21488	0.131643	206.58	-0.0756622	0.0756622			36	03:00:00.000	-0.025213	-5.48213	0.138221	217.433	-0.075517	0.075517	36	-5.34851	0.188979		432	1.5	-4.66614	0.120436
37	03:05:00.000	-0.0253055	-5.2054	0.131725	205.702	-0.0777684	0.0777684			37	03:05:00.000	-0.0251822	-5.47113	0.137775	217.262	-0.0776168	0.0776168	37	-5.33826	0.187898		444	1.54167	-4.66049	0.126274
38	03:10:00.000	-0.0251822	-5.19561	0.130837	206.321	-0.079872	0.079872			38	03:10:00.000	-0.0251822	-5.45981	0.13749	216.812	-0.0797153	0.0797153	38	-5.32771	0.186817		456	1.58333	-4.66706	0.122599
39	03:15:00.000	-0.025213	-5.18644	0.130766	205.705	-0.0819718	0.0819718			39	03:15:00.000	-0.0251822	-5.44789	0.13719	216.339	-0.0818139	0.0818139	39	-5.31716	0.184871		468	1.625	-4.66309	0.122599
40	03:20:00.000	-0.0251822	-5.17757	0.130383	205.604	-0.0840716	0.0840716			40	03:20:00.000	-0.0251514	-5.43902	0.136799	216.251	-0.0839111	0.0839111	40	-5.30829	0.184871		480	1.66667	-4.65957	0.123247
41	03:25:00.000	-0.025213	-5.16962	0.130342	205.038	-0.0861714	0.0861714			41	03:25:00.000	-0.0251822	-5.42862	0.136705	215.574	-0.0860083	0.0860083	41	-5.29912	0.183141		492	1.70833	-4.65544	0.121734
42	03:30:00.000	-0.0252747	-5.16075	0.130436	204.187	-0.0882751	0.0882751			42	03:30:00.000	-0.025213	-5.41884	0.136625	214.922	-0.0881081	0.0881081	42	-5.28979	0.182493		504	1.75	-4.65284	0.119355
43	03:35:00.000	-0.0252438	-5.1525	0.130069	204.109	-0.09038	0.09038			43	03:35:00.000	-0.0251822	-5.40844	0.136196	214.772	-0.0902079	0.0902079	43	-5.28047	0.180979		516	1.79167	-4.65009	0.118058
44	03:40:00.000	-0.025213	-5.14455	0.12971	204.043	-0.0924824	0.0924824			44	03:40:00.000	-0.0251822	-5.40018	0.135988	214.445	-0.0923064	0.0923064	44	-5.27236	0.180763		528	1.83333	-4.64917	0.117193
45	03:45:00.000	-0.025213	-5.1369	0.129517	203.74	-0.0945835	0.0945835			45	03:45:00.000	-0.0251514	-5.38887	0.135537	214.257	-0.0944037	0.0944037	45	-5.26289	0.178168		540	1.875	-4.6481	0.116977
46	03:50:00.000	-0.025213	-5.12712	0.12927	203.352	-0.0966846	0.0966846			46	03:50:00.000	-0.0251822	-5.37908	0.135457	213.607	-0.0965009	0.0965009	46	-5.2531	0.178168		552	1.91667	-4.64734	0.114598
47	03:55:00.000	-0.0252438	-5.11947	0.129235	202.801	-0.0987869	0.0987869			47	03:55:00.000	-0.0251514	-5.37144	0.135099	213.565	-0.0985981	0.0985981	47	-5.24546	0.178168		564	1.95833	-4.6452	0.122382
48	04:00:00.000	-0.0252438	-5.11183	0.129042	202.498	-0.100891	0.100891			48	04:00:00.000	-0.0251514	-5.36227	0.134868	213.2	-0.100694	0.100694	48	-5.23705	0.177087		576	2	-4.60346	0.110058
49	04:05:00.000	-0.025213	-5.1051	0.128715	202.479	-0.102993	0.102993			49	04:05:00.000	-0.0251822	-5.3537	0.134818	212.599	-0.102791	0.102791	49	-5.2294	0.17579		588	2.04167	-4.68052	0.121734
50	04:10:00.000	-0.0252438	-5.09837	0.128702	201.965	-0.105095	0.105095			50	04:10:00.000	-0.0251514	-5.34514	0.134438	212.519	-0.104889	0.104889	50	-5.22176	0.174492		600	2.08333	-4.6773	0.120653
51	04:15:00.000	-0.0251822	-5.08981	0.128173	202.119	-0.107196	0.107196			51	04:15:00.000	-0.0251822	-5.33689	0.134394	211.931	-0.106986	0.106986	51	-5.21335	0.174709		612	2.125	-4.66584	0.122599
52	04:20:00.000	-0.0251514	-5.08278	0.127839	202.088	-0.109294	0.109294			52	04:20:00.000	-0.025213	-5.32863	0.134351	211.344	-0.109086	0.109086	52	-5.2057	0.173844		624	2.16667	-4.66354	0.124977
53	04:25:00.000	-0.0252747	-5.07666	0.128311	200.86	-0.111395	0.111395			53	04:25:00.000	-0.0251514	-5.32129	0.133838	211.571	-0.111184	0.111184	53	-5.19898	0.172979		636	2.20833	-4.66568	0.126707
54	04:30:00.000	-0.0252747	-5.06932	0.128125	200.569	-0.113501	0.113501			54	04:30:00.000	-0.0251822	-5.31334	0.133802	210.996	-0.113281	0.113281	54	-5.19133	0.172546		648	2.25	-4.66798	0.129085
55	04:35:00.000	-0.0251822	-5.06321	0.127503	201.063	-0.115603	0.115603			55	04:35:00.000	-0.0251822	-5.30631	0.133624	210.717	-0.11538	0.11538	55	-5.18476	0.171898		660	2.29167	-4.6718	0.132761
56	04:40:00.000	-0.025213	-5.05556	0.127466	200.514	-0.117703	0.117703			56	04:40:00.000	-0.025213	-5.29989	0.133626	210.204	-0.11748	0.11748	56	-5.17772	0.172763		672	2.33333	-4.67776	0.142059
57	04:45:00.000	-0.025213	-5.05036	0.127335	200.308	-0.119804	0.119804			57	04:45:00.000	-0.0251822	-5.29102	0.133239	210.11	-0.119579	0.119579	57	-5.17069	0.170168		684	2.375	-4.68969	0.161086
58	04:50:00.000	-0.025213	-5.04302	0.12715	200.017	-0.121905	0.121905			58	04:50:00.000	-0.025213	-5.28429	0.133233	209.586	-0.121679	0.121679	58	-5.16366	0.1706		696	2.41667	-4.69458	0.167141
59	04:55:00.000	-0.0251822	-5.03721	0.126848	200.031	-0.124005	0.124005			59	04:55:00.000	-0.0251822	-5.27726	0.132893	209.563	-0.123779	0.123779	59	-5.15724	0.169735		708	2.45833	-4.70849	0.177736
60	05:00:00.000	-0.0252438	-5.03202	0.127027	199.336	-0.126106	0.126106			60	05:00:00.000	-0.0251822	-5.27053	0.132723	209.296	-0.125878	0.125878	60	-5.15127	0.168654		720	2.5	-4.71216	0.185952
61	05:05:00.000	-0.025213	-5.02682	0.126741	199.374	-0.128209	0.128209			61	05:05:00.000	-0.025213	-5.26105	0.132647	208.664	-0.127977	0.127977	61	-5.14393	0.165627		732	2.54167	-4.71278	0.200655
62	05:10:00.000	-0.025213	-5.02101	0.126595	199.144	-0.13031	0.13031			62	05:10:00.000	-0.0251822	-5.25524	0.132338	208.689	-0.130077	0.130077	62	-5.13812	0.165627		744	2.58333	-4.71507	0.204331
63	05:15:00.000	-0.025213	-5.01459	0.126433	198.889	-0.132411	0.132411			63	05:15:00.000	-0.0251514	-5.2479	0.131992	208.653	-0.132174	0.132174	63	-5.13124	0.164978		756	2.625	-4.72042	0.209304
64	05:20:00.000	-0.0252438	-5.00908	0.126448	198.428	-0.134513	0.134513			64	05:20:00.000	-0.025213	-5.2424	0.132177	207.924	-0.134273	0.134273	64	-5.12574	0.164978		768	2.66667	-4.72226	0.211034
65	05:25:00.000	-0.0252438	-5.00388	0.126317	198.222	-0.136617	0.136617			65	05:25:00.000	-0.0251822	-5.23536	0.131838	207.899	-0.136373	0.136373	65	-5.11962	0.163681		780	2.70833	-4.72271	0.21125
66	05:30:00.000	-0.0252438	-4.99869	0.126186	198.016	-0.13872	0.13872			66	05:30:00.000	-0.025213	-5.22986	0.131861	207.427	-0.138473	0.138473	66	-5.11427	0.163465		792	2.75	-4.72638	0.213413
67	05:35:00.000	-0.0252438	-4.99226	0.126024	197.762	-0.140824	0.140824			67	05:35:00.000	-0.025213	-5.2213	0.131645	207.087	-0.140574	0.140574	67	-5.10678	0.161951		804	2.79167	-4.73066	0.21644
68	05:40:00.000	-0.0252438	-4.98737	0.1259	197.568	-0.142928	0.142928			68	05:40:00.000	-0.0251822	-5.21579	0.131345	207.122	-0.142673	0.142673	68	-5.10158	0.161519		816	2.83333	-4.73525	0.216872
69	05:45:00.000	-0.025213	-4.98187	0.125608	197.591	-0.14503	0.14503			69	05:45:00.000	-0.0251822	-5.2109	0.131222	206.928	-0.144772	0.144772	69	-5.09638	0.161951		828	2.875	-4.74076	0.214277
70	05:50:00.000	-0.0252438	-4.97698	0.125638	197.156	-0.147132	0.147132			70	05:50:00.000	-0.0251822	-5.20509	0.131076	206.697	-0.14687	0.14687	70	-5.09103	0.161303		840	2.91667	-4.74137	0.215575
71	05:55:00.000	-0.0251822	-4.97086	0.125177	197.396	-0.149234	0.149234			71	05:55:00.000	-0.0251514	-5.19898	0.130761	206.707	-0.148968	0.148968	71	-5.08492	0.161303		852	2.95833	-4.74259	0.216007
72	06:00:00.000	-0.0252438	-4.96811	0.125414	196.805	-0.151335	0.151335			72	06:00:00.000	-0.0251822	-5.19378	0.130791	206.248	-0.151065	0.151065	72	-5.08094	0.159573		864	3	-4.74641	0.228332
73	06:05:00.000	-0.0252438	-4.9623	0.125267	196.575	-0.153438	0.153438			73	06:05:00.000	-0.025213	-5.18797	0.130804	205.765	-0.153165	0.153165	73	-5.07513	0.159573		876	3.04167	-4.7588	0.183141
74	06:10:00.000	-0.0252438	-4.95924	0.12519	196.453	-0.155542	0.155542			74	06:10:00.000	-0.0251822	-5.18246	0.130506	205.799	-0.155264	0.155264	74	-5.07085	0.157843		888	3.08333	-4.72837	0.183357
75	06:15:00.000	-0.025213	-4.9519	0.124852	196.403	-0.157644	0.157644			75	06:15:00.000	-0.0251822	-5.17727	0.130375	205.592	-0.157363	0.157363	75	-5.06458	0.159357		900	3.125	-4.71996	0.181844
76	06:20:00.000	-0.0251822	-4.94793	0.1246	196.485	-0.159744	0.159744			76	06:20:00.000	-0.0252438	-5.17176	0.130555	204.872	-0.159464	0.159464	76	-5.05984	0.158276		912	3.16667	-4.71721	0.180114
77	06:25:00.000	-0.0252747	-4.94395	0.124957	195.609	-0.161846	0.161846			77	06:25:00.000	-0.0251514	-5.16687	0.129954	205.431	-0.161564	0.161564	77	-5.05541	0.157627		924	3.20833	-4.71614	0.178168
78	06:30:00.000	-0.0251822	-4.93875	0.124369	196.121	-0.163949	0.163949			78	06:30:00.000	-0.0251514	-5.16167	0.129823	205.224	-0.16366	0.16366	78	-5.05021	0.157627		936	3.25	-4.71675	0.176438
79	06:35:00.000	-0.0252438	-4.93569	0.124596	195.521	-0.16605	0.16605			79	06:35:00.000	-0.025213	-5.15617	0.130002	204.504	-0.165758	0.165758	79	-5.04593	0.155897		948	3.29167	-4.71874	0.1706
80	06:40:00.000	-0.0252438	-4.93141	0.124488	195.351	-0.168154	0.168154			80	06:40:00.000	-0.025213	-5.15311	0.129925	204.383	-0.167859	0.167859	80	-5.04226	0.156762		960	3.33333	-4.71599	0.169303
81	06:45:00.000	-0.025213	-4.92683	0.12422	195.408	-0.170256	0.170256			81	06:45:00.000	-0.0251514	-5.1473	0.129462	204.653	-0.169958	0.169958	81	-5.03706	0.155897		972	3.375	-4.71645	0.167789
82	06:50:00.000	-0.025213	-4.92255	0.124112	195.238	-0.172357	0.172357			82	06:50:00.000	-0.0251822	-5.14241	0.129497	204.208	-0.172055	0.172055	82	-5.03248	0.155465		984	3.41667	-4.71721	0.166708
83	06:55:00.000	-0.025213	-4.91857	0.124012	195.081	-0.174458	0.174458			83	06:55:00.000	-0.0251205	-5.1369	0.129042	204.49	-0.174151	0.174151	83	-5.02774	0.154384		996	3.45833	-4.71813	0.166708
84	07:00:00.000	-0.0252438	-4.91459	0.124063	194.685	-0.17656	0.17656			84	07:00:00.000	-0.0251822	-5.13323	0.129266	203.844	-0.176247	0.176247	84	-5.02391	0.1546		1008	3.5	-4.71843	0.164978
85	07:05:00.000	-0.025213	-4.90756	0.123734	194.644	-0.178663	0.178663			85	07:05:00.000	-0.0251822	-5.12559	0.129074	203.54	-0.178346	0.178346	85	-5.01657	0.154167		1020	3.54167	-4.71828	0.16087
86	07:10:00.000	-0.0252438	-4.90603	0.123847	194.346	-0.180765	0.180765			86	07:10:00.000	-0.025213	-5.12069	0.129108	203.097	-0.180445	0.180445	86	-5.01336	0.151789		1032	3.58333	-4.71981	0.161303
87	07:15:00.000	-0.0252747	-4.91154	0.124137	194.327	-0.18287	0.18287			87	07:15:00.000	-0.0252438	-5.121	0.129274	202.861	-0.182548	0.182548	87	-5.01627	0.148113		1044	3.625	-4.72057	0.160222
88	07:20:00.000	-0.025213	-4.90909	0.123773	194.705	-0.184974	0.184974			88	07:20:00.000	-0.0251822	-5.11886	0.128904	203.273	-0.184649	0.184649	88	-5.01398	0.148329		1056	3.66667	-4.72226	0.159573
89	07:25:00.000	-0.0252438	-4.90512	0.123824	194.309	-0.187076	0.187076			89	07:25:00.000	-0.0251822	-5.1155	0.128819	203.139	-0.186747	0.186747	89	-5.01031	0.148762		1068	3.70833	-4.72073	0.16606
90	07:30:00.000	-0.0252747	-4.90114	0.123875	193.915	-0.189181	0.189181			90	07:30:00.000	-0.0251822	-5.11091	0.128704	202.957	-0.188846	0.188846	90	-5.00602	0.148329		1080	3.75	-4.7169	0.160222
91	07:35:00.000	-0.025213	-4.89716	0.123472	194.232	-0.191285	0.191285			91	07:35:00.000	-0.025213	-5.10602	0.128738	202.515	-0.190946	0.190946	91	-5.00159	0.147681		1092	3.79167	-4.71614	0.161735
92	07:40:00.000	-0.0252438	-4.89288	0.123515	193.825	-0.193387	0.193387			92	07:40:00.000	-0.0251822	-5.10265	0.128496	202.629	-0.193045	0.193045	92	-4.99777	0.148329		1104	3.83333	-4.71675	0.160438
93	07:45:00.000	-0.025213	-4.88952	0.12328	193.928	-0.195489	0.195489			93	07:45:00.000	-0.0251822	-5.09868	0.128396	202.472	-0.195144	0.195144	93	-4.9941	0.147897		1116	3.875	-4.71904	0.162816
94	07:50:00.000	-0.0251822	-4.88402	0.12299	193.947	-0.197589	0.197589			94	07:50:00.000	-0.0251514	-5.09409	0.128123	202.537	-0.197241	0.197241	94	-4.98905	0.148546		1128	3.91667	-4.72103	0.161735
95	07:55:00.000	-0.0251822	-4.88035	0.122898	193.802	-0.199688	0.199688			95	07:55:00.000	-0.0251822	-5.09012	0.12818	202.132	-0.199338	0.199338	95	-4.98523	0.148329		1140	3.95833	-4.73892	0.168006
96	08:00:00.000	-0.025213	-4.87607	0.12294	193.395	-0.201788	0.201788			96	08:00:00.000	-0.025213	-5.08736	0.128268	201.775	-0.201438	0.201438	96	-4.98171	0.14941		1152	4	-4.7458	0.174276
97	08:05:00.000	-0.0252747	-4.8727	0.123156	192.79	-0.203891	0.203891			97	08:05:00.000	-0.0251514	-5.08155	0.127808	202.039	-0.203537	0.203537	97	-4.97713	0.147681		1164	4.04167	-4.74657	0.177087
98	08:10:00.000	-0.0252747	-4.86903	0.123063	192.645	-0.205997	0.205997			98	08:10:00.000	-0.0251822	-5.0788	0.127895	201.682	-0.205634	0.205634	98	-4.97392	0.148329		1176	4.08333	-4.7484	0.176655
99	08:15:00.000	-0.025213	-4.86506	0.122663	192.958	-0.208101	0.208101			99	08:15:00.000	-0.025213	-5.07513	0.127959	201.29	-0.207734	0.207734	99	-4.97009	0.148546		1188	4.125	-4.75023	0.173195
100	08:20:00.000	-0.025213	-4.86231	0.122593	192.849	-0.210202	0.210202			100	08:20:00.000	-0.025213	-5.07055	0.127844	201.108	-0.209835	0.209835	100	-4.96643	0.147248		1200	4.16667	-4.75314	0.173844
101	08:25:00.000	-0.0252438	-4.85864	0.122651	192.468	-0.212305	0.212305			101	08:25:00.000	-0.0251822	-5.06718	0.127603	201.221	-0.211935	0.211935	101	-4.96291	0.147464		1212	4.20833	-4.75482	0.174925
102	08:30:00.000	-0.025213	-4.85466	0.122401	192.546	-0.214407	0.214407			102	08:30:00.000	-0.0251514	-5.06137	0.1273	201.236	-0.214032	0.214032	102	-4.95802	0.146167		1224	4.25	-4.75482	0.17406
103	08:35:00.000	-0.025213	-4.8516	0.122324	192.425	-0.216508	0.216508			103	08:35:00.000	-0.0251514	-5.05923	0.127247	201.151	-0.216128	0.216128	103	-4.95542	0.146816		1236	4.29167	-4.75589	0.173844
104	08:40:00.000	-0.0251822	-4.84824	0.122089	192.527	-0.218608	0.218608			104	08:40:00.000	-0.0251822	-5.05556	0.12731	200.759	-0.218225	0.218225	104	-4.9519	0.146599		1248	4.33333	-4.75238	0.180114
105	08:45:00.000	-0.025213	-4.84426	0.122138	192.133	-0.220708	0.220708			105	08:45:00.000	-0.025213	-5.05128	0.127358	200.344	-0.220325	0.220325	105	-4.94777	0.146383		1260	4.375	-4.75345	0.179898
106	08:50:00.000	-0.025213	-4.84182	0.122077	192.036	-0.222809	0.222809			106	08:50:00.000	-0.025213	-5.04883	0.127296	200.247	-0.222426	0.222426	106	-4.94533	0.146383		1272	4.41667	-4.75467	0.179898
107	08:55:00.000	-0.0252438	-4.83845	0.122141	191.669	-0.224911	0.224911			107	08:55:00.000	-0.0252438	-5.04517	0.127359	199.857	-0.224528	0.224528	107	-4.94181	0.146167		1284	4.45833	-4.75543	0.179682
108	09:00:00.000	-0.0252438	-4.83631	0.122087	191.584	-0.227015	0.227015			108	09:00:00.000	-0.0251514	-5.04302	0.126839	200.507	-0.226628	0.226628	108	-4.93967	0.146167		1296	4.5	-4.7513	0.172114
109	09:05:00.000	-0.025213	-4.83326	0.121861	191.697	-0.229117	0.229117			109	09:05:00.000	-0.0251822	-5.03813	0.126871	200.067	-0.228725	0.228725	109	-4.93569	0.14487		1308	4.54167	-4.75314	0.172979
110	09:10:00.000	-0.025213	-4.82867	0.121745	191.515	-0.231218	0.231218			110	09:10:00.000	-0.025213	-5.03477	0.126942	199.689	-0.230825	0.230825	110	-4.93172	0.145735		1320	4.58333	-4.75788	0.173195
111	09:15:00.000	-0.025213	-4.82653	0.121691	191.43	-0.233319	0.233319			111	09:15:00.000	-0.0252438	-5.03263	0.127043	199.361	-0.232928	0.232928	111	-4.92958	0.145735		1332	4.625	-4.75895	0.172114
112	09:20:00.000	-0.0252438	-4.82439	0.121786	191.112	-0.235422	0.235422			112	09:20:00.000	-0.0251514	-5.02896	0.126485	199.948	-0.235027	0.235027	112	-4.92667	0.144653		1344	4.66667	-4.7591	0.173627
113	09:25:00.000	-0.0251822	-4.82194	0.121427	191.482	-0.237523	0.237523			113	09:25:00.000	-0.0251822	-5.02621	0.126571	199.594	-0.237125	0.237125	113	-4.92407	0.144437		1356	4.70833	-4.75681	0.172546
114	09:30:00.000	-0.025213	-4.81858	0.121491	191.115	-0.239623	0.239623			114	09:30:00.000	-0.025213	-5.02407	0.126672	199.265	-0.239224	0.239224	114	-4.92132	0.145302		1368	4.75	-4.75742	0.173411
115	09:35:00.000	-0.0252438	-4.81613	0.121578	190.784	-0.241725	0.241725			115	09:35:00.000	-0.0251822	-5.0204	0.126425	199.363	-0.241324	0.241324	115	-4.91826	0.144437		1380	4.79167	-4.75803	0.173411
116	09:40:00.000	-0.0252747	-4.8143	0.12168	190.479	-0.24383	0.24383			116	09:40:00.000	-0.0251822	-5.01764	0.126355	199.254	-0.243423	0.243423	116	-4.91597	0.143789		1392	4.83333	-4.75941	0.17406
117	09:45:00.000	-0.0252747	-4.80971	0.121564	190.298	-0.245936	0.245936			117	09:45:00.000	-0.025213	-5.0152	0.126448	198.913	-0.245522	0.245522	117	-4.91245	0.145302		1404	4.875	-4.76078	0.172114
118	09:50:00.000	-0.025213	-4.80849	0.121236	190.714	-0.24804	0.24804			118	09:50:00.000	-0.025213	-5.01183	0.126363	198.78	-0.247624	0.247624	118	-4.91016	0.143789		1416	4.91667	-4.76247	0.171465
119	09:55:00.000	-0.025213	-4.80543	0.121159	190.593	-0.250141	0.250141			119	09:55:00.000	-0.0251822	-5.00878	0.126132	198.902	-0.249723	0.249723	119	-4.9071	0.143789		1428	4.95833	-4.75926	0.179033
120	10:00:00.000	-0.0252438	-4.80298	0.121246	190.264	-0.252243	0.252243			120	10:00:00.000	-0.0251822	-5.00633	0.12607	198.804	-0.251822	0.251822	120	-4.90466	0.143789		1440	5	-4.76201	0.177736
121	10:05:00.000	-0.025213	-4.79075	0.120789	190.011	-0.254346	0.254346			121	10:05:00.000	-0.0251822	-5.00388	0.126009	198.707	-0.25392	0.25392	121	-4.89732	0.150708		1452	5.04167	-4.76292	0.177303
122	10:10:00.000	-0.025213	-4.788	0.12072	189.902	-0.256447	0.256447			122	10:10:00.000	-0.0251822	-5.00144	0.125947	198.61	-0.256019	0.256019	122	-4.89472	0.150924		1464	5.08333	-4.76782	0.177736
123	10:15:00.000	-0.0252438	-4.78341	0.120752	189.488	-0.258549	0.258549			123	10:15:00.000	-0.0251822	-4.99899	0.125886	198.513	-0.258117	0.258117	123	-4.8912	0.152438		1476	5.125	-4.76415	0.179033
124	10:20:00.000	-0.0252438	-4.78372	0.120759	189.5	-0.260653	0.260653			124	10:20:00.000	-0.025213	-4.99624	0.12597	198.161	-0.260217	0.260217	124	-4.88998	0.150275		1488	5.16667	-4.76507	0.179465
125	10:25:00.000	-0.0252438	-4.78035	0.120674	189.367	-0.262756	0.262756			125	10:25:00.000	-0.0251822	-4.9944	0.12577	198.331	-0.262317	0.262317	125	-4.88738	0.151356		1500	5.20833	-4.7669	0.180763
126	10:30:00.000	-0.0252438	-4.77821	0.12062	189.282	-0.26486	0.26486			126	10:30:00.000	-0.025213	-4.99135	0.125847	197.967	-0.264417	0.264417	126	-4.88478	0.150708		1512	5.25	-4.77439	0.187033
127	10:35:00.000	-0.025213	-4.77607	0.120419	189.429	-0.266962	0.266962			127	10:35:00.000	-0.0251822	-4.98982	0.125655	198.149	-0.266517	0.266517	127	-4.88295	0.15114		1524	5.29167	-4.77454	0.18552
128	10:40:00.000	-0.025213	-4.77393	0.120365	189.344	-0.269063	0.269063			128	10:40:00.000	-0.025213	-4.98707	0.125739	197.797	-0.268616	0.268616	128	-4.8805	0.150708		1536	5.33333	-4.77684	0.185303
129	10:45:00.000	-0.025213	-4.77179	0.120311	189.259	-0.271164	0.271164			129	10:45:00.000	-0.0251822	-4.9837	0.125501	197.906	-0.270716	0.270716	129	-4.87775	0.149843		1548	5.375	-4.78081	0.187898
130	10:50:00.000	-0.0252747	-4.76935	0.120544	188.701	-0.273268	0.273268			130	10:50:00.000	-0.0251822	-4.98309	0.125485	197.882	-0.272815	0.272815	130	-4.87622	0.15114		1560	5.41667	-4.78188	0.183357
131	10:55:00.000	-0.025213	-4.76721	0.120196	189.077	-0.275372	0.275372			131	10:55:00.000	-0.025213	-4.97942	0.125546	197.494	-0.274915	0.274915	131	-4.87331	0.150059		1572	5.45833	-4.78173	0.183141
132	11:00:00.000	-0.0252438	-4.76507	0.120289	188.762	-0.277474	0.277474			132	11:00:00.000	-0.025213	-4.97789	0.125508	197.433	-0.277016	0.277016	132	-4.87148	0.150492		1584	5.5	-4.78372	0.185952
133	11:05:00.000	-0.0252438	-4.76323	0.120242	188.689	-0.279578	0.279578			133	11:05:00.000	-0.0251822	-4.97483	0.125277	197.554	-0.279115	0.279115	133	-4.86903	0.149627		1596	5.54167	-4.78479	0.184871
134	11:10:00.000	-0.0252438	-4.76109	0.120188	188.604	-0.281681	0.281681			134	11:10:00.000	-0.025213	-4.97361	0.1254	197.264	-0.281215	0.281215	134	-4.86735	0.150275		1608	5.58333	-4.78479	0.184439
135	11:15:00.000	-0.0252438	-4.75926	0.120142	188.531	-0.283785	0.283785			135	11:15:00.000	-0.0251822	-4.97178	0.1252	197.432	-0.283315	0.283315	135	-4.86552	0.150275		1620	5.625	-4.78708	0.181628
136	11:20:00.000	-0.0252747	-4.75711	0.120234	188.217	-0.28589	0.28589			136	11:20:00.000	-0.0251822	-4.96964	0.125146	197.347	-0.285414	0.285414	136	-4.86338	0.150275		1632	5.66667	-4.78662	0.180979
137	11:25:00.000	-0.0252438	-4.75589	0.120057	188.398	-0.287995	0.287995			137	11:25:00.000	-0.0251514	-4.96719	0.124932	197.492	-0.287511	0.287511	137	-4.86154	0.14941		1644	5.70833	-4.78785	0.180979
138	11:30:00.000	-0.0252438	-4.75222	0.119964	188.253	-0.290099	0.290099			138	11:30:00.000	-0.0251822	-4.96505	0.125031	197.165	-0.289608	0.289608	138	-4.85864	0.150492		1656	5.75	-4.7906	0.183141
139	11:35:00.000	-0.025213	-4.75192	0.11981	188.471	-0.292201	0.292201			139	11:35:00.000	-0.025213	-4.9623	0.125114	196.815	-0.291708	0.291708	139	-4.85711	0.148762		1668	5.79167	-4.79152	0.182276
140	11:40:00.000	-0.0252438	-4.75008	0.11991	188.168	-0.294303	0.294303			140	11:40:00.000	-0.0251514	-4.96138	0.124785	197.261	-0.293806	0.293806	140	-4.85573	0.14941		1680	5.83333	-4.79045	0.185087
141	11:45:00.000	-0.025213	-4.74794	0.11971	188.313	-0.296406	0.296406			141	11:45:00.000	-0.0251822	-4.95955	0.124892	196.947	-0.295904	0.295904	141	-4.85374	0.149627		1692	5.875	-4.7932	0.188547
142	11:50:00.000	-0.0252438	-4.74611	0.11981	188.011	-0.298508	0.298508			142	11:50:00.000	-0.0251822	-4.9574	0.124838	196.862	-0.298002	0.298002	142	-4.85176	0.14941		1704	5.91667	-4.79488	0.190925
143	11:55:00.000	-0.025213	-4.74335	0.119594	188.131	-0.30061	0.30061			143	11:55:00.000	-0.025213	-4.95496	0.124929	196.524	-0.300102	0.300102	143	-4.84916	0.149627		1716	5.95833	-4.79778	0.190277
144	12:00:00.000	-0.025213	-4.74183	0.119556	188.071	-0.302712	0.302712			144	12:00:00.000	-0.0251822	-4.95343	0.124738	196.704	-0.302202	0.302202	144	-4.84763	0.149627		1728	6	-4.79885	0.190493
145	12:05:00.000	-0.025213	-4.73969	0.119502	187.986	-0.304813	0.304813			145	12:05:00.000	-0.025213	-4.95068	0.124821	196.354	-0.304301	0.304301	145	-4.84518	0.149194		1740	6.04167	-4.79809	0.186385
146	12:10:00.000	-0.0252438	-4.73816	0.119609	187.696	-0.306915	0.306915			146	12:10:00.000	-0.0251822	-4.94945	0.124638	196.546	-0.306401	0.306401	146	-4.84381	0.14941		1752	6.08333	-4.80681	0.187033
147	12:15:00.000	-0.0252747	-4.73693	0.119724	187.418	-0.30902	0.30902			147	12:15:00.000	-0.0251822	-4.94793	0.1246	196.485	-0.3085	0.3085	147	-4.84243	0.149194		1764	6.125	-4.82439	0.194601
148	12:20:00.000	-0.025213	-4.73418	0.119363	187.767	-0.311124	0.311124			148	12:20:00.000	-0.0251822	-4.94548	0.124538	196.388	-0.310598	0.310598	148	-4.83983	0.14941		1776	6.16667	-4.80619	0.19352
149	12:25:00.000	-0.025213	-4.73204	0.119309	187.682	-0.313225	0.313225			149	12:25:00.000	-0.0251822	-4.94395	0.124499	196.327	-0.312697	0.312697	149	-4.838	0.149843		1788	6.20833	-4.80359	0.193736
150	12:30:00.000	-0.0252438	-4.73112	0.119432	187.417	-0.315327	0.315327			150	12:30:00.000	-0.0251514	-4.94089	0.12427	196.446	-0.314794	0.314794	150	-4.83601	0.148329		1800	6.25	-4.80466	0.189196
151	12:35:00.000	-0.0252438	-4.72898	0.119378	187.332	-0.317431	0.317431			151	12:35:00.000	-0.025213	-4.93906	0.124529	195.893	-0.316893	0.316893	151	-4.83402	0.148546		1812	6.29167	-4.80757	0.191574
152	12:40:00.000	-0.0252747	-4.72807	0.1195	187.067	-0.319536	0.319536			152	12:40:00.000	-0.0251822	-4.93783	0.124345	196.084	-0.318992	0.318992	152	-4.83295	0.148329		1824	6.33333	-4.80757	0.192006
153	12:45:00.000	-0.0252438	-4.72592	0.1193	187.211	-0.321641	0.321641			153	12:45:00.000	-0.025213	-4.93325	0.124382	195.663	-0.321092	0.321092	153	-4.82959	0.146599		1836	6.375	-4.80895	0.190493
154	12:50:00.000	-0.0252438	-4.72348	0.119239	187.114	-0.323744	0.323744			154	12:50:00.000	-0.0251205	-4.93294	0.123918	196.371	-0.323189	0.323189	154	-4.82821	0.148113		1848	6.41667	-4.81032	0.192006
155	12:55:00.000	-0.0252438	-4.72317	0.119231	187.102	-0.325848	0.325848			155	12:55:00.000	-0.0251514	-4.9305	0.124009	196.033	-0.325284	0.325284	155	-4.82683	0.146599		1860	6.45833	-4.8117	0.189628
156	13:00:00.000	-0.0251822	-4.72103	0.118886	187.475	-0.327949	0.327949			156	13:00:00.000	-0.0251514	-4.92958	0.123986	195.996	-0.32738	0.32738	156	-4.82531	0.147464		1872	6.5	-4.81414	0.19006
157	13:05:00.000	-0.0252438	-4.7192	0.119131	186.945	-0.33005	0.33005			157	13:05:00.000	-0.0251514	-4.92652	0.123909	195.875	-0.329476	0.329476	157	-4.82286	0.146599		1884	6.54167	-4.81583	0.189412
158	13:10:00.000	-0.025213	-4.71736	0.118939	187.1	-0.332152	0.332152			158	13:10:00.000	-0.0252438	-4.9253	0.124333	195.109	-0.331576	0.331576	158	-4.82133	0.147032		1896	6.58333	-4.81659	0.19006
159	13:15:00.000	-0.0252438	-4.71645	0.119061	186.836	-0.334255	0.334255			159	13:15:00.000	-0.0251205	-4.92377	0.123688	196.006	-0.333674	0.333674	159	-4.82011	0.146599		1908	6.625	-4.81827	0.190277
160	13:20:00.000	-0.0252438	-4.71553	0.119038	186.799	-0.336358	0.336358			160	13:20:00.000	-0.0251822	-4.92255	0.12396	195.477	-0.33577	0.33577	160	-4.81904	0.146383		1920	6.66667	-4.81751	0.189196
161	13:25:00.000	-0.025213	-4.714	0.118854	186.967	-0.338461	0.338461			161	13:25:00.000	-0.025213	-4.92071	0.124066	195.166	-0.33787	0.33787	161	-4.81735	0.146167		1932	6.70833	-4.82271	0.187033
162	13:30:00.000	-0.025213	-4.71155	0.118792	186.87	-0.340562	0.340562			162	13:30:00.000	-0.025213	-4.91918	0.124027	195.105	-0.339971	0.339971	162	-4.81537	0.146816		1944	6.75	-4.82316	0.187682
163	13:35:00.000	-0.025213	-4.71064	0.118769	186.833	-0.342663	0.342663			163	13:35:00.000	-0.0252438	-4.91735	0.124133	194.794	-0.342073	0.342073	163	-4.81399	0.146167		1956	6.79167	-4.82393	0.188331
164	13:40:00.000	-0.0252747	-4.71033	0.119052	186.366	-0.344767	0.344767			164	13:40:00.000	-0.0251822	-4.91551	0.123783	195.198	-0.344175	0.344175	164	-4.81292	0.145086		1968	6.83333	-4.82592	0.190277
165	13:45:00.000	-0.0252438	-4.70849	0.11886	186.521	-0.346872	0.346872			165	13:45:00.000	-0.0251822	-4.91521	0.123776	195.186	-0.346273	0.346273	165	-4.81185	0.146167		1980	6.875	-4.8279	0.191358
166	13:50:00.000	-0.025213	-4.70727	0.118685	186.7	-0.348974	0.348974			166	13:50:00.000	-0.0251822	-4.91368	0.123737	195.125	-0.348372	0.348372	166	-4.81047	0.145951		1992	6.91667	-4.83004	0.192223
167	13:55:00.000	-0.025213	-4.70452	0.118615	186.591	-0.351075	0.351075			167	13:55:00.000	-0.0251514	-4.91093	0.123516	195.255	-0.350469	0.350469	167	-4.80772	0.145951		2004	6.95833	-4.83188	0.192223
168	14:00:00.000	-0.025213	-4.70299	0.118577	186.53	-0.353176	0.353176			168	14:00:00.000	-0.0251822	-4.9097	0.123637	194.967	-0.352566	0.352566	168	-4.80635	0.146167		2016	7	-4.83417	0.193304
169	14:05:00.000	-0.0252438	-4.70268	0.118714	186.29	-0.355278	0.355278			169	14:05:00.000	-0.0251822	-4.90848	0.123606	194.919	-0.354665	0.354665	169	-4.80558	0.145518		2028	7.04167	-4.83693	0.194169
170	14:10:00.000	-0.0252438	-4.70146	0.118683	186.242	-0.357382	0.357382			170	14:10:00.000	-0.0251514	-4.90695	0.123417	195.097	-0.356762	0.356762	170	-4.80421	0.145302		2040	7.08333	-4.83433	0.201736
171	14:15:00.000	-0.025213	-4.70085	0.118523	186.445	-0.359484	0.359484			171	14:15:00.000	-0.025213	-4.90542	0.12368	194.559	-0.35886	0.35886	171	-4.80314	0.144653		2052	7.125	-4.84075	0.200007
172	14:20:00.000	-0.0252438	-4.69902	0.118621	186.145	-0.361587	0.361587			172	14:20:00.000	-0.025213	-4.9042	0.12365	194.511	-0.360961	0.360961	172	-4.80161	0.145086		2064	7.16667	-4.84059	0.201953
173	14:25:00.000	-0.0251822	-4.6984	0.118316	186.576	-0.363688	0.363688			173	14:25:00.000	-0.025213	-4.90267	0.123611	194.45	-0.363063	0.363063	173	-4.80054	0.144437		2076	7.20833	-4.84151	0.202818
174	14:30:00.000	-0.025213	-4.69718	0.11843	186.3	-0.365788	0.365788			174	14:30:00.000	-0.0252438	-4.90206	0.123747	194.188	-0.365165	0.365165	174	-4.79962	0.14487		2088	7.25	-4.84381	0.203466
175	14:35:00.000	-0.025213	-4.69473	0.118368	186.203	-0.367889	0.367889			175	14:35:00.000	-0.0251822	-4.89931	0.123375	194.554	-0.367266	0.367266	175	-4.79702	0.144653		2100	7.29167	-4.84595	0.204331
176	14:40:00.000	-0.0252438	-4.69535	0.118529	186	-0.369991	0.369991			176	14:40:00.000	-0.025213	-4.89869	0.123511	194.292	-0.369366	0.369366	176	-4.79702	0.143789		2112	7.33333	-4.84717	0.204764
177	14:45:00.000	-0.0252747	-4.69321	0.118619	185.688	-0.372096	0.372096			177	14:45:00.000	-0.0252438	-4.89747	0.123631	194.007	-0.371468	0.371468	177	-4.79534	0.144437		2124	7.375	-4.85007	0.205412
178	14:50:00.000	-0.025213	-4.69168	0.118291	186.082	-0.3742	0.3742			178	14:50:00.000	-0.0251822	-4.89625	0.123298	194.433	-0.373569	0.373569	178	-4.79396	0.144653		2136	7.41667	-4.85176	0.205628
179	14:55:00.000	-0.025213	-4.69107	0.118276	186.057	-0.376301	0.376301			179	14:55:00.000	-0.025213	-4.89441	0.123403	194.122	-0.375669	0.375669	179	-4.79274	0.143789		2148	7.45833	-4.8542	0.206493
180	15:00:00.000	-0.0252747	-4.68892	0.118511	185.519	-0.378405	0.378405			180	15:00:00.000	-0.0251822	-4.89319	0.123221	194.312	-0.377769	0.377769	180	-4.79106	0.144437		2160	7.5	-4.85481	0.203466
181	15:05:00.000	-0.0252438	-4.68862	0.118359	185.733	-0.380509	0.380509			181	15:05:00.000	-0.025213	-4.89105	0.123318	193.989	-0.379869	0.379869	181	-4.78983	0.14314		2172	7.54167	-4.86322	0.202818
182	15:10:00.000	-0.0252438	-4.6877	0.118336	185.697	-0.382613	0.382613			182	15:10:00.000	-0.025213	-4.89074	0.12331	193.977	-0.38197	0.38197	182	-4.78922	0.143572		2184	7.58333	-4.86368	0.203466
183	15:15:00.000	-0.0252438	-4.68587	0.118289	185.624	-0.384717	0.384717			183	15:15:00.000	-0.0251822	-4.88983	0.123137	194.178	-0.384069	0.384069	183	-4.78785	0.144221		2196	7.625	-4.8646	0.203899
184	15:20:00.000	-0.025213	-4.68526	0.118129	185.827	-0.386819	0.386819			184	15:20:00.000	-0.0251822	-4.88799	0.12309	194.105	-0.386168	0.386168	184	-4.78662	0.143356		2208	7.66667	-4.86506	0.203682
185	15:25:00.000	-0.0252438	-4.68464	0.118258	185.576	-0.388922	0.388922			185	15:25:00.000	-0.025213	-4.88646	0.123202	193.807	-0.388268	0.388268	185	-4.78555	0.142707		2220	7.70833	-4.86521	0.202169
186	15:30:00.000	-0.0252438	-4.68281	0.118212	185.503	-0.391025	0.391025			186	15:30:00.000	-0.0251822	-4.88524	0.123021	193.996	-0.390368	0.390368	186	-4.78402	0.14314		2232	7.75	-4.86506	0.202385
187	15:35:00.000	-0.0252438	-4.6822	0.118197	185.479	-0.393129	0.393129			187	15:35:00.000	-0.0251822	-4.88402	0.12299	193.947	-0.392466	0.392466	187	-4.78311	0.142707		2244	7.79167	-4.86506	0.200655
188	15:40:00.000	-0.0252438	-4.68128	0.118173	185.442	-0.395232	0.395232			188	15:40:00.000	-0.025213	-4.88218	0.123095	193.637	-0.394566	0.394566	188	-4.78173	0.142059		2256	7.83333	-4.86781	0.19979
189	15:45:00.000	-0.025213	-4.68036	0.118006	185.633	-0.397335	0.397335			189	15:45:00.000	-0.025213	-4.88157	0.123079	193.613	-0.396667	0.396667	189	-4.78097	0.142275		2268	7.875	-4.87102	0.199574
190	15:50:00.000	-0.025213	-4.67945	0.117983	185.596	-0.399436	0.399436			190	15:50:00.000	-0.0251514	-4.88096	0.122763	194.063	-0.398766	0.398766	190	-4.7802	0.142491		2280	7.91667	-4.87393	0.198493
191	15:55:00.000	-0.0252438	-4.67822	0.118096	185.321	-0.401538	0.401538			191	15:55:00.000	-0.0251514	-4.87851	0.122701	193.966	-0.400861	0.400861	191	-4.77837	0.141626		2292	7.95833	-4.88172	0.197412
192	16:00:00.000	-0.0251822	-4.67639	0.117762	185.702	-0.403639	0.403639			192	16:00:00.000	-0.0251822	-4.87759	0.122829	193.692	-0.402959	0.402959	192	-4.77699	0.142275		2304	8	-4.88065	0.196763
193	16:05:00.000	-0.0252438	-4.67455	0.118004	185.176	-0.40574	0.40574			193	16:05:00.000	-0.0251514	-4.87637	0.122647	193.881	-0.405056	0.405056	193	-4.77546	0.142707		2316	8.04167	-4.88279	0.195898
194	16:10:00.000	-0.0252438	-4.67547	0.118027	185.212	-0.407844	0.407844			194	16:10:00.000	-0.0251822	-4.87423	0.122744	193.559	-0.407153	0.407153	194	-4.77485	0.140545		2328	8.08333	-4.88493	0.195466
195	16:15:00.000	-0.0252438	-4.67302	0.117965	185.115	-0.409948	0.409948			195	16:15:00.000	-0.025213	-4.87393	0.122886	193.31	-0.409253	0.409253	195	-4.77347	0.142059		2340	8.125	-4.88325	0.200007
196	16:20:00.000	-0.025213	-4.67241	0.117806	185.317	-0.41205	0.41205			196	16:20:00.000	-0.0251514	-4.8727	0.122555	193.735	-0.411351	0.411351	196	-4.77256	0.141626		2352	8.16667	-4.88295	0.202169
197	16:25:00.000	-0.0252438	-4.67119	0.117919	185.043	-0.414153	0.414153			197	16:25:00.000	-0.025213	-4.87148	0.122825	193.213	-0.41345	0.41345	197	-4.77133	0.141626		2364	8.20833	-4.88555	0.201088
198	16:30:00.000	-0.0252438	-4.67119	0.117919	185.043	-0.416256	0.416256			198	16:30:00.000	-0.0251822	-4.87056	0.122651	193.413	-0.41555	0.41555	198	-4.77088	0.140978		2376	8.25	-4.8857	0.200007
199	16:35:00.000	-0.025213	-4.67027	0.117752	185.233	-0.418359	0.418359			199	16:35:00.000	-0.0251822	-4.86934	0.122621	193.364	-0.417648	0.417648	199	-4.7698	0.140761		2388	8.29167	-4.88692	0.199142
200	16:40:00.000	-0.025213	-4.66966	0.117736	185.208	-0.42046	0.42046			200	16:40:00.000	-0.0251205	-4.8675	0.122274	193.766	-0.419744	0.419744	200	-4.76858	0.139897		2400	8.33333	-4.88967	0.198277
201	16:45:00.000	-0.025213	-4.66813	0.117698	185.148	-0.422561	0.422561			201	16:45:00.000	-0.0251514	-4.86628	0.122394	193.48	-0.421839	0.421839	201	-4.76721	0.140113		2412	8.375	-4.89319	0.195898
202	16:50:00.000	-0.025213	-4.66721	0.117675	185.111	-0.424662	0.424662			202	16:50:00.000	-0.0251822	-4.86383	0.122482	193.146	-0.423936	0.423936	202	-4.76552	0.139032		2424	8.41667	-4.89732	0.19525
203	16:55:00.000	-0.0252438	-4.66538	0.117772	184.813	-0.426764	0.426764			203	16:55:00.000	-0.025213	-4.86292	0.122609	192.873	-0.426036	0.426036	203	-4.76415	0.13968		2436	8.45833	-4.89671	0.197412
204	17:00:00.000	-0.025213	-4.66538	0.117628	185.039	-0.428867	0.428867			204	17:00:00.000	-0.0251822	-4.86139	0.12242	193.049	-0.428136	0.428136	204	-4.76338	0.138599		2448	8.5	-4.89747	0.197196
205	17:05:00.000	-0.025213	-4.66385	0.11759	184.978	-0.430968	0.430968			205	17:05:00.000	-0.025213	-4.86047	0.122547	192.776	-0.430236	0.430236	205	-4.76216	0.139032		2460	8.54167	-4.89931	0.195898
206	17:10:00.000	-0.025213	-4.66293	0.117567	184.942	-0.433069	0.433069			206	17:10:00.000	-0.0251514	-4.85955	0.122224	193.212	-0.432334	0.432334	206	-4.76124	0.139032		2472	8.58333	-4.90175	0.195898
207	17:15:00.000	-0.0251822	-4.65957	0.117338	185.034	-0.435168	0.435168			207	17:15:00.000	-0.0251822	-4.85558	0.122274	192.818	-0.434431	0.434431	207	-4.75757	0.138599		2484	8.625	-4.90099	0.197844
208	17:20:00.000	-0.0252438	-4.65987	0.117633	184.595	-0.43727	0.43727			208	17:20:00.000	-0.0251514	-4.85221	0.12204	192.921	-0.436529	0.436529	208	-4.75604	0.136005		2496	8.66667	-4.89747	0.19979
209	17:25:00.000	-0.025213	-4.66721	0.117675	185.111	-0.439372	0.439372			209	17:25:00.000	-0.0251514	-4.85497	0.122109	193.03	-0.438624	0.438624	209	-4.76109	0.132761		2508	8.70833	-4.89609	0.202169
210	17:30:00.000	-0.0252438	-4.66783	0.117834	184.91	-0.441474	0.441474			210	17:30:00.000	-0.0251514	-4.8568	0.122155	193.103	-0.44072	0.44072	210	-4.76231	0.133626		2520	8.75	-4.89716	0.200655
211	17:35:00.000	-0.0251822	-4.66783	0.117546	185.362	-0.443575	0.443575			211	17:35:00.000	-0.0251822	-4.85741	0.12232	192.891	-0.442818	0.442818	211	-4.76262	0.134059		2532	8.79167	-4.89625	0.198926
212	17:40:00.000	-0.025213	-4.66691	0.117667	185.099	-0.445675	0.445675			212	17:40:00.000	-0.025213	-4.85619	0.122439	192.606	-0.444917	0.444917	212	-4.76155	0.133842		2544	8.83333	-4.90435	0.196115
213	17:45:00.000	-0.025213	-4.66538	0.117628	185.039	-0.447776	0.447776			213	17:45:00.000	-0.0251822	-4.85558	0.122274	192.818	-0.447017	0.447017	213	-4.76048	0.134491		2556	8.875	-4.90557	0.197412
214	17:50:00.000	-0.025213	-4.66477	0.117613	185.014	-0.449877	0.449877			214	17:50:00.000	-0.0251514	-4.85374	0.122078	192.981	-0.449114	0.449114	214	-4.75926	0.133626		2568	8.91667	-4.9071	0.194817
215	17:55:00.000	-0.0252438	-4.66324	0.117718	184.728	-0.45198	0.45198			215	17:55:00.000	-0.0251514	-4.85283	0.122055	192.945	-0.45121	0.45121	215	-4.75803	0.134059		2580	8.95833	-4.90924	0.193952
216	18:00:00.000	-0.025213	-4.66293	0.117567	184.942	-0.454082	0.454082			216	18:00:00.000	-0.0251822	-4.8516	0.122174	192.66	-0.453308	0.453308	216	-4.75727	0.13341		2592	9	-4.91536	0.193952
217	18:05:00.000	-0.025213	-4.6614	0.117528	184.881	-0.456183	0.456183			217	18:05:00.000	-0.0251822	-4.84885	0.122105	192.551	-0.455406	0.455406	217	-4.75513	0.132545		2604	9.04167	-4.92086	0.181844
218	18:10:00.000	-0.0252438	-4.65101	0.117409	184.243	-0.458286	0.458286			218	18:10:00.000	-0.0251514	-4.84946	0.121971	192.811	-0.457503	0.457503	218	-4.75023	0.140329		2616	9.08333	-4.90343	0.215575
219	18:15:00.000	-0.025213	-4.64856	0.117204	184.371	-0.460388	0.460388			219	18:15:00.000	-0.0251514	-4.84793	0.121932	192.75	-0.459599	0.459599	219	-4.74825	0.140978
220	18:20:00.000	-0.025213	-4.64887	0.117212	184.384	-0.462489	0.462489			220	18:20:00.000	-0.0251822	-4.8461	0.122035	192.442	-0.461697	0.461697	220	-4.74748	0.139464
221	18:25:00.000	-0.025213	-4.64826	0.117197	184.359	-0.46459	0.46459			221	18:25:00.000	-0.0251822	-4.84549	0.12202	192.417	-0.463795	0.463795	221	-4.74687	0.139464
222	18:30:00.000	-0.0252438	-4.64703	0.117309	184.086	-0.466692	0.466692			222	18:30:00.000	-0.0251822	-4.84365	0.121974	192.344	-0.465894	0.465894	222	-4.74534	0.139032
223	18:35:00.000	-0.0251822	-4.64459	0.116961	184.439	-0.468794	0.468794			223	18:35:00.000	-0.0251514	-4.84182	0.121778	192.507	-0.467991	0.467991	223	-4.7432	0.139464
[truncated: 2,394 more rows]

## Sheet: CO2 10 mA
Index	Test_Time(s)	Current(A)	Voltage(V)	OCP(V)	Power(W)	Load(Ohm)	Acc.Q(Ah)			Index	Test_Time(s)	Current(A)	Voltage(V)	OCP(V)	Power(W)	Load(Ohm)	Acc.Q(Ah)	Index	Avg.V	Std.V
[truncated: 2,645 more rows]

[truncated: 3 more sheets: CO2 25 mA, CO 10 mA, CO 25 mA]
