# Supplementary material for: Low electric current in a bioelectrochemical system facilitates ethanol production from CO using CO-enriched mixed culture
Source: Front Microbiol. 2024 Aug 29;15:1438758. doi: 10.3389/fmicb.2024.1438758 (PMC11390636; doi:10.3389/fmicb.2024.1438758)
Supplement: Supplementary file 1 [file Data_Sheet_1.ZIP › 3. Abiotic CO experiment.xlsx]

## Sheet: Sheet1
	CO Abiotic

## Sheet: pH
Abiotic control experiment
			CO:CO2:N2
				10 mA				25 mA
			Day	Cathode-1	Anode-1	Cathode-2	Anode-2	Cathode-1	Anode-1	Cathode-2	Anode-2
			0	5,12	5,09	5,12	5,07	5,12	5,06	5,13	5,02
			2	5,93	2,14	5,97	1,92	6,24	1,72	6,24	1,74
			3	5,76	2,13	5,82	2,14	6,24	1,73	6,14	1,74
			5	5,64	2,11	5,62	2,05	6,16	1,63	6,12	1,62
			6	5,57	2,20	5,62	2,13	6,12	1,69	6,06	1,67
			9	5,38	2,21	5,52	2,06	6,10	1,68	5,94	1,73

## Sheet: 10mA HPLC
	Abiotic 1
	Cathode				Anode
	Day	Formate	Acetate		Day	Formate	Acetate
	0	0.287818	4.20404		0	0	3.9183
	2	0.357871	3.96305		2	0.791065	3.70504
	3	0.520242	4.62896		3	0.989693	3.28655
	5	0.684486	5.25955		5	1.70103	2.89697
	6	0.902775	5.55456		6	2.37249	3.6173
	9	1.91648	5.73441		9	3.33166	4.40176
	Abiotic 2
	Cathode				Anode
	Day	Formate	Acetate		Day	Formate	Acetate
	0	0.272206	4.00845		0	0	3.8321
	2	0.370733	4.11419		2	1.42688	3.71001
	3	0.519313	4.49765		3	1.87534	3.53652
	5	1.00207	5.18133		5	2.57453	3.26723
	6	1.30852	5.38408		6	2.86782	3.22629
	9	2.2821	5.76809		9	4.2946	4.19862

## Sheet: 25 mA HPLC
Abiotic 1
Cathode				Anode
Day	Formtate	Acetate		Day	Formtate	Acetate
0	0.270012	3.9969		0	0	3.80801
2	0.434925	3.94526		2	2.12306	3.91968
3	0.595449	3.91862		3	3.19449	4.21645
5	1.10052	4.01873		5	5.27464	4.61381
6	1.43457	4.06088		6	6.22957	4.8331
9	2.56897	4.43735		9	8.4305	5.34446
Abiotic 2
Cathode				Anode
Day	Formtate	Acetate		Day	Formtate	Acetate
0	0.276637	3.98467		0	0	2.81653
2	0.492019	3.93934		2	1.67673	2.77102
3	3.13447	4.20346		3	0.631979	2.9741
5	1.46149	4.20556		5	2.93704	2.63159
6	1.76568	3.63194		6	3.64107	2.91139
9	8.10405	5.3468		9	4.00207	5.65147
H2O8	N/A	N/A

## Sheet: GC
			Abiotic 25mA -1						Abiotic 25mA -2						Abiotic 10mA -1						Abiotic 10mA -2
			CO	CO2	H2	N2			CO	CO2	H2	N2			CO	CO2	H2	N2			CO	CO2	H2	N2
		0	47.5874	20.7364	1.45542	26.1281		0	47.0501	20.5581	2.47405	26.783		0	47.5859	21.0632	1.21669	27.6739		0	47.2333	20.3751	2.12301	27.1555
		1	47.2751	20.1341	4.20899	26.7038		1	47.8819	20.7723	3.34257	25.8095		1	48.7448	21.4573	1.12184	26.5911		1	48.4502	21.2463	1.7403	26.5351
		2	46.0397	20.2104	4.80041	25.4163		2	42.0254	18.5155	12.9064	24.2239		2	47.8652	21.0337	1.27197	27.5418		2	47.4766	20.6549	2.34704	26.4421
		5	43.9137	17.3724	4.47792	32.7957		5	0.308632	0.540559	4.28007	25.5858		5	46.8806	19.9851	2.3312	27.6145		5	0.201502	0.594449	2.7944	28.1365
		6	45.7855	18.0696	4.76623	28.6479		6	46.8464	19.4071	4.32139	26.8347		6	48.2793	20.8931	1.15529	26.3703		6	47.9102	20.5414	2.54001	26.2437
		9	0.337841	0.542282	5.05453	24.5		9	48.0144	20.2461	4.02827	25.7097		9	49.1768	21.0305	1.12123	27.1929		9	48.6562	20.5002	2.49365	26.9032
