# Supplementary material for: Low electric current in a bioelectrochemical system facilitates ethanol production from CO using CO-enriched mixed culture
Source: Front Microbiol. 2024 Aug 29;15:1438758. doi: 10.3389/fmicb.2024.1438758 (PMC11390636; doi:10.3389/fmicb.2024.1438758)
Supplement: Supplementary file 1 [file Data_Sheet_1.ZIP › 4. CO2 electro-fermentation.xlsx]

## Sheet: Sheet1
	CO2 Control

## Sheet: OD & pH
CO2 experiment
		pH											OD
			10 mA				25 mA
		Day	Cathode-1	Anode-1	Cathode-2	Anode-2	Cathode-1	Anode-1	Cathode-2	Anode-2			Day	10 mA -1	10 mA -2	25mA-1	25mA-2
		0	5,22	4,68	5,25	4,65	5,44	3,11	5,47	3,17			0	0.066	0.071	0.065	0.072
		1	5.88		5.86		6.12		6.18				1	0.094	0.099	0.182	0.214
		2	5.85		5.8		6.11		6.2				2	0.12	0.132	0.105	0.151
		3	5.83		5.77		6.09		6.23				3	0.155	0.156	0.09	0.105
		4	5.8		5.76		6.17		6.26				4	0.111	0.088	0.053	0.059
		5	5.67		5.69		6.1		6.17				5	0.074	0.052	0.04	0.042
		6	5.73		5.63		6.09		6.14				6	0.034	0.029	0.019	0.017
		7	5.72		5.59		6.05		6.08				7	0.027	0.028	0.021	0.02

## Sheet: HPLC
				10 mA - 1							10 mA - 2
				Cathode		Anode					Cathode		Anode
			Day	Acetate(mM)	Ethanol(mM)	Acetate(mM)	Ethanol(mM)			Day	Acetate(mM)	Ethanol(mM)	Acetate(mM)	Ethanol(mM)
			0	4.4909	1.0007	3.3974	0.1379			0	4.6283	0.9199	3.354	0.1687
			1	3.4035	0.3423	6.0954	1.5808			1	6.2739	1.6709	3.4474	0.375
			2	13.0972	1.7128	4.8473	0.6199			2	11.003	2.3136	4.5505	0.6851
			3	13.5489	2.1719	5.3285	0.6783			3	10.7703	2.4611	5.0823	0.9213
			4	13.3683	2.1104	6.4284	0.8687			4	11.3696	2.6007	5.6387	1.1319
			5	13.1774	2.0341	8.0377	1.1029			5	11.7585	2.3525	6.608	1.2161
			6	12.9951	1.9828	8.7178	1.2167			6	6.9973	2.3643	11.9711	2.1645
			7	14.2971	1.843	9.6399	1.2523			7	8.2613	1.3286	13.1209	2.0763
				25mA - 1							25 mA - 2
				Cathode		Anode					Cathode		Anode
			Day	Acetate(mM)	Ethanol(mM)	Acetate(mM)	Ethanol(mM)			Day	Acetate(mM)	Ethanol(mM)	Acetate(mM)	Ethanol(mM)
			0	4.645	0.916	3.3863	0.1418			0	4.5637	1.0342	3.4649	0.1501
			1	5.3112	1.3485	4.0814	0.3412			1	5.202	1.3909	3.7292	0.3146
			2	5.7775	1.2302	4.9531	0.4865			2	6.1886	1.3368	4.5436	0.4694
			3	6.1342	1.2042	5.5873	0.5196			3	6.7864	1.2878	4.901	0.5607
			5	13.3219	2.3667	7.4038	1.0445			4	7.214	1.159	5.2723	0.6028
			6	7.9834	1.0777	6.4881	0.6649			5	7.8709	1.0842	5.718	0.5942
			7	12.3251	2.0334	0	1.3604			6	7.9608	1.0243	6.5144	0.6388
										7	7.5924	1.005	7.2965	0.6771

## Sheet: GC
				CO2
					Day	25mA1	25mA2	10mA1	10mA2
					0	20	20	20	20
					1	16.3252	16.7535	17.2448	17.2681
					2	14.8807	13.9232	13.1431	16.7657
					3	16.5083	16.127	16.8463	16.6892
					4	16.2976	15.812	17.0388	16.9328
					5	15.0125	14.1644	16.3674	16.3609
					6	15.5215	14.501	16.3828	16.5477
					7	15.4522	14.3236	16.4177	16.4707
				H2	Day	25mA1	25mA2	10mA1	10mA2
					0	0	0	0	0
					1	1.44359	3.29206	1.34901	1.19304
					2	2.96683	5.40767	0.733412	1.26107
					3	3.07967	4.77879	0.484517	0.80974
					4	4.45025	4.89992	0.930869	1.49171
					5	5.01121	5.36287	1.17645	1.54315
					6	4.86958	5.2351	1.00886	1.60952
					7	4.98779	5.28986	1.13662	1.56804
