# Supplementary material for: Low electric current in a bioelectrochemical system facilitates ethanol production from CO using CO-enriched mixed culture
Source: Front Microbiol. 2024 Aug 29;15:1438758. doi: 10.3389/fmicb.2024.1438758 (PMC11390636; doi:10.3389/fmicb.2024.1438758)
Supplement: Supplementary file 1 [file Data_Sheet_1.ZIP › 5. Cyclic voltammetry results.xlsx]

## Sheet: Blank medium
Voltage(V)	Current(mA)
-0.999953	-1.06411
-1.00095	-1.07486
-1.00195	-1.08705
-1.00295	-1.10274
-1.00395	-1.11755
-1.00495	-1.13236
-1.00595	-1.14242
-1.00695	-1.15367
-1.00795	-1.1703
-1.00895	-1.1908
-1.00995	-1.20499
-1.01095	-1.22074
-1.01195	-1.2353
-1.01295	-1.2513
-1.01395	-1.2648
-1.01495	-1.28211
-1.01595	-1.29949
-1.01695	-1.31599
-1.01795	-1.33643
-1.01895	-1.34999
-1.01995	-1.36699
-1.02095	-1.38474
-1.02195	-1.39937
-1.02295	-1.41674
-1.02395	-1.43424
-1.02495	-1.45199
-1.02595	-1.4703
-1.02695	-1.49493
-1.02795	-1.51018
-1.02895	-1.53143
-1.02995	-1.55106
-1.03095	-1.56118
-1.03195	-1.58356
-1.03295	-1.60056
-1.03395	-1.62343
-1.03495	-1.64468
-1.03595	-1.66659
-1.03695	-1.68909
-1.03795	-1.70596
-1.03895	-1.73034
-1.03995	-1.75284
-1.04095	-1.76534
-1.04195	-1.78909
-1.04295	-1.80972
-1.04395	-1.83284
-1.04495	-1.85847
-1.04595	-1.88034
-1.04695	-1.89472
-1.04795	-1.92909
-1.04895	-1.95222
-1.04995	-1.96659
-1.05095	-1.99159
-1.05195	-2.01972
-1.05295	-2.03784
-1.05395	-2.05909
-1.05495	-2.08347
-1.05595	-2.11035
-1.05695	-2.14285
-1.05795	-2.16597
-1.05895	-2.1916
-1.05995	-2.2141
-1.06095	-2.2416
-1.06195	-2.2641
-1.06295	-2.2891
-1.06395	-2.31347
-1.06495	-2.34722
-1.06595	-2.36535
-1.06695	-2.4041
-1.06795	-2.4366
-1.06895	-2.46348
-1.06995	-2.48285
-1.07095	-2.50598
-1.07195	-2.53785
-1.07295	-2.5716
-1.07395	-2.5891
-1.07495	-2.62348
-1.07595	-2.65098
-1.07695	-2.6891
-1.07795	-2.71785
-1.07895	-2.74973
-1.07995	-2.78161
-1.08095	-2.82223
-1.08195	-2.87098
-1.08295	-2.89911
-1.08395	-2.92911
-1.08495	-2.98473
-1.08595	-3.00848
-1.08695	-3.05473
-1.08795	-3.09286
-1.08895	-3.14036
-1.08995	-3.18599
-1.09095	-3.22474
-1.09195	-3.27911
-1.09295	-3.32224
-1.09395	-3.37849
-1.09495	-3.42849
-1.09595	-3.48099
-1.09695	-3.54349
-1.09795	-3.59912
-1.09895	-3.66412
-1.09995	-3.73225
-1.09895	-3.736
-1.09795	-3.71787
-1.09695	-3.71537
-1.09595	-3.71724
-1.09495	-3.71725
-1.09395	-3.71849
-1.09295	-3.71303
-1.09195	-3.70724
-1.09095	-3.70912
-1.08995	-3.70787
-1.08895	-3.70349
-1.08795	-3.70037
-1.08695	-3.70599
-1.08595	-3.69662
-1.08495	-3.69474
-1.08395	-3.68537
-1.08295	-3.68037
-1.08195	-3.66912
-1.08095	-3.66537
-1.07995	-3.65662
-1.07895	-3.65224
-1.07795	-3.64037
-1.07695	-3.63287
-1.07595	-3.63287
-1.07495	-3.61787
-1.07395	-3.61849
-1.07295	-3.59849
-1.07195	-3.58974
-1.07095	-3.57099
-1.06995	-3.56599
-1.06895	-3.53912
-1.06795	-3.53162
-1.06695	-3.50912
-1.06595	-3.49162
-1.06495	-3.47662
-1.06395	-3.44662
-1.06295	-3.43599
-1.06195	-3.40849
-1.06095	-3.39536
-1.05995	-3.36661
-1.05895	-3.35224
-1.05795	-3.32724
-1.05695	-3.30536
-1.05595	-3.28536
-1.05495	-3.26411
-1.05395	-3.24224
-1.05295	-3.21911
-1.05195	-3.20349
-1.05095	-3.17536
-1.04995	-3.14724
-1.04895	-3.12224
-1.04795	-3.09036
-1.04695	-3.06661
-1.04595	-3.03973
-1.04495	-3.01598
-1.04395	-2.98723
-1.04295	-2.96098
-1.04195	-2.93723
-1.04095	-2.91536
-1.03995	-2.88598
-1.03895	-2.85723
-1.03795	-2.82286
-1.03695	-2.79661
-1.03595	-2.77285
-1.03495	-2.7466
-1.03395	-2.71598
-1.03295	-2.6891
-1.03195	-2.66973
-1.03095	-2.62785
-1.02995	-2.6116
-1.02895	-2.5741
-1.02795	-2.55598
-1.02695	-2.52973
-1.02595	-2.50598
-1.02495	-2.4766
-1.02395	-2.45098
-1.02295	-2.43035
-1.02195	-2.3941
-1.02095	-2.3716
-1.01995	-2.34972
-1.01895	-2.32535
-1.01795	-2.3016
-1.01695	-2.2716
-1.01595	-2.25035
-1.01495	-2.21285
-1.01395	-2.1941
-1.01295	-2.1716
-1.01195	-2.14035
-1.01095	-2.11347
-1.00995	-2.09409
-1.00895	-2.07534
-1.00795	-2.04722
-1.00695	-2.02847
-1.00595	-1.99784
-1.00495	-1.97784
-1.00395	-1.95597
-1.00295	-1.92972
-1.00195	-1.90784
-1.00095	-1.88847
-0.999953	-1.86659
-0.998953	-1.84222
-0.997953	-1.81722
-0.996953	-1.80097
-0.995953	-1.77346
-0.994953	-1.75784
-0.993953	-1.72971
-0.992953	-1.71159
-0.991953	-1.68846
-0.990953	-1.66909
-0.989953	-1.64659
-0.988953	-1.62784
-0.987953	-1.61596
-0.986953	-1.58909
-0.985953	-1.57284
-0.984953	-1.54971
-0.983953	-1.53034
-0.982953	-1.51409
-0.981953	-1.49659
-0.980953	-1.47784
-0.979953	-1.45784
-0.978952	-1.44158
-0.977952	-1.42283
-0.976953	-1.40346
-0.975952	-1.38533
-0.974952	-1.36783
-0.973953	-1.35408
-0.972952	-1.33408
-0.971952	-1.31721
-0.970952	-1.30346
-0.969952	-1.28533
-0.968952	-1.27283
-0.967952	-1.25533
-0.966952	-1.24346
-0.965952	-1.22471
-0.964952	-1.21096
-0.963952	-1.20033
-0.962952	-1.18346
-0.961952	-1.16783
-0.960952	-1.15783
-0.959952	-1.14658
-0.958952	-1.13096
-0.957952	-1.1172
-0.956952	-1.10158
-0.955952	-1.08845
-0.954952	-1.07658
-0.953952	-1.06283
-0.952952	-1.04783
-0.951952	-1.0347
-0.950952	-1.02283
-0.949952	-1.01408
-0.948952	-1.0022
-0.947952	-0.988452
-0.946952	-0.973452
-0.945952	-0.965953
-0.944952	-0.953453
-0.943952	-0.942202
-0.942952	-0.927827
-0.941952	-0.916576
-0.940952	-0.904702
-0.939952	-0.895951
-0.938952	-0.887201
-0.937952	-0.873451
-0.936952	-0.863451
-0.935952	-0.85345
-0.934952	-0.845951
-0.933952	-0.83595
-0.932952	-0.826576
-0.931952	-0.816575
-0.930952	-0.806575
-0.929952	-0.795325
-0.928952	-0.789075
-0.927952	-0.777199
-0.926952	-0.767825
-0.925952	-0.760324
-0.924952	-0.750949
-0.923952	-0.744075
-0.922952	-0.735949
-0.921952	-0.727199
-0.920952	-0.718448
-0.919952	-0.710949
-0.918952	-0.699699
-0.917952	-0.691574
-0.916952	-0.681573
-0.915951	-0.673448
-0.914952	-0.667822
-0.913952	-0.659072
-0.912951	-0.649698
-0.911952	-0.642197
-0.910951	-0.635322
-0.909951	-0.625948
-0.908952	-0.620947
-0.907951	-0.610948
-0.906951	-0.601572
-0.905951	-0.594697
-0.904951	-0.587822
-0.903951	-0.580322
-0.902951	-0.569696
-0.901951	-0.565946
-0.900951	-0.562822
-0.899951	-0.554696
-0.898951	-0.551571
-0.897951	-0.547822
-0.896951	-0.538446
-0.895951	-0.533446
-0.894951	-0.525321
-0.893951	-0.519071
-0.892951	-0.512196
-0.891951	-0.507195
-0.890951	-0.502195
-0.889951	-0.493445
-0.888951	-0.486571
-0.887951	-0.48157
-0.886951	-0.47657
-0.885951	-0.470319
-0.884951	-0.460944
-0.883951	-0.459913
-0.882951	-0.451101
-0.881951	-0.448038
-0.880951	-0.441975
-0.879951	-0.435788
-0.878951	-0.42935
-0.877951	-0.428038
-0.876951	-0.424538
-0.875951	-0.41785
-0.874951	-0.415975
-0.873951	-0.406975
-0.872951	-0.403412
-0.871951	-0.396475
-0.870951	-0.392225
-0.869951	-0.389475
-0.868951	-0.382725
-0.867951	-0.37635
-0.866951	-0.373912
-0.865951	-0.370412
-0.864951	-0.366787
-0.863951	-0.364037
-0.862951	-0.361224
-0.861951	-0.356287
-0.860951	-0.350724
-0.859951	-0.344912
-0.858951	-0.338911
-0.857951	-0.336599
-0.856951	-0.332411
-0.855951	-0.327786
-0.854951	-0.323036
-0.853951	-0.317661
-0.852951	-0.316036
-0.851951	-0.311849
-0.85095	-0.307473
-0.849951	-0.305098
-0.848951	-0.304348
-0.84795	-0.299848
-0.846951	-0.298036
-0.84595	-0.291911
-0.84495	-0.284348
-0.843951	-0.284223
-0.84295	-0.281848
-0.84195	-0.278848
-0.84095	-0.27366
-0.83995	-0.271035
-0.83895	-0.26616
-0.83795	-0.26216
-0.83695	-0.26291
-0.83595	-0.25691
-0.83495	-0.254348
-0.83395	-0.250223
-0.83295	-0.250848
-0.83195	-0.242785
-0.83095	-0.240597
-0.82995	-0.23841
-0.82895	-0.234722
-0.82795	-0.231785
-0.82695	-0.231035
-0.82595	-0.229722
-0.82495	-0.22616
-0.82395	-0.225472
-0.82295	-0.221285
-0.82195	-0.21716
-0.82095	-0.214222
-0.81995	-0.213035
-0.81895	-0.21016
-0.81795	-0.205847
-0.81695	-0.203472
-0.81595	-0.200847
-0.81495	-0.197659
-0.81395	-0.198847
-0.81295	-0.196534
-0.81195	-0.194534
-0.81095	-0.193347
-0.80995	-0.191409
-0.80895	-0.187159
-0.80795	-0.186284
-0.80695	-0.182097
-0.80595	-0.179222
-0.80495	-0.178659
-0.80395	-0.175471
-0.80295	-0.175221
-0.80195	-0.173034
-0.80095	-0.171034
-0.79995	-0.166909
-0.79895	-0.163471
-0.79795	-0.162096
-0.79695	-0.159471
-0.79595	-0.158284
-0.79495	-0.155971
-0.79395	-0.154971
-0.79295	-0.154471
-0.79195	-0.150596
-0.79095	-0.150971
-0.78995	-0.147471
-0.788949	-0.149846
-0.78795	-0.148159
-0.78695	-0.143408
-0.785949	-0.142533
-0.78495	-0.141596
-0.78395	-0.139908
-0.782949	-0.139783
-0.78195	-0.139221
-0.78095	-0.134408
-0.779949	-0.133158
-0.778949	-0.129783
-0.777949	-0.128408
-0.776949	-0.127596
-0.775949	-0.126658
-0.774949	-0.127033
-0.773949	-0.124768
-0.772949	-0.123346
-0.771949	-0.122033
-0.770949	-0.118658
-0.769949	-0.117846
-0.768949	-0.116533
-0.767949	-0.115408
-0.766949	-0.114033
-0.765949	-0.113455
-0.764949	-0.112158
-0.763949	-0.112221
-0.762949	-0.112471
-0.761949	-0.109408
-0.760949	-0.107533
-0.759949	-0.103345
-0.758949	-0.103658
-0.757949	-0.100283
-0.756949	-0.10372
-0.755949	-0.100595
-0.754949	-0.0999078
-0.753949	-0.0985328
-0.752949	-0.0966578
-0.751949	-0.0947202
-0.750949	-0.0943452
-0.749949	-0.0931577
-0.748949	-0.0946577
-0.747949	-0.0917202
-0.746949	-0.0915952
-0.745949	-0.0915327
-0.744949	-0.0901576
-0.743949	-0.0882826
-0.742949	-0.0870326
-0.741949	-0.0860326
-0.740949	-0.0863451
-0.739949	-0.0863451
-0.738949	-0.0842825
-0.737949	-0.083595
-0.736949	-0.0822201
-0.735949	-0.0809701
-0.734949	-0.0794075
-0.733949	-0.0783449
-0.732949	-0.07672
-0.731949	-0.07872
-0.730949	-0.0765325
-0.729949	-0.0769074
-0.728949	-0.07572
-0.727949	-0.0745949
-0.726949	-0.0747824
-0.725949	-0.0732355
-0.724949	-0.0722199
-0.723949	-0.0713449
-0.722949	-0.0709074
-0.721949	-0.0712824
-0.720948	-0.0701573
-0.719949	-0.0682824
-0.718949	-0.0663447
-0.717948	-0.0665948
-0.716949	-0.0674698
-0.715949	-0.0655948
-0.714948	-0.0668448
-0.713948	-0.0636573
-0.712949	-0.0627823
-0.711948	-0.0632823
-0.710948	-0.0631572
-0.709948	-0.0620322
-0.708948	-0.0607197
-0.707948	-0.0592197
-0.706948	-0.0584697
-0.705948	-0.0594697
-0.704948	-0.0574071
-0.703948	-0.0542727
-0.702948	-0.0537602
-0.701948	-0.0538915
-0.700948	-0.0521227
-0.699948	-0.0494914
-0.698948	-0.0509289
-0.697948	-0.0500226
-0.696948	-0.0496351
-0.695948	-0.0494101
-0.694948	-0.0500351
-0.693948	-0.0506164
-0.692948	-0.0504789
-0.691948	-0.0483101
-0.690948	-0.0463976
-0.689948	-0.0472226
-0.688948	-0.0467976
-0.687948	-0.0451726
-0.686948	-0.0450663
-0.685948	-0.0448726
-0.684948	-0.0428163
-0.683948	-0.0426475
-0.682948	-0.040385
-0.681948	-0.0389537
-0.680948	-0.038935
-0.679948	-0.0384037
-0.678948	-0.038199
-0.677948	-0.0382225
-0.676948	-0.037235
-0.675948	-0.0369599
-0.674948	-0.0367662
-0.673948	-0.0369099
-0.672948	-0.0367537
-0.671948	-0.0351349
-0.670948	-0.0345724
-0.669948	-0.0330286
-0.668948	-0.0331161
-0.667948	-0.0330036
-0.666948	-0.0317224
-0.665948	-0.0310286
-0.664948	-0.0286598
-0.663948	-0.0274035
-0.662948	-0.0271473
-0.661948	-0.0262785
-0.660948	-0.0260473
-0.659948	-0.0253973
-0.658948	-0.025316
-0.657948	-0.0251598
-0.656948	-0.0252395
-0.655948	-0.0250785
-0.654948	-0.0254035
-0.653948	-0.0226722
-0.652947	-0.0215972
-0.651947	-0.021741
-0.650948	-0.0204409
-0.649947	-0.0206472
-0.648947	-0.0177722
-0.647948	-0.0174784
-0.646947	-0.0187222
-0.645947	-0.0168221
-0.644947	-0.0179909
-0.643947	-0.0156409
-0.642947	-0.0174471
-0.641947	-0.0148721
-0.640947	-0.0140221
-0.639947	-0.0138533
-0.638947	-0.0142033
-0.637947	-0.0132846
-0.636947	-0.0138658
-0.635947	-0.0127971
-0.634947	-0.0119783
-0.633947	-0.0120346
-0.632947	-0.0128658
-0.631947	-0.0111283
-0.630947	-0.00921577
-0.629947	-0.0107345
-0.628947	-0.00869076
-0.627947	-0.00891576
-0.626947	-0.00724417
-0.625947	-0.00654166
-0.624947	-0.00632728
-0.623947	-0.00598915
-0.622947	-0.00691542
-0.621947	-0.00457226
-0.620947	-0.00518602
-0.619947	-0.00469664
-0.618947	-0.00451976
-0.617947	-0.00512602
-0.616947	-0.0038635
-0.615947	-0.00277536
-0.614947	-0.00395287
-0.613947	-0.00190847
-0.612947	-0.00236222
-0.611947	-0.0011047
-0.610947	-0.00227285
-0.609947	-0.00296848
-0.608947	-0.00129221
-0.607947	-0.0024716
-0.606947	-9.90653e-05
-0.605947	0.000390944
-0.604947	0.000234365
-0.603947	0.000615644
-0.602947	0.000792199
-0.601947	0.00144064
-0.600947	0.00205355
-0.599947	0.00294068
-0.598947	0.00304067
-0.597947	0.00312192
-0.596947	0.00236566
-0.595947	0.00129063
-0.594947	0.00255942
-0.593947	0.00289066
-0.592947	0.0030313
-0.591947	0.00330942
-0.590947	0.00336568
-0.589947	0.00484695
-0.588947	0.00629072
-0.587946	0.00577822
-0.586946	0.00596571
-0.585947	0.00689073
-0.584946	0.00496571
-0.583946	0.00751574
-0.582947	0.00449069
-0.581946	0.00513446
-0.580946	0.00585947
-0.579947	0.00670948
-0.578946	0.00662823
-0.577946	0.00629697
-0.576946	0.00714698
-0.575946	0.00683605
-0.574946	0.00703449
-0.573946	0.00686574
-0.572946	0.00740948
-0.571946	0.00702822
-0.570946	0.00722823
-0.569946	0.00719542
-0.568946	0.00710948
-0.567946	0.00741575
-0.566946	0.00750793
-0.565946	0.00773449
-0.564946	0.00777199
-0.563946	0.00854075
-0.562946	0.00939701
-0.561946	0.00752168
-0.560946	0.00776731
-0.559946	0.00718792
-0.558946	0.00632916
-0.557946	0.00754793
-0.556946	0.00893452
-0.555946	0.00827825
-0.554946	0.00985327
-0.553946	0.00842199
-0.552946	0.00937202
-0.551946	0.00916576
-0.550946	0.00891889
-0.549946	0.00865326
-0.548946	0.00848451
-0.547946	0.00817981
-0.546946	0.00809076
-0.545946	0.00749073
-0.544946	0.00787981
-0.543946	0.00829074
-0.542946	0.00764699
-0.541946	0.00663447
-0.540946	0.00609071
-0.539946	0.00755324
-0.538946	0.00782199
-0.537946	0.00661573
-0.536946	0.00673447
-0.535946	0.00660322
-0.534946	0.007797
-0.533946	0.00701417
-0.532946	0.00683448
-0.531946	0.00682197
-0.530946	0.00716574
-0.529946	0.00642197
-0.528946	0.00589697
-0.527946	0.00742824
-0.526946	0.0043407
-0.525946	0.00548446
-0.524945	0.00670948
-0.523946	0.00500319
-0.522946	0.00560946
-0.521945	0.00319693
-0.520946	0.0046032
-0.519945	0.00377817
-0.518945	0.00414693
-0.517946	0.0052532
-0.516945	0.00438445
-0.515945	0.00379069
-0.514946	0.0041657
-0.513945	0.00456569
-0.512945	0.00362818
-0.511945	0.00293598
-0.510945	0.00160315
-0.509945	0.0019469
-0.508945	0.00232816
-0.507945	0.00319066
-0.506945	0.00227191
-0.505945	0.00136564
-0.504945	0.00294068
-0.503945	0.00315943
-0.502945	0.00256254
-0.501945	0.0022969
-0.500945	0.00185316
-0.499945	0.00114064
-0.498945	0.00162189
-0.497945	0.0020469
-0.496945	0.00123439
-0.495945	0.00215316
-0.494945	0.00226567
-0.493945	0.00180941
-0.492945	0.00304067
-0.491945	0.00214691
-0.490945	0.00300317
-0.489945	0.00139689
-0.488945	0.00170939
-0.487945	0.000515628
-0.486945	0.000509381
-0.485945	0.0009969
-0.484945	0.000790644
-0.483945	0.000209379
-0.482945	0.000309372
-0.481945	0.000715637
-0.480945	0.000528121
-0.479945	0.00140939
-0.478945	0.00118439
-0.477945	0.0014344
-0.476945	0.0012844
-0.475945	0.00109065
-0.474945	0.00142815
-0.473945	-0.00081563
-0.472945	-0.000109386
-0.471945	0.00106564
-0.470945	5.31197e-05
-0.469945	0.00174065
-0.468945	0.000496888
-0.467945	-0.000490642
-0.466945	0.0010469
-0.465945	0.00144064
-0.464945	-0.000934386
-0.463945	-0.000415635
-0.462945	0.00120313
-0.461945	0.000359368
-0.460945	0.00127814
-0.459944	9.36985e-06
-0.458945	0.000440621
-0.457945	0.0011344
-0.456944	0.00156565
-0.455945	0.00161564
-0.454945	0.000765634
-0.453944	0.000759387
-0.452945	-0.000259376
-0.451944	0.00090313
-0.450944	0.00192189
-0.449944	0.000690627
-0.448944	0.0017844
-0.447944	0.00097189
-0.446944	0.00194066
-0.445944	0.00210941
-0.444944	0.00205316
-0.443944	0.00210941
-0.442944	0.00205317
-0.441944	0.00242815
-0.440944	0.00261098
-0.439944	0.00310943
-0.438944	0.00285316
-0.437944	0.00321411
-0.436944	0.00348442
-0.435944	0.00340943
-0.434944	0.00262191
-0.433944	0.00350943
-0.432944	0.00180941
-0.431944	0.00278442
-0.430944	0.00228441
-0.429944	0.00239692
-0.428944	0.00279223
-0.427944	0.00317817
-0.426944	0.00330942
-0.425944	0.00321723
-0.424944	0.00300941
-0.423944	0.00337193
-0.422944	0.00398443
-0.421944	0.00325942
-0.420944	0.00252192
-0.419944	0.00384069
-0.418944	0.00333443
-0.417944	0.0048032
-0.416944	0.00290942
-0.415944	0.00455945
-0.414944	0.00391569
-0.413944	0.00394692
-0.412944	0.00402349
-0.411944	0.00381567
-0.410944	0.00441568
-0.409944	0.00510945
-0.408944	0.00561571
-0.407944	0.00389068
-0.406944	0.00563852
-0.405944	0.00865951
-0.404944	0.00660946
-0.403944	0.00724072
-0.402944	0.00660322
-0.401944	0.00703449
-0.400944	0.0075845
-0.399944	0.00565946
-0.398944	0.00760949
-0.397944	0.00680323
-0.396944	0.0079345
-0.395944	0.008697
-0.394943	0.00952201
-0.393944	0.00893919
-0.392944	0.00877826
-0.391943	0.0087595
-0.390944	0.00950327
-0.389944	0.00917201
-0.388943	0.00715947
-0.387944	0.010097
-0.386943	0.00680947
-0.385943	0.00936577
-0.384943	0.00872827
-0.383943	0.00937202
-0.382943	0.00977826
-0.381943	0.0118908
-0.380943	0.0116471
-0.379943	0.0100658
-0.378943	0.0105158
-0.377943	0.00795949
-0.376943	0.010172
-0.375943	0.00885327
-0.374943	0.0107095
-0.373943	0.00956576
-0.372943	0.011272
-0.371943	0.0101345
-0.370943	0.0107595
-0.369943	0.0102783
-0.368943	0.0117221
-0.367943	0.0105033
-0.366943	0.011297
-0.365943	0.0114033
-0.364943	0.010772
-0.363943	0.00995953
-0.362943	0.0109221
-0.361943	0.011372
-0.360943	0.0118283
-0.359943	0.0130221
-0.358943	0.0112158
-0.357943	0.0118721
-0.356943	0.0110533
-0.355943	0.011758
-0.354943	0.0120221
-0.353943	0.0120846
-0.352943	0.0122814
-0.351943	0.0127658
-0.350943	0.0122533
-0.349943	0.0130783
-0.348943	0.0132783
-0.347943	0.0138221
-0.346943	0.0117783
-0.345943	0.0130783
-0.344943	0.0144596
-0.343943	0.0137783
-0.342943	0.0147408
-0.341943	0.0141408
-0.340943	0.0151783
-0.339943	0.0142159
-0.338943	0.0151596
-0.337943	0.0163409
-0.336943	0.0150284
-0.335943	0.0146346
-0.334943	0.0152096
-0.333943	0.0158596
-0.332943	0.0156221
-0.331943	0.0158534
-0.330943	0.0159534
-0.329942	0.0174096
-0.328943	0.0168409
-0.327943	0.0179784
-0.326942	0.0177971
-0.325943	0.0177784
-0.324943	0.0178284
-0.323942	0.0175097
-0.322942	0.0192972
-0.321943	0.0177284
-0.320942	0.0194659
-0.319942	0.0188347
-0.318942	0.0194284
-0.317942	0.0184159
-0.316942	0.0197159
-0.315942	0.0190722
-0.314942	0.0200409
-0.313942	0.0196847
-0.312942	0.0203847
-0.311942	0.0202222
-0.310942	0.0208972
-0.309942	0.0203347
-0.308942	0.0210972
-0.307942	0.022016
-0.306942	0.0206097
-0.305942	0.0225722
-0.304942	0.0235972
-0.303942	0.0229222
-0.302942	0.022691
-0.301942	0.0233035
-0.300942	0.0235035
-0.299942	0.0231222
-0.298942	0.024291
-0.297942	0.0237035
-0.296942	0.022166
-0.295942	0.024616
-0.294942	0.023716
-0.293942	0.0242723
-0.292942	0.0245176
-0.291942	0.024816
-0.290942	0.025266
-0.289942	0.025716
-0.288942	0.024916
-0.287942	0.0244473
-0.286942	0.0238535
-0.285942	0.0257098
-0.284942	0.024391
-0.283942	0.0251285
-0.282942	0.0245535
-0.281942	0.0250222
-0.280942	0.023841
-0.279942	0.0248285
-0.278942	0.0257785
-0.277942	0.0263035
-0.276942	0.0255535
-0.275942	0.0260473
-0.274942	0.025116
-0.273942	0.0252535
-0.272942	0.025041
-0.271942	0.0258723
-0.270942	0.0247098
-0.269942	0.023941
-0.268942	0.0251285
-0.267942	0.0256973
-0.266942	0.0251223
-0.265942	0.026141
-0.264942	0.0243722
-0.263942	0.0250597
-0.262942	0.0246332
-0.261941	0.024366
-0.260942	0.0247348
-0.259942	0.0251598
-0.258941	0.0251488
-0.257941	0.0253785
-0.256942	0.0253223
-0.255941	0.0255598
-0.254941	0.0261473
-0.253942	0.0262785
-0.252941	0.0249722
-0.251941	0.0279223
-0.250941	0.0258348
-0.249941	0.0269535
-0.248941	0.0245972
-0.247941	0.0246598
-0.246941	0.0252441
-0.245941	0.0259223
-0.244941	0.0257973
-0.243941	0.0257348
-0.242941	0.0254848
-0.241941	0.0259223
-0.240941	0.0261457
-0.239941	0.0264973
-0.238941	0.0266785
-0.237941	0.0273848
-0.236941	0.0255973
-0.235941	0.0267035
-0.234941	0.0255598
-0.233941	0.0277723
-0.232941	0.0255473
-0.231941	0.0275098
-0.230941	0.0268223
-0.229941	0.026166
-0.228941	0.0266098
-0.227941	0.0262973
-0.226941	0.0271848
-0.225941	0.027591
-0.224941	0.0276473
-0.223941	0.0274535
-0.222941	0.0270848
-0.221941	0.0274348
-0.220941	0.0280036
-0.219941	0.0271348
-0.218941	0.0280223
-0.217941	0.027366
-0.216941	0.0281911
-0.215941	0.0290723
-0.214941	0.027016
-0.213941	0.0294348
-0.212941	0.0289723
-0.211941	0.0281911
-0.210941	0.0278473
-0.209941	0.0297161
-0.208941	0.0302473
-0.207941	0.0304786
-0.206941	0.0301661
-0.205941	0.0300223
-0.204941	0.0298786
-0.203941	0.0299051
-0.202941	0.0299536
-0.201941	0.0297661
-0.200941	0.0320099
-0.199941	0.0303723
-0.198941	0.0313286
-0.197941	0.0312036
-0.196941	0.0314348
-0.19594	0.0322411
-0.194941	0.0313536
-0.19394	0.0323474
-0.19294	0.0304786
-0.191941	0.0318724
-0.19094	0.0323849
-0.18994	0.0325474
-0.188941	0.0336724
-0.18794	0.0336661
-0.18694	0.0339536
-0.18594	0.0336411
-0.18494	0.0342474
-0.18394	0.0341849
-0.18294	0.0350037
-0.18194	0.0346599
-0.18094	0.0353037
-0.17994	0.0348974
-0.17894	0.0346974
-0.17794	0.0354771
-0.17694	0.0361099
-0.17594	0.0362037
-0.17494	0.0357162
-0.17394	0.0361599
-0.17294	0.0365599
-0.17194	0.0372912
-0.17094	0.0382287
-0.16994	0.0380162
-0.16894	0.0385725
-0.16794	0.0384412
-0.16694	0.038635
-0.16594	0.039335
-0.16494	0.0405725
-0.16394	0.038585
-0.16294	0.0406725
-0.16194	0.0406225
-0.16094	0.0409772
-0.15994	0.0414225
-0.15894	0.0411912
-0.15794	0.04216
-0.15694	0.0426913
-0.15594	0.0438538
-0.15494	0.0431538
-0.15394	0.044235
-0.15294	0.0444913
-0.15194	0.0446585
-0.15094	0.0449538
-0.14994	0.0449538
-0.14894	0.0462226
-0.14794	0.0472163
-0.14694	0.0474914
-0.14594	0.0482226
-0.14494	0.0477164
-0.14394	0.0479976
-0.14294	0.0482226
-0.14194	0.0488601
-0.14094	0.0492836
-0.13994	0.0500726
-0.13894	0.0499789
-0.13794	0.0502976
-0.13694	0.0513352
-0.13594	0.0523914
-0.13494	0.0539665
-0.13394	0.0522914
-0.13294	0.0552977
-0.13194	0.0533789
-0.130939	0.056079
-0.12994	0.0572415
-0.128939	0.056254
-0.127939	0.059204
-0.12694	0.0577978
-0.125939	0.060129
-0.124939	0.0610041
-0.12394	0.0622603
-0.122939	0.0617728
-0.121939	0.0622416
-0.120939	0.0651666
-0.119939	0.0645041
-0.118939	0.0653416
-0.117939	0.0653229
-0.116939	0.0678979
-0.115939	0.0676667
-0.114939	0.0681979
-0.113939	0.0707792
-0.112939	0.0716667
-0.111939	0.0735043
-0.110939	0.0730355
-0.109939	0.0755668
-0.108939	0.0751293
-0.107939	0.0758543
-0.106939	0.0765355
-0.105939	0.0804169
-0.104939	0.0795856
-0.103939	0.0831481
-0.102939	0.0847982
-0.101939	0.0841294
-0.100939	0.0868794
-0.0999391	0.0875295
-0.0989389	0.0897857
-0.097939	0.0893858
-0.0969391	0.091467
-0.0959392	0.0917795
-0.0949388	0.0957108
-0.0939388	0.0988984
-0.0929389	0.0992172
-0.091939	0.100655
-0.090939	0.101873
-0.0899391	0.103223
-0.0889387	0.105136
-0.0879388	0.106667
-0.0869389	0.108492
-0.0859389	0.110274
-0.084939	0.113174
-0.0839386	0.114667
-0.0829387	0.115605
-0.0819387	0.118636
-0.0809388	0.120536
-0.0799389	0.123561
-0.078939	0.123686
-0.0779386	0.12688
-0.0769386	0.126155
-0.0759387	0.129236
-0.0749388	0.12823
-0.0739388	0.13318
-0.0729384	0.134499
-0.0719385	0.134655
-0.0709386	0.137849
-0.0699387	0.140462
-0.0689387	0.141868
-0.0679388	0.145499
-0.0669384	0.147262
-0.0659385	0.148105
-0.0649385	0.147743
-0.0639386	0.153505
-0.0629387	0.153462
-0.0619383	0.155187
-0.0609384	0.157256
-0.0599384	0.161968
-0.0589385	0.160846
-0.0579386	0.162159
-0.0569382	0.164284
-0.0559382	0.167659
-0.0549383	0.170284
-0.0539384	0.172846
-0.0529385	0.175409
-0.0519385	0.175659
-0.0509381	0.178846
-0.0499382	0.181784
-0.0489383	0.179409
-0.0479383	0.183722
-0.0469384	0.187972
-0.045938	0.188722
-0.0449381	0.189909
-0.0439382	0.191909
-0.0429382	0.193409
-0.0419383	0.199347
-0.0409384	0.201284
-0.039938	0.205409
-0.038938	0.206409
-0.0379381	0.209534
-0.0369382	0.209972
-0.0359383	0.212175
-0.0349379	0.21441
-0.0339379	0.214785
-0.032938	0.22266
-0.0319381	0.225535
-0.0309381	0.226222
-0.0299382	0.233222
-0.0289378	0.234972
-0.0279379	0.237972
-0.026938	0.243347
-0.025938	0.244473
-0.0249381	0.245723
-0.0239377	0.249098
-0.0229378	0.256035
-0.0219378	0.259723
-0.0209379	0.262473
-0.019938	0.264785
-0.0189376	0.270598
-0.0179377	0.275348
-0.0169377	0.275973
-0.0159378	0.280286
-0.0149379	0.287286
-0.013938	0.289223
-0.0129375	0.291848
-0.0119376	0.295223
-0.0109377	0.302973
-0.00993776	0.308286
-0.00893784	0.310224
-0.00793743	0.317661
-0.0069375	0.320724
-0.00593758	0.327849
-0.00493765	0.335724
-0.00393772	0.336099
-0.00293779	0.339224
-0.00193739	0.345974
-0.000937462	0.346599
6.24657e-05	0.354537
0.00106239	0.358974
0.00206232	0.367662
0.00306273	0.371099
0.00406265	0.376225
0.00506258	0.383725
0.00606251	0.389975
0.00706244	0.394475
0.00806236	0.405725
0.00906277	0.409913
0.0100627	0.41735
0.0110626	0.422475
0.0120625	0.43085
0.0130625	0.438038
0.0140629	0.440913
0.0150628	0.452976
0.0160627	0.457663
0.0170627	0.464726
0.0180626	0.473226
0.0190625	0.478601
0.0200629	0.486289
0.0210629	0.493789
0.0220628	0.503664
0.0230627	0.505039
0.0240626	0.517477
0.025063	0.523664
0.026063	0.535664
0.0270629	0.540727
0.0280628	0.544415
0.0290627	0.557165
0.0300632	0.568915
0.0310631	0.572727
0.032063	0.581728
0.0330629	0.586228
0.0340629	0.596665
0.0350628	0.605791
0.0360632	0.616291
0.0370631	0.624978
0.038063	0.632541
0.039063	0.644104
0.0400629	0.651916
0.0410633	0.660916
0.0420632	0.667104
0.0430632	0.676167
0.0440631	0.682917
0.045063	0.692417
0.0460629	0.703729
0.0470634	0.713042
0.0480633	0.72498
0.0490632	0.737168
0.0500631	0.743418
0.0510631	0.747918
0.0520635	0.760293
0.0530634	0.763668
0.0540633	0.774668
0.0550632	0.783668
0.0560632	0.796418
0.0570631	0.808356
0.0580635	0.818981
0.0590634	0.826481
0.0600634	0.837482
0.0610633	0.853982
0.0620632	0.870795
0.0630636	0.877732
0.0640635	0.884607
0.0650635	0.892857
0.0660634	0.903295
0.0670633	0.91192
0.0680637	0.923483
0.0690637	0.935046
0.0700636	0.943608
0.0710635	0.951108
0.0720634	0.966484
0.0730634	0.976109
0.0740638	0.989359
0.0750637	1.00161
0.0760636	1.01361
0.0770636	1.0233
0.0780635	1.03573
0.0790639	1.04742
0.0800638	1.06217
0.0810637	1.07042
0.0820637	1.08067
0.0830636	1.09042
0.0840635	1.10436
0.0850639	1.11424
0.0860639	1.12236
0.0870638	1.13142
0.0880637	1.14574
0.0890636	1.15455
0.090064	1.16467
0.091064	1.17199
0.0920639	1.18486
0.0930638	1.19942
0.0940638	1.21186
0.0950637	1.22243
0.0960641	1.23193
0.097064	1.24099
0.0980639	1.24936
0.0990639	1.26618
0.100064	1.27899
0.101064	1.28893
0.102064	1.29536
0.103064	1.30755
0.104064	1.32386
0.105064	1.32711
0.106064	1.34355
0.107064	1.35655
0.108064	1.36193
0.109064	1.37249
0.110064	1.38155
0.111064	1.39168
0.112064	1.4023
0.113064	1.40887
0.114064	1.42037
0.115064	1.43199
0.116064	1.44862
0.117064	1.45787
0.118064	1.47068
0.119064	1.47762
0.120064	1.49074
0.121064	1.50005
0.122064	1.50537
0.123065	1.51249
0.124064	1.52205
0.125064	1.53674
0.126064	1.54449
0.127064	1.55706
0.128065	1.56471
0.129065	1.58096
0.130064	1.58721
0.131064	1.60096
0.132064	1.61471
0.133064	1.62159
0.134065	1.64221
0.135065	1.65784
0.136065	1.67284
0.137064	1.68721
0.138064	1.68846
0.139065	1.70159
0.140065	1.70596
0.141065	1.71284
0.142065	1.72284
0.143064	1.73346
0.144065	1.74596
0.145065	1.75596
0.146065	1.76784
0.147065	1.77159
0.148065	1.78909
0.149065	1.79221
0.150065	1.79971
0.151065	1.80284
0.152065	1.82034
0.153065	1.82534
0.154065	1.84034
0.155065	1.86347
0.156065	1.87222
0.157065	1.88034
0.158065	1.88472
0.159065	1.89347
0.160065	1.89159
0.161065	1.90534
0.162065	1.92722
0.163065	1.93597
0.164065	1.94909
0.165065	1.94972
0.166065	1.96284
0.167065	1.97034
0.168065	1.97847
0.169065	1.98597
0.170065	1.98972
0.171065	2.00909
0.172065	2.01409
0.173065	2.01972
0.174065	2.01659
0.175065	2.02347
0.176065	2.03534
0.177065	2.05159
0.178065	2.06159
0.179065	2.06909
0.180065	2.08409
0.181065	2.10534
0.182065	2.11472
0.183065	2.12909
0.184065	2.13535
0.185065	2.14347
0.186065	2.14785
0.187065	2.16722
0.188066	2.1616
0.189065	2.14847
0.190065	2.1491
0.191065	2.16035
0.192065	2.16285
0.193066	2.17347
0.194066	2.18722
0.195065	2.19285
0.196065	2.20097
0.197065	2.20597
0.198065	2.21378
0.199066	2.2241
0.200066	2.2241
0.199066	2.17222
0.198065	2.14222
0.197065	2.1016
0.196065	2.05597
0.195065	2.04784
0.194066	2.02284
0.193066	1.99659
0.192065	1.95784
0.191065	1.94659
0.190065	1.93472
0.189065	1.91097
0.188066	1.89347
0.187065	1.87721
0.186065	1.86347
0.185065	1.85472
0.184065	1.84346
0.183065	1.83534
0.182065	1.82909
0.181065	1.81721
0.180065	1.81159
0.179065	1.79034
0.178065	1.77409
0.177065	1.75471
0.176065	1.72721
0.175065	1.70721
0.174065	1.69221
0.173065	1.68409
0.172065	1.66784
0.171065	1.65659
0.170065	1.65159
0.169065	1.63784
0.168065	1.63346
0.167065	1.62534
0.166065	1.60346
0.165065	1.58971
0.164065	1.57596
0.163065	1.57534
0.162065	1.55784
0.161065	1.54159
0.160065	1.53596
0.159065	1.52658
0.158065	1.51596
0.157065	1.50221
0.156065	1.48096
0.155065	1.46784
0.154065	1.45846
0.153065	1.44096
0.152065	1.41721
0.151065	1.41158
0.150065	1.40471
0.149065	1.39658
0.148065	1.37971
0.147065	1.37096
0.146065	1.36346
0.145065	1.35283
0.144065	1.33346
0.143064	1.32283
0.142065	1.30408
0.141065	1.29471
0.140065	1.28221
0.139065	1.26971
0.138064	1.25221
0.137064	1.24033
0.136065	1.23346
0.135065	1.23158
0.134065	1.21845
0.133064	1.20658
0.132064	1.18845
0.131064	1.17721
0.130064	1.16158
0.129065	1.1447
0.128065	1.13595
0.127064	1.12221
0.126064	1.11283
0.125064	1.10345
0.124064	1.09221
0.123065	1.07908
0.122064	1.08283
0.121064	1.07095
0.120064	1.0572
0.119064	1.05095
0.118064	1.04283
0.117064	1.02658
0.116064	1.02095
0.115064	1.00908
0.114064	1.00158
0.113064	0.994077
0.112064	0.978453
0.111064	0.968452
0.110064	0.959702
0.109064	0.949702
0.108064	0.941577
0.107064	0.925326
0.106064	0.914075
0.105064	0.904076
0.104064	0.896575
0.103064	0.887826
0.102064	0.8797
0.101064	0.869076
0.100064	0.855951
0.0990639	0.848451
0.0980639	0.839701
0.097064	0.8272
0.0960641	0.8147
0.0950637	0.80595
0.0940638	0.794699
0.0930638	0.789075
0.0920639	0.7797
0.091064	0.7722
0.090064	0.76345
0.0890636	0.752199
0.0880637	0.747824
0.0870638	0.7372
0.0860639	0.734074
0.0850639	0.723448
0.0840635	0.716574
0.0830636	0.705323
0.0820637	0.698447
0.0810637	0.685947
0.0800638	0.677822
0.0790639	0.666573
0.0780635	0.656571
0.0770636	0.647197
0.0760636	0.637822
0.0750637	0.629697
0.0740638	0.620947
0.0730634	0.614071
0.0720634	0.604696
0.0710635	0.595946
0.0700636	0.584695
0.0690637	0.57657
0.0680637	0.569696
0.0670633	0.560946
0.0660634	0.552197
0.0650635	0.54282
0.0640635	0.534697
0.0630636	0.523446
0.0620632	0.512819
0.0610633	0.507195
0.0600634	0.49907
0.0590634	0.49032
0.0580635	0.477819
0.0570631	0.470319
0.0560632	0.462538
0.0550632	0.455663
0.0540633	0.445538
0.0530634	0.440225
0.0520635	0.43285
0.0510631	0.424225
0.0500631	0.41785
0.0490632	0.410788
0.0480633	0.402475
0.0470634	0.393475
0.0460629	0.385975
0.045063	0.382537
0.0440631	0.3741
0.0430632	0.366599
0.0420632	0.358537
0.0410633	0.351537
0.0400629	0.347412
0.039063	0.342474
0.038063	0.333911
0.0370631	0.328349
0.0360632	0.319349
0.0350628	0.314286
0.0340629	0.306161
0.0330629	0.302786
0.032063	0.295411
0.0310631	0.284973
0.0300632	0.279598
0.0290627	0.27441
0.0280628	0.265473
0.0270629	0.258285
0.026063	0.25416
0.025063	0.24816
0.0240626	0.239535
0.0230627	0.233347
0.0220628	0.227847
0.0210629	0.219222
0.0200629	0.213784
0.0190625	0.208347
0.0180626	0.203097
0.0170627	0.197159
0.0160627	0.190097
0.0150628	0.184346
0.0140629	0.180846
0.0130625	0.174909
0.0120625	0.169909
0.0110626	0.167909
0.0100627	0.159096
0.00906277	0.154534
0.00806236	0.153596
0.00706244	0.147158
0.00606251	0.141284
0.00506258	0.137658
0.00406265	0.134408
0.00306273	0.125971
0.00206232	0.125096
0.00106239	0.120408
6.24657e-05	0.116408
-0.000937462	0.109033
-0.00193739	0.106033
-0.00293779	0.102283
-0.00393772	0.0992203
-0.00493765	0.0977202
-0.00593758	0.0937202
-0.0069375	0.0883451
-0.00793743	0.087095
-0.00893784	0.0839076
-0.00993776	0.0817826
-0.0109377	0.07972
-0.0119376	0.0762825
-0.0129375	0.0717824
-0.013938	0.0699699
-0.0149379	0.0685322
-0.0159378	0.0647197
-0.0169377	0.0637822
-0.0179377	0.0635948
-0.0189376	0.0610948
-0.019938	0.0577197
-0.0209379	0.0582197
-0.0219378	0.0556572
-0.0229378	0.055407
-0.0239377	0.054282
-0.0249381	0.0512195
-0.025938	0.050782
-0.026938	0.048032
-0.0279379	0.0453444
-0.0289378	0.0443444
-0.0299382	0.044657
-0.0309381	0.0428443
-0.0319381	0.0399067
-0.032938	0.0389693
-0.0339379	0.0403442
-0.0349379	0.0389693
-0.0359383	0.0384693
-0.0369382	0.0397475
-0.0379381	0.0371037
-0.038938	0.0359412
-0.039938	0.0346224
-0.0409384	0.0339099
-0.0419383	0.0334286
-0.0429382	0.0323849
-0.0439382	0.0331161
-0.0449381	0.0311536
-0.045938	0.0282285
-0.0469384	0.0293098
-0.0479383	0.0290098
-0.0489383	0.0279286
-0.0499382	0.0271035
-0.0509381	0.026291
-0.0519385	0.0233847
-0.0529385	0.023141
-0.0539384	0.0226285
-0.0549383	0.0219847
-0.0559382	0.0220035
-0.0569382	0.0197034
-0.0579386	0.0174096
-0.0589385	0.0168221
-0.0599384	0.0159346
-0.0609384	0.0134971
-0.0619383	0.0127158
-0.0629387	0.0143783
-0.0639386	0.0130283
-0.0649385	0.00949078
-0.0659385	0.0122408
-0.0669384	0.009272
-0.0679388	0.00882826
-0.0689387	0.0079345
-0.0699387	0.00647197
-0.0709386	0.00692198
-0.0719385	0.00565946
-0.0729384	0.00394068
-0.0739388	0.00336568
-0.0749388	0.00292192
-0.0759387	0.000228119
-0.0769386	0.00144064
-0.0779386	-0.000984383
-0.078939	-0.000790644
-0.0799389	-0.00171566
-0.0809388	-0.00279067
-0.0819387	-0.0046032
-0.0829387	-0.00656573
-0.0839386	-0.00718448
-0.084939	-0.00767825
-0.0859389	-0.00764699
-0.0869389	-0.00860951
-0.0879388	-0.00867826
-0.0889387	-0.00968453
-0.0899391	-0.0133658
-0.090939	-0.0117221
-0.091939	-0.0130971
-0.0929389	-0.0127158
-0.0939388	-0.0152596
-0.0949388	-0.0156659
-0.0959392	-0.0165456
-0.0969391	-0.0176659
-0.097939	-0.0175909
-0.0989389	-0.0185612
-0.0999391	-0.0195597
-0.100939	-0.0194284
-0.101939	-0.0199331
-0.102939	-0.0203034
-0.103939	-0.0204409
-0.104939	-0.0216285
-0.105939	-0.0226785
-0.106939	-0.0200847
-0.107939	-0.0222722
-0.108939	-0.0217222
-0.109939	-0.0235597
-0.110939	-0.0216347
-0.111939	-0.023291
-0.112939	-0.024366
-0.113939	-0.022766
-0.114939	-0.0239097
-0.115939	-0.0227972
-0.116939	-0.026441
-0.117939	-0.025591
-0.118939	-0.0240097
-0.119939	-0.025616
-0.120939	-0.0281661
-0.121939	-0.0251098
-0.122939	-0.0276473
-0.12394	-0.0271348
-0.124939	-0.0281536
-0.125939	-0.0286348
-0.12694	-0.0294348
-0.127939	-0.0288036
-0.128939	-0.0292286
-0.12994	-0.0293473
-0.130939	-0.0293114
-0.13194	-0.0288473
-0.13294	-0.0298223
-0.13394	-0.0278723
-0.13494	-0.0290536
-0.13594	-0.0295473
-0.13694	-0.0288848
-0.13794	-0.0285411
-0.13894	-0.0288536
-0.13994	-0.0294848
-0.14094	-0.0317536
-0.14194	-0.0306723
-0.14294	-0.0314161
-0.14394	-0.0309411
-0.14494	-0.0304098
-0.14594	-0.0313474
-0.14694	-0.0329661
-0.14794	-0.0321661
-0.14894	-0.0318661
-0.14994	-0.0320974
-0.15094	-0.031838
-0.15194	-0.0320661
-0.15294	-0.0321888
-0.15394	-0.0323474
-0.15494	-0.0325036
-0.15594	-0.0329786
-0.15694	-0.0341537
-0.15794	-0.0322036
-0.15894	-0.0332536
-0.15994	-0.0317849
-0.16094	-0.0330474
-0.16194	-0.0348099
-0.16294	-0.0325161
-0.16394	-0.0336161
-0.16494	-0.0327849
-0.16594	-0.0326411
-0.16694	-0.0327786
-0.16794	-0.0318911
-0.16894	-0.0331474
-0.16994	-0.0316911
-0.17094	-0.0317099
-0.17194	-0.0326786
-0.17294	-0.0327849
-0.17394	-0.0322599
-0.17494	-0.0316286
-0.17594	-0.0323224
-0.17694	-0.0337661
-0.17794	-0.0342787
-0.17894	-0.0338161
-0.17994	-0.0327536
-0.18094	-0.0312224
-0.18194	-0.0329286
-0.18294	-0.0333349
-0.18394	-0.0335786
-0.18494	-0.0330536
-0.18594	-0.0338786
-0.18694	-0.0351349
-0.18794	-0.0326349
-0.188941	-0.0345974
-0.18994	-0.0338599
-0.19094	-0.0346599
-0.191941	-0.0343161
-0.19294	-0.0339036
-0.19394	-0.0346943
-0.194941	-0.0353412
-0.19594	-0.0352162
-0.196941	-0.0338537
-0.197941	-0.0354787
-0.198941	-0.0341349
-0.199941	-0.0330411
-0.200941	-0.0349599
-0.201941	-0.0336036
-0.202941	-0.0328724
-0.203941	-0.0328036
-0.204941	-0.0332224
-0.205941	-0.0339474
-0.206941	-0.0345349
-0.207941	-0.0344537
-0.208941	-0.0343786
-0.209941	-0.0354943
-0.210941	-0.0367162
-0.211941	-0.0364287
-0.212941	-0.0363459
-0.213941	-0.0364599
-0.214941	-0.0357787
-0.215941	-0.0353349
-0.216941	-0.0354162
-0.217941	-0.0351599
-0.218941	-0.0349162
-0.219941	-0.0349724
-0.220941	-0.0345818
-0.221941	-0.0344537
-0.222941	-0.0339849
-0.223941	-0.0346287
-0.224941	-0.0350474
-0.225941	-0.0350287
-0.226941	-0.0374162
-0.227941	-0.0352849
-0.228941	-0.0382912
-0.229941	-0.0362787
-0.230941	-0.0359099
-0.231941	-0.0346099
-0.232941	-0.0348599
-0.233941	-0.0354474
-0.234941	-0.0353599
-0.235941	-0.0340662
-0.236941	-0.0341474
-0.237941	-0.0344568
-0.238941	-0.0346912
-0.239941	-0.0349224
-0.240941	-0.0349849
-0.241941	-0.0366599
-0.242941	-0.03801
-0.243941	-0.0349037
-0.244941	-0.0355224
-0.245941	-0.0363974
-0.246941	-0.0334911
-0.247941	-0.0344349
-0.248941	-0.0350037
-0.249941	-0.0348662
-0.250941	-0.0365037
-0.251941	-0.0348474
-0.252941	-0.0380912
-0.253942	-0.0339599
-0.254941	-0.0375662
-0.255941	-0.0356162
-0.256942	-0.0360474
-0.257941	-0.0351974
-0.258941	-0.0371475
-0.259942	-0.0358412
-0.260942	-0.0372975
-0.261941	-0.0352224
-0.262942	-0.0340662
-0.263942	-0.0353599
-0.264942	-0.0354787
-0.265942	-0.0360787
-0.266942	-0.0369099
-0.267942	-0.0373099
-0.268942	-0.0369803
-0.269942	-0.0367849
-0.270942	-0.0369162
-0.271942	-0.0376146
-0.272942	-0.03851
-0.273942	-0.0382475
-0.274942	-0.037835
-0.275942	-0.0389537
-0.276942	-0.0396037
-0.277942	-0.0385787
-0.278942	-0.0401537
-0.279942	-0.039585
-0.280942	-0.0396037
-0.281942	-0.0402162
-0.282942	-0.0416413
-0.283942	-0.04071
-0.284942	-0.0411538
-0.285942	-0.0406788
-0.286942	-0.0426663
-0.287942	-0.0417475
-0.288942	-0.040535
-0.289942	-0.0422225
-0.290942	-0.041335
-0.291942	-0.0431788
-0.292942	-0.0421288
-0.293942	-0.04316
-0.294942	-0.0447163
-0.295942	-0.0438725
-0.296942	-0.0444163
-0.297942	-0.0471663
-0.298942	-0.0460226
-0.299942	-0.0483164
-0.300942	-0.0448226
-0.301942	-0.0468663
-0.302942	-0.0462663
-0.303942	-0.0469288
-0.304942	-0.0480539
-0.305942	-0.0489664
-0.306942	-0.0488336
-0.307942	-0.0492039
-0.308942	-0.0491101
-0.309942	-0.0509414
-0.310942	-0.0518977
-0.311942	-0.0513352
-0.312942	-0.0517227
-0.313942	-0.0503164
-0.314942	-0.0511664
-0.315942	-0.0522352
-0.316942	-0.0518727
-0.317942	-0.0543977
-0.318942	-0.0548727
-0.319942	-0.0548977
-0.320942	-0.0550133
-0.321943	-0.0551852
-0.322942	-0.0550977
-0.323942	-0.0543977
-0.324943	-0.054629
-0.325943	-0.0567102
-0.326942	-0.0557602
-0.327943	-0.0542977
-0.328943	-0.0546102
-0.329942	-0.0538102
-0.330943	-0.0552602
-0.331943	-0.0548165
-0.332943	-0.0547024
-0.333943	-0.0541102
-0.334943	-0.0546227
-0.335943	-0.0547555
-0.336943	-0.055204
-0.337943	-0.0550852
-0.338943	-0.055754
-0.339943	-0.055229
-0.340943	-0.0546227
-0.341943	-0.0556602
-0.342943	-0.0567477
-0.343943	-0.0563852
-0.344943	-0.0571868
-0.345943	-0.057804
-0.346943	-0.0578103
-0.347943	-0.0576415
-0.348943	-0.0563852
-0.349943	-0.056604
-0.350943	-0.0557977
-0.351943	-0.0550852
-0.352943	-0.054754
-0.353943	-0.0552477
-0.354943	-0.0580415
-0.355943	-0.0557227
-0.356943	-0.0571853
-0.357943	-0.0561602
-0.358943	-0.0561227
-0.359943	-0.0551383
-0.360943	-0.054179
-0.361943	-0.0540915
-0.362943	-0.055579
-0.363943	-0.0569728
-0.364943	-0.056754
-0.365943	-0.0571415
-0.366943	-0.0562165
-0.367943	-0.054629
-0.368943	-0.0542477
-0.369943	-0.055279
-0.370943	-0.055104
-0.371943	-0.0562415
-0.372943	-0.0553227
-0.373943	-0.0577478
-0.374943	-0.0569915
-0.375943	-0.0557665
-0.376943	-0.0564102
-0.377943	-0.0545977
-0.378943	-0.0548227
-0.379943	-0.0554727
-0.380943	-0.0554977
-0.381943	-0.0549665
-0.382943	-0.054504
-0.383943	-0.0543915
-0.384943	-0.0553368
-0.385943	-0.0562602
-0.386943	-0.0561915
-0.387944	-0.0551602
-0.388943	-0.0535602
-0.389944	-0.0535664
-0.390944	-0.0544165
-0.391943	-0.054229
-0.392944	-0.054554
-0.393944	-0.0536539
-0.394943	-0.0551977
-0.395944	-0.0518164
-0.396944	-0.055029
-0.397944	-0.0524789
[truncated: 601 more rows]

## Sheet: 10 mA
Voltage(V)	Current (mA)	Current(A)
0.197538	3.48114	0.00348114
0.196315	3.21594	0.00321594
0.195397	3.13507	0.00313507
0.195092	3.08441	0.00308441
0.194174	2.84393	0.00284393
0.193257	2.65625	0.00265625
0.192034	2.77222	0.00277222
0.191728	2.59949	0.00259949
0.190505	2.5177	0.0025177
0.189282	2.36267	0.00236267
0.188364	2.35107	0.00235107
0.187141	2.28851	0.00228851
0.18653	2.23541	0.00223541
0.184389	2.08221	0.00208221
0.183472	2.26105	0.00226105
0.182554	2.08557	0.00208557
0.182249	1.80054	0.00180054
0.181025	1.64246	0.00164246
0.180108	1.651	0.001651
0.179191	1.62659	0.00162659
0.177662	1.60614	0.00160614
0.176133	1.54144	0.00154144
0.175215	1.63544	0.00163544
0.17491	1.66626	0.00166626
0.173687	1.76514	0.00176514
0.172158	1.5509	0.0015509
0.17124	1.55243	0.00155243
0.170323	1.43829	0.00143829
0.169406	1.46576	0.00146576
0.1691	1.3327	0.0013327
0.167877	1.31897	0.00131897
0.167265	1.34705	0.00134705
0.166653	1.42395	0.00142395
0.165736	1.26709	0.00126709
0.163596	1.22437	0.00122437
0.16329	1.31744	0.00131744
0.162067	1.23108	0.00123108
0.161455	1.18256	0.00118256
0.159926	1.11969	0.00111969
0.159009	1.15234	0.00115234
0.159009	1.14288	0.00114288
0.157786	1.03577	0.00103577
0.145554	0.7807	0.0007807
0.144025	0.71954	0.00071954
0.143108	0.71704	0.00071704
0.142496	0.55002	0.00055002
0.141579	0.48978	0.00048978
0.140967	0.4751	0.0004751
0.14005	0.47565	0.00047565
0.138827	0.51529	0.00051529
0.137604	0.59695	0.00059695
0.136686	0.6033	0.0006033
0.135769	0.62708	0.00062708
0.134852	0.51419	0.00051419
0.133629	0.47208	0.00047208
0.133017	0.46045	0.00046045
0.1321	0.43805	0.00043805
0.129959	0.48178	0.00048178
0.129348	0.32022	0.00032022
0.127819	0.3508	0.0003508
0.12629	0.46439	0.00046439
0.125984	0.43613	0.00043613
0.124455	0.41187	0.00041187
0.124149	0.38834	0.00038834
0.122009	0.39694	0.00039694
0.121091	0.38959	0.00038959
0.119562	0.23044	0.00023044
0.118951	0.19315	0.00019315
0.118339	0.22308	0.00022308
0.117116	0.25009	0.00025009
0.11681	0.28363	0.00028363
0.116199	0.20129	0.00020129
0.114976	0.21188	0.00021188
0.113447	0.34631	0.00034631
0.113141	0.24637	0.00024637
0.111918	0.17004	0.00017004
0.111612	0.084717	8.4717e-05
0.110695	0.055789	5.5789e-05
0.108554	0.054578	5.4578e-05
0.106414	-0.0721	-7.21e-05
0.106108	-0.01347	-1.347e-05
0.104273	0.0010147	1.0147e-06
0.103662	0.06564	6.564e-05
0.10305	-0.00428	-4.28e-06
0.100604	-0.09753	-9.753e-05
0.0990747	-0.04259	-4.259e-05
0.0981574	-0.06223	-6.223e-05
0.09724	-0.07556	-7.556e-05
0.0960169	-0.06316	-6.316e-05
0.0938763	-0.1009	-0.0001009
0.0932648	-0.08935	-8.935e-05
0.0911243	-0.2607	-0.0002607
0.0908185	-0.309	-0.000309
0.0889838	-0.2842	-0.0002842
0.0874548	-0.2531	-0.0002531
0.0865375	-0.2825	-0.0002825
0.0856201	-0.2903	-0.0002903
0.0850085	-0.2766	-0.0002766
0.0837854	-0.2333	-0.0002333
0.0825623	-0.3011	-0.0003011
0.0822565	-0.3273	-0.0003273
0.0813391	-0.3089	-0.0003089
0.0804218	-0.3121	-0.0003121
0.0798102	-0.3621	-0.0003621
0.0782812	-0.3695	-0.0003695
0.0770581	-0.3329	-0.0003329
0.0752234	-0.4607	-0.0004607
0.0746118	-0.4728	-0.0004728
0.0733887	-0.4844	-0.0004844
0.0721655	-0.4477	-0.0004477
0.0712482	-0.4241	-0.0004241
0.0703308	-0.4581	-0.0004581
0.0681903	-0.4518	-0.0004518
0.0675787	-0.4551	-0.0004551
0.0672729	-0.4389	-0.0004389
0.0663556	-0.4336	-0.0004336
0.0654382	-0.4886	-0.0004886
0.0648267	-0.5661	-0.0005661
0.0632977	-0.5823	-0.0005823
0.0629919	-0.5958	-0.0005958
0.0620746	-0.7253	-0.0007253
0.0608514	-0.7559	-0.0007559
0.0596283	-0.7343	-0.0007343
0.0590167	-0.7276	-0.0007276
0.0574878	-0.7266	-0.0007266
0.0568762	-0.7189	-0.0007189
0.0550415	-0.6942	-0.0006942
0.0541242	-0.7004	-0.0007004
0.0532068	-0.7475	-0.0007475
0.0522894	-0.7401	-0.0007401
0.0510663	-0.737	-0.000737
0.0501489	-0.7116	-0.0007116
0.0492316	-0.7697	-0.0007697
0.0480084	-0.7592	-0.0007592
0.0470911	-0.7932	-0.0007932
0.0452564	-0.914	-0.000914
0.0434216	-0.8425	-0.0008425
0.0425043	-0.8856	-0.0008856
0.0397522	-1.0599	-0.0010599
0.0388348	-1.0214	-0.0010214
0.0376117	-1.138	-0.001138
0.0366943	-1.1163	-0.0011163
0.035777	-1.0852	-0.0010852
0.0351654	-1.0544	-0.0010544
0.0342481	-1.0931	-0.0010931
0.0336365	-1.167	-0.001167
0.0327191	-1.1359	-0.0011359
0.0311902	-1.25	-0.00125
0.0305786	-1.2665	-0.0012665
0.0284381	-1.3235	-0.0013235
0.0278265	-1.2839	-0.0012839
0.0266034	-1.257	-0.001257
0.025686	-1.2433	-0.0012433
0.0235455	-1.4447	-0.0014447
0.0232397	-1.4322	-0.0014322
0.0220166	-1.4008	-0.0014008
0.0201819	-1.3989	-0.0013989
0.0195703	-1.4969	-0.0014969
0.0189587	-1.4209	-0.0014209
0.0183472	-1.3873	-0.0013873
0.0177356	-1.3538	-0.0013538
0.0165125	-1.6147	-0.0016147
0.0152893	-1.6025	-0.0016025
0.0149835	-1.5729	-0.0015729
0.0134546	-1.568	-0.001568
0.0125372	-1.5973	-0.0015973
0.0116199	-1.5976	-0.0015976
0.0110083	-1.5695	-0.0015695
0.0103967	-1.5451	-0.0015451
0.00856201	-1.6815	-0.0016815
0.00795044	-1.6983	-0.0016983
0.00703308	-1.6489	-0.0016489
0.00642151	-1.7468	-0.0017468
0.00550415	-1.778	-0.001778
0.00428101	-1.8811	-0.0018811
0.00366943	-1.7883	-0.0017883
0.00275208	-1.7487	-0.0017487
0.00152893	-1.7551	-0.0017551
0.00061157	-1.86	-0.00186
0	-1.8338	-0.0018338
-0.0009174	-1.6843	-0.0016843
-0.0018347	-1.8979	-0.0018979
-0.0036694	-2.0755	-0.0020755
-0.0045868	-2.0578	-0.0020578
-0.0055042	-2.0389	-0.0020389
-0.0067273	-1.9989	-0.0019989
-0.0073389	-2.1216	-0.0021216
-0.0082562	-2.0895	-0.0020895
-0.0094794	-2.0728	-0.0020728
-0.0107025	-2.0578	-0.0020578
-0.0116199	-2.2031	-0.0022031
-0.0131488	-2.1814	-0.0021814
-0.0140662	-2.1597	-0.0021597
-0.0149835	-2.2659	-0.0022659
-0.0152893	-2.3883	-0.0023883
-0.0168182	-2.4258	-0.0024258
-0.0177356	-2.2614	-0.0022614
-0.0189587	-2.2781	-0.0022781
-0.0195703	-2.3758	-0.0023758
-0.0210992	-2.402	-0.002402
-0.0210992	-2.3846	-0.0023846
-0.0217108	-2.3563	-0.0023563
-0.0235455	-2.4219	-0.0024219
-0.0241571	-2.637	-0.002637
-0.0250745	-2.572	-0.002572
-0.0259918	-2.5812	-0.0025812
-0.0278265	-2.6102	-0.0026102
-0.0284381	-2.7301	-0.0027301
-0.029967	-2.7066	-0.0027066
-0.0311902	-2.7817	-0.0027817
-0.0321075	-2.7927	-0.0027927
-0.0327191	-2.9391	-0.0029391
-0.0330249	-2.8442	-0.0028442
-0.0345538	-2.8363	-0.0028363
-0.0348596	-2.829	-0.002829
-0.0370001	-2.9733	-0.0029733
-0.0376117	-2.9254	-0.0029254
-0.0385291	-2.9471	-0.0029471
-0.0391406	-2.9672	-0.0029672
-0.0397522	-3.1085	-0.0031085
-0.0412811	-3.1323	-0.0031323
-0.0418927	-3.2672	-0.0032672
-0.0428101	-3.2767	-0.0032767
-0.044339	-3.4094	-0.0034094
-0.0452563	-3.4418	-0.0034418
-0.0458679	-3.4113	-0.0034113
-0.0467853	-3.4036	-0.0034036
-0.04862	-3.5101	-0.0035101
-0.0501489	-3.4979	-0.0034979
-0.0510663	-3.4866	-0.0034866
-0.0519836	-3.4985	-0.0034985
-0.052901	-3.6453	-0.0036453
-0.0544299	-3.7466	-0.0037466
-0.0547357	-3.6877	-0.0036877
-0.0559589	-3.7097	-0.0037097
-0.0562646	-3.7161	-0.0037161
-0.0574878	-3.9413	-0.0039413
-0.0593225	-3.9117	-0.0039117
-0.0593225	-3.9227	-0.0039227
-0.061463	-3.9127	-0.0039127
-0.0623804	-4.0634	-0.0040634
-0.0636035	-4.0186	-0.0040186
-0.0648267	-4.0604	-0.0040604
-0.065744	-4.0784	-0.0040784
-0.0669672	-4.2239	-0.0042239
-0.0684961	-4.1934	-0.0041934
-0.0691077	-4.1168	-0.0041168
-0.0691077	-4.1721	-0.0041721
-0.0697192	-4.3195	-0.0043195
-0.0706366	-4.3649	-0.0043649
-0.071554	-4.3576	-0.0043576
-0.0727771	-4.3707	-0.0043707
-0.0736945	-4.6078	-0.0046078
-0.0746118	-4.6219	-0.0046219
-0.0755292	-4.6225	-0.0046225
-0.0770581	-4.6069	-0.0046069
-0.0773639	-4.7073	-0.0047073
-0.0782813	-4.7678	-0.0047678
-0.0791986	-4.7858	-0.0047858
-0.0807275	-4.8029	-0.0048029
-0.0816449	-4.8819	-0.0048819
-0.0825623	-5.1239	-0.0051239
-0.0850085	-5.1056	-0.0051056
-0.0850085	-5.1208	-0.0051208
-0.0856201	-5.119	-0.005119
-0.0862317	-5.2866	-0.0052866
-0.0865375	-5.2664	-0.0052664
-0.0883722	-5.2817	-0.0052817
-0.0892896	-5.3201	-0.0053201
-0.0911243	-5.4898	-0.0054898
-0.0920416	-5.4742	-0.0054742
-0.0914301	-5.4678	-0.0054678
-0.092959	-5.5133	-0.0055133
-0.0941821	-5.7214	-0.0057214
-0.0954053	-5.817	-0.005817
-0.0960168	-5.78	-0.00578
-0.09724	-5.7889	-0.0057889
-0.0984631	-5.936	-0.005936
-0.0993805	-5.9607	-0.0059607
-0.101521	-5.9213	-0.0059213
-0.101521	-5.943	-0.005943
-0.10305	-6.0406	-0.0060406
-0.103662	-6.0938	-0.0060938
-0.104579	-6.0135	-0.0060135
-0.105496	-6.1816	-0.0061816
-0.106108	-6.2531	-0.0062531
-0.107942	-6.3348	-0.0063348
-0.109166	-6.2991	-0.0062991
-0.109777	-6.2662	-0.0062662
-0.111	-6.2891	-0.0062891
-0.112529	-6.4017	-0.0064017
-0.113141	-6.3837	-0.0063837
-0.113447	-6.4413	-0.0064413
-0.114058	-6.4417	-0.0064417
-0.114976	-6.6153	-0.0066153
-0.116199	-6.5909	-0.0065909
-0.11681	-6.5668	-0.0065668
-0.118339	-6.5164	-0.0065164
-0.119562	-6.6568	-0.0066568
-0.120174	-6.6061	-0.0066061
-0.121091	-6.5543	-0.0065543
-0.122009	-6.5228	-0.0065228
-0.122926	-6.6431	-0.0066431
-0.123538	-6.6187	-0.0066187
-0.124761	-6.6595	-0.0066595
-0.125984	-6.6403	-0.0066403
-0.127513	-6.748	-0.006748
-0.12843	-6.7316	-0.0067316
-0.129653	-6.6751	-0.0066751
-0.130265	-6.601	-0.006601
-0.131182	-6.6898	-0.0066898
-0.133017	-6.7169	-0.0067169
-0.133017	-6.6766	-0.0066766
-0.133934	-6.647	-0.006647
-0.135463	-6.6943	-0.0066943
-0.136075	-6.7566	-0.0067566
-0.136992	-6.6544	-0.0066544
-0.138215	-6.6736	-0.0066736
-0.138827	-6.6675	-0.0066675
-0.139438	-6.8472	-0.0068472
-0.140967	-6.7715	-0.0067715
-0.142191	-6.7474	-0.0067474
-0.142496	-6.7023	-0.0067023
-0.144637	-6.8454	-0.0068454
-0.144943	-6.8164	-0.0068164
-0.145554	-6.7334	-0.0067334
-0.147695	-6.7224	-0.0067224
-0.148612	-6.8201	-0.0068201
-0.150141	-6.7532	-0.0067532
-0.151058	-6.7023	-0.0067023
-0.151058	-6.6681	-0.0066681
-0.152587	-6.7804	-0.0067804
-0.15381	-6.7325	-0.0067325
-0.154728	-6.6837	-0.0066837
-0.155951	-6.629	-0.006629
-0.157174	-6.7062	-0.0067062
-0.158091	-6.6632	-0.0066632
-0.159009	-6.5723	-0.0065723
-0.159315	-6.5369	-0.0065369
-0.160232	-6.5631	-0.0065631
-0.161761	-6.7206	-0.0067206
-0.162372	-6.6507	-0.0066507
-0.163596	-6.6122	-0.0066122
-0.164819	-6.5845	-0.0065845
-0.166653	-6.665	-0.006665
-0.166959	-6.5784	-0.0065784
-0.168794	-6.5189	-0.0065189
-0.1691	-6.4758	-0.0064758
-0.170934	-6.6116	-0.0066116
-0.171852	-6.4917	-0.0064917
-0.172769	-6.4951	-0.0064951
-0.173381	-6.4001	-0.0064001
-0.175215	-6.5524	-0.0065524
-0.176133	-6.4771	-0.0064771
-0.176133	-6.4166	-0.0064166
-0.177662	-6.3663	-0.0063663
-0.177662	-6.4694	-0.0064694
-0.179191	-6.3351	-0.0063351
-0.179802	-6.2909	-0.0062909
-0.18072	-6.2451	-0.0062451
-0.181943	-6.3181	-0.0063181
-0.18286	-6.2943	-0.0062943
-0.184083	-6.2469	-0.0062469
-0.184695	-6.1896	-0.0061896
-0.186224	-6.2308	-0.0062308
-0.187447	-6.1469	-0.0061469
-0.188058	-6.1029	-0.0061029
-0.18867	-6.0703	-0.0060703
-0.189282	-6.1053	-0.0061053
-0.190505	-6.0831	-0.0060831
-0.191728	-6.0403	-0.0060403
-0.192034	-6.0324	-0.0060324
-0.193257	-6.0135	-0.0060135
-0.19448	-6.0812	-0.0060812
-0.195703	-5.9421	-0.0059421
-0.196621	-5.9055	-0.0059055
-0.197844	-5.8566	-0.0058566
-0.199067	-5.9439	-0.0059439
-0.200596	-5.8395	-0.0058395
-0.200596	-5.7724	-0.0057724
-0.200902	-5.6866	-0.0056866
-0.20243	-5.9027	-0.0059027
-0.203654	-5.7916	-0.0057916
-0.204877	-5.7303	-0.0057303
-0.205488	-5.676	-0.005676
-0.205182	-5.7712	-0.0057712
-0.207323	-5.675	-0.005675
-0.207323	-5.6152	-0.0056152
-0.209769	-5.5835	-0.0055835
-0.210075	-5.661	-0.005661
-0.212216	-5.5405	-0.0055405
-0.212827	-5.4758	-0.0054758
-0.213439	-5.4208	-0.0054208
-0.213745	-5.4578	-0.0054578
-0.215579	-5.4291	-0.0054291
-0.217414	-5.3314	-0.0053314
-0.218026	-5.3455	-0.0053455
-0.218943	-5.3592	-0.0053592
-0.220472	-5.3629	-0.0053629
-0.222001	-5.2426	-0.0052426
-0.222612	-5.1736	-0.0051736
-0.223224	-5.1508	-0.0051508
-0.225059	-5.1923	-0.0051923
-0.225976	-5.069	-0.005069
-0.226893	-5.0287	-0.0050287
-0.227811	-4.9701	-0.0049701
-0.229034	-5.0482	-0.0050482
-0.229951	-4.9283	-0.0049283
-0.230869	-4.917	-0.004917
-0.232092	-4.8804	-0.0048804
-0.232703	-4.9554	-0.0049554
-0.233621	-4.8328	-0.0048328
-0.234538	-4.7726	-0.0047726
-0.235455	-4.7278	-0.0047278
-0.236067	-4.8062	-0.0048062
-0.237902	-4.6936	-0.0046936
-0.238513	-4.617	-0.004617
-0.239125	-4.5822	-0.0045822
-0.241265	-4.6545	-0.0046545
-0.242183	-4.5938	-0.0045938
-0.242794	-4.5203	-0.0045203
-0.243711	-4.4775	-0.0044775
-0.244935	-4.5392	-0.0045392
-0.246464	-4.4696	-0.0044696
-0.246464	-4.3661	-0.0043661
-0.247075	-4.3103	-0.0043103
-0.247687	-4.2957	-0.0042957
-0.248298	-4.2664	-0.0042664
-0.249522	-4.2157	-0.0042157
-0.250439	-4.1849	-0.0041849
-0.251662	-4.1327	-0.0041327
-0.252885	-4.194	-0.004194
-0.252885	-4.0692	-0.0040692
-0.253802	-4.0369	-0.0040369
-0.255331	-4.0115	-0.0040115
-0.257166	-4.1357	-0.0041357
-0.258084	-4.0067	-0.0040067
-0.259307	-3.9606	-0.0039606
-0.259307	-3.9288	-0.0039288
-0.261141	-4.0115	-0.0040115
-0.260836	-3.891	-0.003891
-0.26267	-3.8483	-0.0038483
-0.263282	-3.8016	-0.0038016
-0.264505	-3.8864	-0.0038864
-0.266034	-3.7671	-0.0037671
-0.266645	-3.7051	-0.0037051
-0.267869	-3.7161	-0.0037161
-0.268786	-3.7799	-0.0037799
-0.269703	-3.7204	-0.0037204
-0.270009	-3.6273	-0.0036273
-0.270621	-3.6063	-0.0036063
-0.272455	-3.6276	-0.0036276
-0.272761	-3.6267	-0.0036267
-0.27429	-3.5333	-0.0035333
-0.27429	-3.5138	-0.0035138
-0.275819	-3.5495	-0.0035495
-0.276736	-3.5864	-0.0035864
-0.278265	-3.4879	-0.0034879
-0.279183	-3.454	-0.003454
-0.280712	-3.4555	-0.0034555
-0.281323	-3.5486	-0.0035486
-0.281935	-3.4045	-0.0034045
-0.283464	-3.3646	-0.0033646
-0.284381	-3.3466	-0.0033466
-0.28591	-3.4467	-0.0034467
-0.286216	-3.3472	-0.0033472
-0.287439	-3.2932	-0.0032932
-0.289274	-3.2901	-0.0032901
-0.289885	-3.3694	-0.0033694
-0.290191	-3.2489	-0.0032489
-0.292332	-3.2025	-0.0032025
-0.293249	-3.1873	-0.0031873
-0.294778	-3.2797	-0.0032797
-0.295695	-3.1741	-0.0031741
-0.296613	-3.1177	-0.0031177
-0.297836	-3.0893	-0.0030893
-0.298447	-3.1598	-0.0031598
-0.299365	-3.1494	-0.0031494
-0.299365	-3.0481	-0.0030481
-0.301199	-3.0475	-0.0030475
-0.301811	-3.0869	-0.0030869
-0.302728	-3.1168	-0.0031168
-0.30334	-3.0063	-0.0030063
-0.304257	-2.9996	-0.0029996
-0.304869	-3.0093	-0.0030093
-0.307009	-3.0716	-0.0030716
-0.308538	-2.9535	-0.0029535
-0.30915	-2.9227	-0.0029227
-0.309761	-2.9062	-0.0029062
-0.310679	-3.0154	-0.0030154
-0.31129	-2.8949	-0.0028949
-0.311596	-2.8656	-0.0028656
-0.312513	-2.8601	-0.0028601
-0.314348	-2.9727	-0.0029727
-0.314654	-2.8677	-0.0028677
-0.316183	-2.814	-0.002814
-0.3171	-2.811	-0.002811
-0.318323	-2.9245	-0.0029245
-0.319547	-2.8369	-0.0028369
-0.320158	-2.8214	-0.0028214
-0.321381	-2.8201	-0.0028201
-0.322299	-2.9218	-0.0029218
-0.323216	-2.8427	-0.0028427
-0.324133	-2.7667	-0.0027667
-0.325051	-2.7545	-0.0027545
-0.325662	-2.8244	-0.0028244
-0.327497	-2.7997	-0.0027997
-0.32872	-2.7267	-0.0027267
-0.329332	-2.7112	-0.0027112
-0.330249	-2.7524	-0.0027524
-0.330555	-2.7731	-0.0027731
-0.332084	-2.6761	-0.0026761
-0.33239	-2.6715	-0.0026715
-0.334224	-2.6965	-0.0026965
-0.335447	-2.8107	-0.0028107
-0.336365	-2.7121	-0.0027121
-0.337588	-2.6868	-0.0026868
-0.337588	-2.6837	-0.0026837
-0.340034	-2.7719	-0.0027719
-0.340952	-2.6617	-0.0026617
-0.341869	-2.6404	-0.0026404
-0.342786	-2.6447	-0.0026447
-0.344315	-2.7905	-0.0027905
-0.344927	-2.692	-0.002692
-0.345844	-2.6263	-0.0026263
-0.347373	-2.6376	-0.0026376
-0.34829	-2.7356	-0.0027356
-0.349513	-2.6968	-0.0026968
-0.350125	-2.6328	-0.0026328
-0.351348	-2.6239	-0.0026239
-0.35196	-2.7042	-0.0027042
-0.352877	-2.6724	-0.0026724
-0.3541	-2.5946	-0.0025946
-0.3541	-2.5803	-0.0025803
-0.355935	-2.6459	-0.0026459
-0.357158	-2.6788	-0.0026788
-0.358076	-2.6041	-0.0026041
-0.358381	-2.5867	-0.0025867
-0.35991	-2.6279	-0.0026279
-0.361745	-2.6984	-0.0026984
-0.361745	-2.6132	-0.0026132
-0.362968	-2.5964	-0.0025964
-0.364191	-2.5879	-0.0025879
-0.364803	-2.6886	-0.0026886
-0.366026	-2.5952	-0.0025952
-0.366943	-2.5638	-0.0025638
-0.367861	-2.5879	-0.0025879
-0.369084	-2.7069	-0.0027069
-0.370001	-2.6074	-0.0026074
-0.370919	-2.5757	-0.0025757
-0.37153	-2.5806	-0.0025806
-0.373059	-2.706	-0.002706
-0.374588	-2.6187	-0.0026187
-0.3752	-2.572	-0.002572
-0.375811	-2.5757	-0.0025757
-0.37734	-2.6929	-0.0026929
-0.378257	-2.6337	-0.0026337
-0.379175	-2.5742	-0.0025742
-0.379175	-2.5662	-0.0025662
-0.381315	-2.6541	-0.0026541
-0.382539	-2.6422	-0.0026422
-0.383456	-2.5446	-0.0025446
-0.383456	-2.5394	-0.0025394
-0.384067	-2.6135	-0.0026135
-0.385596	-2.666	-0.002666
-0.385902	-2.5812	-0.0025812
-0.387431	-2.5543	-0.0025543
-0.388348	-2.5693	-0.0025693
-0.38896	-2.666	-0.002666
-0.389877	-2.5644	-0.0025644
-0.390489	-2.5604	-0.0025604
-0.391712	-2.5879	-0.0025879
-0.392629	-2.7142	-0.0027142
-0.393852	-2.6193	-0.0026193
-0.395076	-2.5891	-0.0025891
-0.395687	-2.5876	-0.0025876
-0.397828	-2.7008	-0.0027008
-0.399051	-2.6324	-0.0026324
-0.400274	-2.579	-0.002579
-0.400274	-2.5775	-0.0025775
-0.402415	-2.7249	-0.0027249
-0.404249	-2.6498	-0.0026498
-0.404249	-2.5793	-0.0025793
-0.406084	-2.5577	-0.0025577
-0.40639	-2.6599	-0.0026599
-0.407001	-2.6138	-0.0026138
-0.407613	-2.5497	-0.0025497
-0.408836	-2.5424	-0.0025424
-0.409142	-2.6205	-0.0026205
-0.410977	-2.6282	-0.0026282
-0.410671	-2.5638	-0.0025638
-0.4122	-2.5748	-0.0025748
-0.413729	-2.6306	-0.0026306
-0.41434	-2.6843	-0.0026843
-0.415869	-2.5946	-0.0025946
-0.417092	-2.5745	-0.0025745
-0.41801	-2.5693	-0.0025693
-0.419539	-2.6831	-0.0026831
-0.419844	-2.6001	-0.0026001
-0.420762	-2.5696	-0.0025696
-0.420762	-2.5754	-0.0025754
-0.422596	-2.7182	-0.0027182
-0.423208	-2.6358	-0.0026358
-0.424431	-2.6001	-0.0026001
-0.425349	-2.5998	-0.0025998
-0.426877	-2.7307	-0.0027307
-0.428101	-2.6587	-0.0026587
-0.428406	-2.6147	-0.0026147
-0.429018	-2.6306	-0.0026306
-0.430547	-2.7557	-0.0027557
-0.431158	-2.6956	-0.0026956
-0.432687	-2.6428	-0.0026428
-0.433299	-2.6306	-0.0026306
-0.434216	-2.72	-0.00272
-0.435745	-2.7087	-0.0027087
-0.435745	-2.6468	-0.0026468
-0.436968	-2.6331	-0.0026331
-0.438497	-2.6837	-0.0026837
-0.440026	-2.7277	-0.0027277
-0.440332	-2.6599	-0.0026599
-0.441861	-2.6453	-0.0026453
-0.442167	-2.6611	-0.0026611
-0.444001	-2.7493	-0.0027493
-0.445225	-2.6712	-0.0026712
-0.445225	-2.6697	-0.0026697
-0.446754	-2.6718	-0.0026718
-0.447671	-2.7924	-0.0027924
-0.4492	-2.7045	-0.0027045
-0.448894	-2.6779	-0.0026779
-0.450729	-2.6788	-0.0026788
-0.451952	-2.8128	-0.0028128
-0.452564	-2.7353	-0.0027353
-0.453787	-2.6996	-0.0026996
-0.45501	-2.6974	-0.0026974
-0.456233	-2.8354	-0.0028354
-0.457456	-2.7631	-0.0027631
-0.457762	-2.7206	-0.0027206
-0.458679	-2.7179	-0.0027179
-0.460208	-2.8345	-0.0028345
-0.461737	-2.8015	-0.0028015
-0.461737	-2.753	-0.002753
-0.462654	-2.7478	-0.0027478
-0.463266	-2.8397	-0.0028397
-0.465101	-2.8305	-0.0028305
-0.466018	-2.7722	-0.0027722
-0.467241	-2.7548	-0.0027548
-0.467241	-2.8	-0.0028
-0.469687	-2.851	-0.002851
-0.469687	-2.7661	-0.0027661
-0.470605	-2.7478	-0.0027478
-0.470911	-2.7734	-0.0027734
-0.47244	-2.8793	-0.0028793
-0.473663	-2.7939	-0.0027939
-0.47458	-2.7719	-0.0027719
-0.475192	-2.7838	-0.0027838
-0.476415	-2.9178	-0.0029178
-0.477332	-2.85	-0.00285
-0.477638	-2.8186	-0.0028186
-0.479778	-2.8174	-0.0028174
-0.481307	-2.9437	-0.0029437
-0.481613	-2.8598	-0.0028598
-0.482836	-2.8223	-0.0028223
-0.484671	-2.7948	-0.0027948
-0.485588	-2.8989	-0.0028989
-0.4862	-2.8192	-0.0028192
-0.486812	-2.7591	-0.0027591
-0.487423	-2.7533	-0.0027533
-0.488952	-2.8586	-0.0028586
-0.489258	-2.8311	-0.0028311
-0.490481	-2.7698	-0.0027698
-0.491704	-2.7533	-0.0027533
-0.493233	-2.8241	-0.0028241
-0.49415	-2.8186	-0.0028186
-0.49415	-2.7426	-0.0027426
-0.495068	-2.7289	-0.0027289
-0.496291	-2.7747	-0.0027747
-0.49782	-2.8302	-0.0028302
-0.498737	-2.7386	-0.0027386
-0.499655	-2.7078	-0.0027078
-0.500266	-2.7203	-0.0027203
-0.501489	-2.8177	-0.0028177
-0.502101	-2.7353	-0.0027353
-0.502712	-2.6962	-0.0026962
-0.503935	-2.6865	-0.0026865
-0.505159	-2.8101	-0.0028101
-0.506382	-2.7304	-0.0027304
-0.507605	-2.6834	-0.0026834
-0.508828	-2.6682	-0.0026682
-0.510051	-2.7878	-0.0027878
-0.510357	-2.7124	-0.0027124
-0.512192	-2.6465	-0.0026465
-0.512803	-2.626	-0.002626
-0.513415	-2.738	-0.002738
-0.514944	-2.6816	-0.0026816
-0.516779	-2.605	-0.002605
-0.517696	-2.5723	-0.0025723
-0.518919	-2.6572	-0.0026572
-0.520142	-2.6001	-0.0026001
-0.520142	-2.5143	-0.0025143
-0.520754	-2.4771	-0.0024771
-0.521365	-2.514	-0.002514
-0.5232	-2.5443	-0.0025443
-0.523812	-2.4622	-0.0024622
-0.524117	-2.4265	-0.0024265
-0.525035	-2.4329	-0.0024329
-0.525952	-2.5104	-0.0025104
-0.527481	-2.4234	-0.0024234
-0.528093	-2.3798	-0.0023798
-0.529622	-2.3569	-0.0023569
-0.530845	-2.4658	-0.0024658
-0.531762	-2.366	-0.002366
-0.532679	-2.3151	-0.0023151
-0.533291	-2.2913	-0.0022913
-0.533903	-2.4161	-0.0024161
-0.53482	-2.3221	-0.0023221
-0.536349	-2.2681	-0.0022681
-0.537572	-2.244	-0.002244
-0.538795	-2.3529	-0.0023529
-0.54063	-2.2864	-0.0022864
-0.540936	-2.2119	-0.0022119
-0.541242	-2.1844	-0.0021844
-0.542465	-2.2803	-0.0022803
-0.543688	-2.2305	-0.0022305
-0.544299	-2.157	-0.002157
-0.545523	-2.1295	-0.0021295
-0.545828	-2.2049	-0.0022049
-0.547051	-2.1973	-0.0021973
-0.548274	-2.1204	-0.0021204
-0.549192	-2.0917	-0.0020917
-0.550721	-2.1228	-0.0021228
-0.551944	-2.1701	-0.0021701
-0.552861	-2.0731	-0.0020731
-0.553473	-2.0337	-0.0020337
-0.554696	-2.0361	-0.0020361
-0.557142	-2.1146	-0.0021146
-0.557448	-2.0035	-0.0020035
-0.558977	-1.9479	-0.0019479
-0.559894	-1.918	-0.001918
-0.5602	-2.0224	-0.0020224
-0.561118	-1.9257	-0.0019257
-0.562035	-1.8701	-0.0018701
-0.562035	-1.8475	-0.0018475
-0.56387	-1.965	-0.001965
-0.565399	-1.8826	-0.0018826
-0.565704	-1.8185	-0.0018185
-0.566928	-1.7987	-0.0017987
-0.567539	-1.9077	-0.0019077
-0.568456	-1.8521	-0.0018521
-0.569068	-1.7801	-0.0017801
-0.570597	-1.7587	-0.0017587
-0.571514	-1.8597	-0.0018597
-0.573043	-1.8301	-0.0018301
-0.574266	-1.7453	-0.0017453
-0.574878	-1.7157	-0.0017157
-0.576101	-1.7865	-0.0017865
-0.57763	-1.7847	-0.0017847
-0.57763	-1.6962	-0.0016962
-0.578242	-1.669	-0.001669
-0.57977	-1.7111	-0.0017111
-0.581605	-1.7667	-0.0017667
-0.581605	-1.6763	-0.0016763
-0.582217	-1.6412	-0.0016412
-0.582828	-1.6534	-0.0016534
-0.584357	-1.7542	-0.0017542
-0.585275	-1.6751	-0.0016751
-0.586498	-1.6309	-0.0016309
-0.587109	-1.6214	-0.0016214
-0.588944	-1.7441	-0.0017441
-0.589862	-1.6632	-0.0016632
-0.591085	-1.6006	-0.0016006
-0.592002	-1.5833	-0.0015833
-0.593225	-1.7017	-0.0017017
-0.594143	-1.6354	-0.0016354
-0.59506	-1.5701	-0.0015701
-0.595977	-1.5552	-0.0015552
-0.596894	-1.666	-0.001666
-0.598118	-1.615	-0.001615
-0.599035	-1.5424	-0.0015424
-0.600258	-1.5244	-0.0015244
-0.60087	-1.6272	-0.0016272
-0.601787	-1.601	-0.001601
-0.60301	-1.5216	-0.0015216
-0.603928	-1.4908	-0.0014908
-0.605456	-1.5262	-0.0015262
-0.606068	-1.5768	-0.0015768
-0.606985	-1.4984	-0.0014984
-0.608514	-1.459	-0.001459
-0.608209	-1.4667	-0.0014667
-0.610349	-1.5594	-0.0015594
-0.611267	-1.4752	-0.0014752
-0.612184	-1.4362	-0.0014362
-0.61249	-1.4264	-0.0014264
-0.614019	-1.5457	-0.0015457
-0.615242	-1.456	-0.001456
-0.615853	-1.4087	-0.0014087
-0.617076	-1.3965	-0.0013965
-0.617994	-1.5253	-0.0015253
-0.6183	-1.4502	-0.0014502
-0.620134	-1.3901	-0.0013901
-0.621052	-1.3727	-0.0013727
-0.622275	-1.4816	-0.0014816
-0.623804	-1.416	-0.001416
-0.624415	-1.3492	-0.0013492
-0.62625	-1.3181	-0.0013181
-0.626862	-1.4105	-0.0014105
-0.626862	-1.3712	-0.0013712
-0.627167	-1.2961	-0.0012961
-0.62839	-1.2744	-0.0012744
-0.629614	-1.3501	-0.0013501
-0.630837	-1.3602	-0.0013602
-0.631754	-1.2796	-0.0012796
-0.632366	-1.2527	-0.0012527
-0.632672	-1.283	-0.001283
-0.635118	-1.3464	-0.0013464
-0.6342	-1.2564	-0.0012564
-0.636035	-1.2241	-0.0012241
-0.636953	-1.2317	-0.0012317
-0.638176	-1.3297	-0.0013297
-0.639093	-1.2454	-0.0012454
-0.640622	-1.2036	-0.0012036
-0.641234	-1.1954	-0.0011954
-0.642151	-1.315	-0.001315
-0.643374	-1.2302	-0.0012302
-0.643986	-1.1771	-0.0011771
-0.644903	-1.163	-0.001163
-0.646432	-1.2796	-0.0012796
-0.647655	-1.2115	-0.0012115
-0.648572	-1.1548	-0.0011548
-0.649184	-1.1392	-0.0011392
-0.650713	-1.2552	-0.0012552
-0.651019	-1.2073	-0.0012073
-0.652242	-1.1423	-0.0011423
-0.653159	-1.1234	-0.0011234
-0.654382	-1.2247	-0.0012247
-0.6553	-1.2106	-0.0012106
-0.656523	-1.1346	-0.0011346
-0.657134	-1.1127	-0.0011127
-0.658663	-1.1914	-0.0011914
-0.660498	-1.2183	-0.0012183
-0.66111	-1.1337	-0.0011337
-0.662027	-1.1081	-0.0011081
-0.662944	-1.142	-0.001142
-0.66325	-1.2061	-0.0012061
-0.664168	-1.1267	-0.0011267
-0.665391	-1.0974	-0.0010974
-0.666614	-1.1105	-0.0011105
-0.667837	-1.2213	-0.0012213
-0.668449	-1.153	-0.001153
-0.66906	-1.1084	-0.0011084
-0.669672	-1.109	-0.001109
-0.670589	-1.2491	-0.0012491
-0.672424	-1.1926	-0.0011926
-0.673647	-1.1404	-0.0011404
-0.675482	-1.1255	-0.0011255
-0.676093	-1.2463	-0.0012463
-0.676705	-1.2003	-0.0012003
-0.678539	-1.1371	-0.0011371
-0.679457	-1.1203	-0.0011203
-0.68068	-1.2354	-0.0012354
-0.682515	-1.1987	-0.0011987
-0.68282	-1.1276	-0.0011276
-0.683738	-1.1081	-0.0011081
-0.684961	-1.2097	-0.0012097
-0.686184	-1.1972	-0.0011972
-0.686184	-1.1258	-0.0011258
-0.687101	-1.0953	-0.0010953
-0.688325	-1.1456	-0.0011456
-0.689242	-1.2076	-0.0012076
-0.689548	-1.1337	-0.0011337
-0.691077	-1.1041	-0.0011041
-0.691382	-1.1182	-0.0011182
-0.692606	-1.2363	-0.0012363
-0.693829	-1.1642	-0.0011642
-0.69444	-1.124	-0.001124
-0.695358	-1.1197	-0.0011197
-0.696581	-1.2515	-0.0012515
-0.697498	-1.1963	-0.0011963
-0.698721	-1.1356	-0.0011356
-0.699944	-1.1325	-0.0011325
-0.700862	-1.2692	-0.0012692
-0.702085	-1.2119	-0.0012119
-0.702391	-1.1676	-0.0011676
-0.703614	-1.1691	-0.0011691
-0.704837	-1.2988	-0.0012988
-0.70606	-1.2573	-0.0012573
-0.706978	-1.2006	-0.0012006
-0.706672	-1.1966	-0.0011966
-0.708507	-1.3095	-0.0013095
-0.710035	-1.3052	-0.0013052
-0.711259	-1.2482	-0.0012482
-0.711564	-1.2469	-0.0012469
-0.712482	-1.3266	-0.0013266
-0.713399	-1.366	-0.001366
-0.713705	-1.3156	-0.0013156
-0.714928	-1.2943	-0.0012943
-0.715845	-1.344	-0.001344
-0.716763	-1.4236	-0.0014236
-0.718292	-1.3663	-0.0013663
-0.719209	-1.3461	-0.0013461
-0.720432	-1.3705	-0.0013705
-0.721044	-1.4996	-0.0014996
-0.722267	-1.4319	-0.0014319
-0.723184	-1.4117	-0.0014117
-0.724102	-1.4117	-0.0014117
-0.725019	-1.553	-0.001553
-0.725936	-1.4951	-0.0014951
-0.726854	-1.4722	-0.0014722
-0.728688	-1.4789	-0.0014789
-0.7293	-1.6168	-0.0016168
-0.730829	-1.5741	-0.0015741
-0.732052	-1.5408	-0.0015408
-0.732664	-1.5479	-0.0015479
-0.733887	-1.6913	-0.0016913
-0.73511	-1.665	-0.001665
-0.736333	-1.6122	-0.0016122
-0.738168	-1.6104	-0.0016104
-0.739085	-1.723	-0.001723
-0.739391	-1.7227	-0.0017227
-0.740002	-1.6684	-0.0016684
-0.740308	-1.6742	-0.0016742
-0.741837	-1.7694	-0.0017694
-0.742754	-1.8304	-0.0018304
-0.744283	-1.7856	-0.0017856
-0.744895	-1.7899	-0.0017899
-0.746424	-1.8594	-0.0018594
-0.747035	-1.9598	-0.0019598
-0.748259	-1.9012	-0.0019012
-0.749176	-1.9019	-0.0019019
-0.749482	-1.9473	-0.0019473
-0.751317	-2.0901	-0.0020901
-0.751928	-2.0428	-0.0020428
-0.752845	-2.0413	-0.0020413
-0.753151	-2.0691	-0.0020691
-0.755292	-2.2424	-0.0022424
-0.755598	-2.2229	-0.0022229
-0.756821	-2.2046	-0.0022046
-0.75835	-2.2363	-0.0022363
-0.759573	-2.4149	-0.0024149
-0.760796	-2.4075	-0.0024075
-0.762019	-2.4091	-0.0024091
-0.762936	-2.4576	-0.0024576
-0.762936	-2.6328	-0.0026328
-0.764465	-2.6443	-0.0026443
-0.764771	-2.6385	-0.0026385
-0.765688	-2.6834	-0.0026834
-0.7663	-2.8696	-0.0028696
-0.767829	-2.8967	-0.0028967
-0.769052	-2.8909	-0.0028909
-0.769969	-2.9269	-0.0029269
-0.770887	-3.0829	-0.0030829
-0.772416	-3.1726	-0.0031726
-0.773027	-3.1586	-0.0031586
-0.773333	-3.1802	-0.0031802
-0.773945	-3.2596	-0.0032596
-0.775168	-3.4354	-0.0034354
-0.776697	-3.4476	-0.0034476
-0.777308	-3.4827	-0.0034827
-0.778226	-3.5565	-0.0035565
-0.778837	-3.7646	-0.0037646
-0.780672	-3.7793	-0.0037793
-0.780672	-3.819	-0.003819
-0.782201	-3.8901	-0.0038901
-0.783424	-4.1031	-0.0041031
-0.784647	-4.1415	-0.0041415
-0.785565	-4.1888	-0.0041888
-0.786482	-4.2731	-0.0042731
-0.787399	-4.4995	-0.0044995
-0.788011	-4.5493	-0.0045493
-0.78954	-4.6075	-0.0046075
-0.790151	-4.7052	-0.0047052
-0.79168	-4.9344	-0.0049344
-0.792903	-5.0204	-0.0050204
-0.792903	-5.0977	-0.0050977
-0.794432	-5.1736	-0.0051736
-0.79535	-5.3949	-0.0053949
-0.796879	-5.5505	-0.0055505
-0.797184	-5.6293	-0.0056293
-0.798408	-5.7556	-0.0057556
-0.799325	-5.9412	-0.0059412
-0.800548	-6.1566	-0.0061566
-0.80116	-6.2524	-0.0062524
-0.802077	-6.3782	-0.0063782
-0.802994	-6.543	-0.006543
-0.8033	-6.8109	-0.0068109
-0.804523	-6.9193	-0.0069193
-0.805747	-7.0587	-0.0070587
-0.806664	-7.2195	-0.0072195
-0.808499	-7.5323	-0.0075323
-0.809416	-7.6627	-0.0076627
-0.810333	-7.7991	-0.0077991
-0.811251	-7.9788	-0.0079788
-0.812779	-8.3066	-0.0083066
-0.813697	-8.4534	-0.0084534
-0.815532	-8.6014	-0.0086014
-0.815837	-8.7939	-0.0087939
-0.817366	-9.1449	-0.0091449
-0.818589	-9.3124	-0.0093124
-0.820118	-9.8325	-0.0098325
-0.820424	-9.9866	-0.0099866
-0.821342	-10.1715	-0.0101715
-0.822259	-10.3873	-0.0103873
-0.823482	-10.7571	-0.0107571
-0.824399	-10.9113	-0.0109113
-0.825011	-11.1578	-0.0111578
-0.825928	-11.3736	-0.0113736
-0.827457	-11.7743	-0.0117743
-0.828375	-11.8668	-0.0118668
-0.82868	-12.0209	-0.0120209
-0.829904	-12.2675	-0.0122675
-0.831738	-12.7914	-0.0127914
-0.83235	-12.9456	-0.0129456
-0.833267	-13.223	-0.013223
-0.833879	-13.4695	-0.0134695
-0.834796	-13.8702	-0.0138702
-0.836325	-14.1476	-0.0141476
-0.837242	-14.3942	-0.0143942
-0.83816	-14.6716	-0.0146716
-0.839689	-15.1648	-0.0151648
-0.840606	-15.3497	-0.0153497
-0.841218	-15.6888	-0.0156888
-0.841829	-15.997	-0.015997
-0.842441	-16.3977	-0.0163977
-0.84397	-16.7059	-0.0167059
-0.844887	-16.9525	-0.0169525
-0.845499	-17.3224	-0.0173224
-0.846722	-17.6306	-0.0176306
-0.847333	-18.1238	-0.0181238
-0.848557	-18.4012	-0.0184012
-0.849474	-18.7094	-0.0187094
-0.851309	-19.0793	-0.0190793
-0.852226	-19.5108	-0.0195108
-0.853143	-19.8807	-0.0198807
-0.853449	-20.2197	-0.0202197
-0.853755	-20.528	-0.020528
-0.85559	-21.0519	-0.0210519
-0.856507	-21.3602	-0.0213602
-0.85773	-21.73	-0.02173
-0.858342	-22.0691	-0.0220691
-0.859871	-22.5006	-0.0225006
-0.860482	-22.9013	-0.0229013
-0.861399	-23.2712	-0.0232712
-0.862623	-23.5794	-0.0235794
-0.86354	-24.1034	-0.0241034
-0.864457	-24.4733	-0.0244733
-0.865375	-24.7815	-0.0247815
-0.866904	-25.2438	-0.0252438
-0.868127	-25.7678	-0.0257678
-0.868738	-26.1069	-0.0261069
-0.870267	-26.5384	-0.0265384
-0.870267	-26.9083	-0.0269083
-0.87149	-27.3398	-0.0273398
-0.872714	-27.7713	-0.0277713
-0.873631	-28.1412	-0.0281412
-0.874243	-28.5727	-0.0285727
-0.87516	-28.9117	-0.0289117
-0.8773	-29.5282	-0.0295282
-0.877606	-29.8364	-0.0298364
-0.879441	-30.2679	-0.0302679
-0.880358	-30.6378	-0.0306378
-0.881276	-31.2543	-0.0312543
-0.882193	-31.655	-0.031655
-0.882499	-32.0248	-0.0320248
-0.88311	-32.3947	-0.0323947
-0.884945	-32.9803	-0.0329803
-0.885557	-33.3502	-0.0333502
-0.887391	-33.7817	-0.0337817
-0.888614	-34.1824	-0.0341824
-0.889226	-34.7372	-0.0347372
-0.890449	-35.0763	-0.0350763
-0.891367	-35.5078	-0.0355078
-0.891672	-35.9393	-0.0359393
-0.893201	-36.525	-0.036525
-0.894119	-36.9257	-0.0369257
-0.895036	-37.2647	-0.0372647
-0.896259	-37.7579	-0.0377579
-0.897482	-38.2202	-0.0382202
-0.898705	-38.6826	-0.0386826
-0.899317	-39.1141	-0.0391141
-0.90054	-39.4531	-0.0394531
-0.901152	-39.9771	-0.0399771
-0.902987	-40.5011	-0.0405011
-0.903598	-40.8401	-0.0408401
-0.905127	-41.3333	-0.0413333
-0.90635	-41.7648	-0.0417648
-0.906962	-42.3813	-0.0423813
-0.908491	-42.782	-0.042782
-0.909102	-43.1827	-0.0431827
-0.910019	-43.5526	-0.0435526
-0.911548	-44.1382	-0.0441382
-0.91216	-44.6005	-0.0446005
-0.913077	-45.032	-0.045032
-0.913995	-45.4327	-0.0454327
-0.9143	-46.0492	-0.0460492
-0.916135	-46.4499	-0.0464499
-0.917053	-46.9431	-0.0469431
-0.918276	-47.3129	-0.0473129
-0.919499	-47.8677	-0.0478677
-0.920416	-48.2684	-0.0482684
-0.921028	-48.7	-0.0487
-0.921945	-49.0082	-0.0490082
-0.922557	-49.6246	-0.0496246
-0.92378	-50.0253	-0.0500253
-0.925615	-50.3644	-0.0503644
-0.926226	-50.9192	-0.0509192
-0.926838	-51.2891	-0.0512891
-0.928061	-51.7206	-0.0517206
-0.928978	-52.0596	-0.0520596
-0.929896	-52.522	-0.052522
-0.931425	-52.861	-0.052861
-0.932342	-53.5699	-0.0535699
-0.933259	-53.9706	-0.0539706
-0.934177	-54.4638	-0.0544638
-0.934482	-54.8029	-0.0548029
-0.935706	-55.3577	-0.0553577
-0.936317	-55.9125	-0.0559125
-0.936929	-56.344	-0.056344
-0.938152	-56.7139	-0.0567139
-0.939681	-57.3303	-0.0573303
-0.940598	-57.6694	-0.0576694
-0.940598	-57.916	-0.057916
-0.941821	-58.255	-0.058255
-0.942127	-58.8098	-0.0588098
-0.943044	-59.118	-0.059118
-0.944268	-59.4879	-0.0594879
-0.945491	-59.9194	-0.0599194
-0.946408	-60.3818	-0.0603818
-0.947325	-60.7516	-0.0607516
-0.948549	-61.1832	-0.0611832
-0.94916	-61.4914	-0.0614914
-0.950689	-62.1078	-0.0621078
-0.951912	-62.5085	-0.0625085
-0.952524	-63.0942	-0.0630942
-0.954358	-63.4332	-0.0634332
-0.95497	-63.9572	-0.0639572
-0.956193	-64.6353	-0.0646353
-0.957111	-65.0052	-0.0650052
-0.958028	-65.3751	-0.0653751
-0.958945	-65.7758	-0.0657758
-0.960168	-66.423	-0.066423
-0.960474	-66.7621	-0.0667621
-0.961392	-67.1628	-0.0671628
-0.962309	-67.4094	-0.0674094
-0.963838	-67.9333	-0.0679333
-0.965061	-68.3957	-0.0683957
-0.965367	-68.6423	-0.0686423
-0.966896	-69.0121	-0.0690121
-0.968425	-69.6286	-0.0696286
-0.969036	-69.9368	-0.0699368
-0.970565	-70.3375	-0.0703375
-0.970565	-70.6766	-0.0706766
-0.972094	-71.2006	-0.0712006
-0.972706	-71.6013	-0.0716013
-0.973317	-71.9403	-0.0719403
-0.97454	-72.5259	-0.0725259
-0.975458	-73.0499	-0.0730499
-0.976375	-73.3273	-0.0733273
-0.977293	-73.6356	-0.0736356
-0.978516	-73.9438	-0.0739438
-0.979739	-74.4986	-0.0744986
-0.980656	-74.9301	-0.0749301
-0.981879	-75.3	-0.0753
-0.982797	-75.824	-0.075824
-0.984326	-76.348	-0.076348
-0.985549	-76.8103	-0.0768103
-0.986772	-77.211	-0.077211
-0.987078	-77.5192	-0.0775192
-0.987383	-77.9199	-0.0779199
-0.989524	-78.5056	-0.0785056
-0.990135	-78.8754	-0.0788754
-0.991053	-79.2761	-0.0792761
-0.991664	-79.5844	-0.0795844
-0.993193	-80.1083	-0.0801083
-0.993193	-80.4782	-0.0804782
-0.994722	-80.8481	-0.0808481
-0.995334	-81.0947	-0.0810947
-0.996557	-81.6187	-0.0816187
-0.998086	-82.081	-0.082081
-0.998086	-82.5433	-0.0825433
-0.999309	-82.8207	-0.0828207
-1.00114	-83.1598	-0.0831598
-1.00237	-83.6221	-0.0836221
-1.00298	-83.9612	-0.0839612
-1.0039	-84.3311	-0.0843311
-1.00512	-84.8242	-0.0848242
-1.00604	-85.2557	-0.0852557
-1.00665	-85.5331	-0.0855331
-1.00818	-85.9338	-0.0859338
-1.00909	-86.4886	-0.0864886
-1.01001	-86.8893	-0.0868893
-1.01123	-87.2592	-0.0872592
-1.01215	-87.7524	-0.0877524
-1.01276	-88.1839	-0.0881839
-1.01429	-88.8004	-0.0888004
-1.0149	-89.1394	-0.0891394
-1.01643	-89.2319	-0.0892319
-1.01704	-89.6017	-0.0896017
-1.01827	-90.1874	-0.0901874
-1.01919	-90.5573	-0.0905573
-1.01919	-91.0196	-0.0910196
-1.02041	-91.2045	-0.0912045
-1.02194	-91.7593	-0.0917593
-1.02316	-92.3141	-0.0923141
-1.02408	-92.7457	-0.0927457
-1.02561	-92.9922	-0.0929922
-1.02622	-93.5162	-0.0935162
-1.02805	-93.7628	-0.0937628
-1.02805	-93.9169	-0.0939169
-1.02866	-94.4409	-0.0944409
-1.02958	-94.8416	-0.0948416
-1.03111	-95.1807	-0.0951807
-1.03233	-95.5505	-0.0955505
-1.03295	-95.9204	-0.0959204
-1.03417	-96.3211	-0.0963211
-1.03539	-96.7834	-0.0967834
-1.036	-97.1225	-0.0971225
-1.03662	-97.4924	-0.0974924
-1.03753	-97.9239	-0.0979239
-1.03845	-98.6328	-0.0986328
-1.03937	-99.0027	-0.0990027
-1.03998	-99.3726	-0.0993726
-1.0409	-99.7116	-0.0997116
-1.04181	-100.266	-0.100266
-1.04334	-100.821	-0.100821
-1.04426	-101.222	-0.101222
-1.04548	-101.561	-0.101561
-1.0464	-102.239	-0.102239
-1.04732	-102.393	-0.102393
-1.04793	-102.701	-0.102701
-1.04946	-103.102	-0.103102
-1.05068	-103.503	-0.103503
-1.0516	-103.811	-0.103811
-1.05252	-104.397	-0.104397
-1.05374	-104.674	-0.104674
-1.05404	-105.26	-0.10526
-1.05588	-105.722	-0.105722
-1.05649	-106.061	-0.106061
-1.05802	-106.338	-0.106339
-1.05924	-106.708	-0.106708
-1.06047	-107.232	-0.107232
-1.06138	-107.664	-0.107664
-1.062	-107.941	-0.107941
-1.06291	-108.465	-0.108465
-1.06444	-108.989	-0.108989
-1.06414	-109.112	-0.109113
-1.06566	-109.452	-0.109452
-1.06689	-109.883	-0.109883
-1.0675	-110.623	-0.110623
-1.06842	-111.209	-0.111209
-1.06872	-111.239	-0.111239
-1.06903	-111.27	-0.11127
-1.06964	-111.301	-0.111301
-1.06933	-111.27	-0.11127
-1.07025	-111.239	-0.111239
-1.07025	-111.209	-0.111209
-1.07147	-111.209	-0.111209
-1.07239	-111.209	-0.111209
-1.07239	-111.178	-0.111178
-1.073	-111.178	-0.111178
-1.07239	-111.147	-0.111147
-1.07331	-111.178	-0.111178
-1.073	-111.116	-0.111116
-1.07362	-111.147	-0.111147
-1.07453	-111.147	-0.111147
-1.07453	-111.116	-0.111116
-1.07484	-111.147	-0.111147
-1.07606	-111.116	-0.111116
-1.07606	-111.147	-0.111147
-1.07606	-111.054	-0.111054
-1.07606	-111.054	-0.111054
-1.07606	-111.024	-0.111024
-1.07606	-111.054	-0.111054
-1.07637	-111.024	-0.111024
-1.07667	-111.024	-0.111024
-1.07667	-111.054	-0.111054
-1.07667	-110.993	-0.110993
-1.07698	-111.024	-0.111024
-1.07759	-110.993	-0.110993
-1.07728	-111.024	-0.111024
-1.07728	-110.993	-0.110993
-1.07728	-110.993	-0.110993
-1.0782	-111.024	-0.111024
-1.0782	-110.993	-0.110993
-1.0782	-111.024	-0.111024
-1.07881	-110.962	-0.110962
-1.0782	-110.993	-0.110993
-1.0782	-110.962	-0.110962
-1.07851	-110.962	-0.110962
-1.07912	-111.024	-0.111024
-1.07912	-110.993	-0.110993
-1.08034	-110.993	-0.110993
-1.07943	-110.962	-0.110962
-1.07973	-110.962	-0.110962
-1.08004	-110.993	-0.110993
-1.08004	-110.962	-0.110962
-1.08004	-110.962	-0.110962
-1.08004	-110.993	-0.110993
-1.07973	-110.962	-0.110962
-1.08004	-110.962	-0.110962
-1.08065	-110.962	-0.110962
-1.08126	-110.993	-0.110993
-1.08157	-110.962	-0.110962
-1.08218	-111.024	-0.111024
-1.08157	-110.962	-0.110962
-1.08126	-110.962	-0.110962
-1.08065	-111.054	-0.111054
-1.07973	-111.024	-0.111024
-1.08065	-110.962	-0.110962
-1.08126	-111.024	-0.111024
-1.08126	-111.024	-0.111024
-1.08157	-110.993	-0.110993
-1.08187	-110.993	-0.110993
-1.08157	-110.962	-0.110962
-1.08218	-110.962	-0.110962
-1.08187	-110.962	-0.110962
-1.08218	-110.993	-0.110993
-1.08187	-110.962	-0.110962
-1.08218	-110.962	-0.110962
-1.08248	-110.962	-0.110962
-1.08248	-110.962	-0.110962
-1.08218	-110.962	-0.110962
-1.08187	-110.931	-0.110931
-1.08187	-110.962	-0.110962
-1.08187	-110.962	-0.110962
-1.08248	-110.993	-0.110993
-1.08309	-111.024	-0.111024
-1.08401	-110.993	-0.110993
-1.08279	-110.962	-0.110962
-1.08371	-110.962	-0.110962
-1.08432	-110.993	-0.110993
-1.08462	-110.993	-0.110993
-1.08462	-110.931	-0.110931
-1.08523	-110.962	-0.110962
-1.08523	-110.962	-0.110962
-1.08493	-110.931	-0.110931
-1.08432	-110.931	-0.110931
-1.08432	-110.962	-0.110962
-1.08493	-110.931	-0.110931
-1.08523	-110.962	-0.110962
-1.08554	-110.962	-0.110962
-1.08493	-110.9	-0.1109
-1.08615	-110.931	-0.110931
-1.08585	-110.931	-0.110931
-1.08585	-110.9	-0.1109
-1.08554	-110.931	-0.110931
-1.08523	-110.9	-0.1109
-1.08615	-110.931	-0.110931
-1.08585	-110.869	-0.110869
-1.08676	-110.9	-0.1109
-1.08615	-110.839	-0.110839
-1.08738	-110.931	-0.110931
-1.08768	-110.9	-0.1109
-1.08768	-110.869	-0.110869
-1.08738	-110.931	-0.110931
-1.08799	-110.9	-0.1109
-1.08738	-110.931	-0.110931
-1.08738	-110.931	-0.110931
-1.08707	-110.839	-0.110839
-1.08768	-110.869	-0.110869
-1.08799	-110.931	-0.110931
-1.08738	-110.839	-0.110839
-1.08799	-110.839	-0.110839
-1.08768	-110.839	-0.110839
-1.08829	-110.869	-0.110869
-1.08829	-110.9	-0.1109
-1.08829	-110.808	-0.110808
-1.0886	-110.808	-0.110808
-1.08921	-110.869	-0.110869
-1.0889	-110.869	-0.110869
-1.0886	-110.9	-0.1109
-1.0889	-110.839	-0.110839
-1.0889	-110.839	-0.110839
-1.08982	-110.869	-0.110869
-1.08952	-110.808	-0.110808
-1.09013	-110.839	-0.110839
-1.08982	-110.839	-0.110839
-1.09104	-110.808	-0.110808
-1.09166	-110.808	-0.110808
-1.09135	-110.777	-0.110777
-1.09074	-110.777	-0.110777
-1.08952	-110.777	-0.110777
-1.09074	-110.839	-0.110839
-1.09074	-110.808	-0.110808
-1.09104	-110.808	-0.110808
-1.09166	-110.808	-0.110808
-1.09104	-110.9	-0.1109
-1.09074	-110.839	-0.110839
-1.09104	-110.931	-0.110931
-1.09074	-110.9	-0.1109
-1.09135	-110.931	-0.110931
-1.09135	-110.839	-0.110839
-1.09196	-110.869	-0.110869
-1.09349	-110.9	-0.1109
-1.09227	-110.869	-0.110869
-1.09166	-110.869	-0.110869
-1.09196	-110.931	-0.110931
-1.09196	-110.931	-0.110931
-1.09288	-110.9	-0.1109
-1.0938	-110.931	-0.110931
-1.0941	-110.9	-0.1109
-1.09471	-110.9	-0.1109
-1.0941	-110.869	-0.110869
-1.09502	-110.931	-0.110931
-1.09471	-110.9	-0.1109
-1.09502	-110.962	-0.110962
-1.09533	-110.931	-0.110931
-1.09471	-110.962	-0.110962
-1.09471	-110.962	-0.110962
-1.0941	-110.962	-0.110962
-1.09441	-110.962	-0.110962
-1.09471	-110.962	-0.110962
-1.09441	-110.962	-0.110962
-1.0941	-110.993	-0.110993
-1.09533	-110.993	-0.110993
-1.09441	-110.962	-0.110962
-1.09441	-110.993	-0.110993
-1.09471	-110.993	-0.110993
-1.09563	-111.024	-0.111024
-1.09533	-111.054	-0.111054
-1.09502	-110.993	-0.110993
-1.09471	-110.993	-0.110993
-1.09533	-111.054	-0.111054
-1.09471	-111.024	-0.111024
-1.09533	-111.054	-0.111054
-1.09594	-111.024	-0.111024
-1.09594	-110.993	-0.110993
-1.09716	-111.024	-0.111024
-1.09655	-111.116	-0.111116
-1.09716	-110.962	-0.110962
-1.09716	-110.993	-0.110993
-1.09655	-110.993	-0.110993
-1.09716	-111.024	-0.111024
-1.09685	-111.024	-0.111024
-1.09563	-111.116	-0.111116
-1.0938	-111.116	-0.111116
-1.09441	-111.116	-0.111116
-1.09471	-111.116	-0.111116
-1.0941	-111.054	-0.111054
-1.0938	-111.116	-0.111116
-1.0938	-111.147	-0.111147
-1.09502	-111.147	-0.111147
-1.09533	-111.147	-0.111147
-1.09624	-111.178	-0.111178
-1.09533	-111.147	-0.111147
-1.09471	-111.178	-0.111178
-1.09441	-111.209	-0.111209
-1.09533	-111.178	-0.111178
-1.09563	-111.209	-0.111209
-1.09655	-111.209	-0.111209
-1.09655	-111.239	-0.111239
-1.09685	-111.239	-0.111239
-1.09624	-111.209	-0.111209
-1.09624	-111.209	-0.111209
-1.09655	-111.239	-0.111239
-1.09655	-111.209	-0.111209
-1.09716	-111.178	-0.111178
-1.09716	-111.27	-0.11127
-1.09808	-111.27	-0.11127
-1.09808	-111.27	-0.11127
-1.09838	-111.27	-0.11127
-1.09808	-111.239	-0.111239
-1.09838	-111.332	-0.111332
-1.09838	-111.332	-0.111332
-1.09777	-111.363	-0.111363
-1.09869	-111.332	-0.111332
-1.09838	-111.301	-0.111301
-1.0993	-111.363	-0.111363
-1.09838	-111.363	-0.111363
-1.09869	-111.393	-0.111393
-1.09961	-111.393	-0.111393
-1.09991	-111.393	-0.111393
-1.10052	-111.363	-0.111363
-1.09991	-111.332	-0.111332
-1.09961	-111.301	-0.111301
-1.10022	-111.424	-0.111424
-1.10022	-111.363	-0.111363
-1.10052	-111.393	-0.111393
-1.10083	-111.424	-0.111424
-1.10052	-111.363	-0.111363
-1.10175	-111.393	-0.111393
-1.10144	-111.363	-0.111363
-1.10144	-111.332	-0.111332
-1.10083	-111.239	-0.111239
-1.0993	-110.561	-0.110561
-1.09869	-109.822	-0.109822
-1.09747	-109.082	-0.109082
-1.09594	-108.619	-0.108619
-1.09471	-108.034	-0.108034
-1.09471	-107.078	-0.107078
-1.0941	-106.215	-0.106215
-1.09257	-105.414	-0.105414
-1.09074	-104.612	-0.104612
-1.09013	-103.842	-0.103842
-1.0889	-103.595	-0.103595
-1.0889	-103.164	-0.103164
-1.08738	-102.732	-0.102732
-1.08615	-102.301	-0.102301
-1.08493	-101.808	-0.101808
-1.08371	-100.975	-0.100975
-1.08309	-100.39	-0.10039
-1.08157	-99.6808	-0.0996808
-1.08095	-99.0643	-0.0990643
-1.08065	-98.6328	-0.0986328
-1.07912	-98.8486	-0.0988486
-1.07881	-98.2629	-0.0982629
-1.0779	-97.8314	-0.0978314
-1.07667	-97.0917	-0.0970917
-1.07606	-97.3074	-0.0973074
-1.07514	-96.5369	-0.0965369
-1.07453	-95.7663	-0.0957663
-1.073	-95.2731	-0.0952731
-1.073	-94.7183	-0.0947183
-1.07147	-93.9478	-0.0939478
-1.06995	-93.0539	-0.0930539
-1.06872	-92.8998	-0.0928998
-1.06781	-92.3758	-0.0923758
-1.06658	-91.6052	-0.0916052
-1.06536	-90.8038	-0.0908038
-1.06475	-90.2182	-0.0902182
-1.06383	-89.6942	-0.0896942
-1.062	-89.2319	-0.0892319
-1.06138	-88.3688	-0.0883688
-1.06047	-87.6907	-0.0876907
-1.05985	-87.1359	-0.0871359
-1.05924	-86.7661	-0.0867661
-1.05771	-86.088	-0.086088
-1.05649	-85.5948	-0.0855948
-1.05466	-85.1324	-0.0851324
-1.05435	-84.6085	-0.0846085
-1.05313	-83.9612	-0.0839612
-1.0516	-83.4988	-0.0834988
-1.0519	-82.9749	-0.0829749
-1.05068	-82.5742	-0.0825742
-1.04915	-81.8652	-0.0818652
-1.04793	-80.9406	-0.0809406
-1.04671	-80.2625	-0.0802625
-1.04609	-79.8618	-0.0798618
-1.04487	-79.1837	-0.0791837
-1.04487	-78.5672	-0.0785672
-1.04365	-78.1357	-0.0781357
-1.04212	-77.6425	-0.0776425
-1.04212	-77.2418	-0.0772418
-1.04028	-76.3788	-0.0763788
-1.0409	-75.824	-0.075824
-1.03937	-75.2692	-0.0752692
-1.03692	-74.5602	-0.0745602
-1.03662	-74.0979	-0.0740979
-1.03539	-73.7589	-0.0737589
-1.03447	-73.2657	-0.0732657
-1.03325	-72.9883	-0.0729883
-1.03233	-72.341	-0.072341
-1.03172	-71.8787	-0.0718787
-1.0305	-71.3547	-0.0713547
-1.03019	-70.7999	-0.0707999
-1.02805	-70.0909	-0.0700909
-1.02683	-70.0601	-0.0700601
-1.02683	-69.5978	-0.0695978
-1.02622	-69.1663	-0.0691663
-1.02438	-68.5498	-0.0685498
-1.02255	-67.9333	-0.0679333
-1.02102	-67.5018	-0.0675018
-1.02071	-67.1011	-0.0671011
-1.0198	-66.608	-0.066608
-1.01888	-65.899	-0.065899
-1.01735	-65.4675	-0.0654675
-1.01704	-64.9435	-0.0649435
-1.01613	-64.3579	-0.0643579
-1.01521	-63.9572	-0.0639572
-1.0149	-63.4024	-0.0634024
-1.01307	-62.8784	-0.0628784
-1.01246	-62.4469	-0.0624469
-1.01123	-61.8921	-0.0618921
-1.01001	-61.4606	-0.0614606
-1.00971	-61.0907	-0.0610907
-1.00971	-60.6592	-0.0606592
-1.00757	-60.0735	-0.0600735
-1.00726	-59.6729	-0.0596729
-1.00634	-59.2413	-0.0592413
-1.00542	-58.7173	-0.0587173
-1.0042	-57.9776	-0.0579776
-1.00298	-57.6385	-0.0576385
-1.00084	-57.392	-0.057392
-1.00053	-56.9913	-0.0569913
-0.999921	-56.3748	-0.0563748
-0.999003	-55.9433	-0.0559433
-0.997474	-55.5426	-0.0555426
-0.995945	-55.0803	-0.0550803
-0.995028	-54.4946	-0.0544946
-0.995028	-54.248	-0.054248
-0.993805	-53.8782	-0.0538782
-0.992582	-53.4158	-0.0534158
-0.990747	-52.9843	-0.0529843
-0.990441	-52.5836	-0.0525836
-0.989218	-52.1829	-0.0521829
-0.988301	-51.7514	-0.0517514
-0.987078	-51.3199	-0.0513199
-0.985549	-50.8267	-0.0508267
-0.984631	-50.4877	-0.0504877
-0.98402	-50.1486	-0.0501486
-0.98402	-49.7787	-0.0497787
-0.982491	-49.2239	-0.0492239
-0.980962	-48.9774	-0.0489774
-0.981268	-48.7	-0.0487
-0.98035	-48.4842	-0.0484842
-0.979739	-47.8369	-0.0478369
-0.977904	-47.4362	-0.0474362
-0.976069	-46.9739	-0.0469739
-0.975152	-46.6656	-0.0466656
-0.974235	-46.0492	-0.0460492
-0.973317	-45.6793	-0.0456793
-0.972094	-45.4327	-0.0454327
-0.971177	-45.1245	-0.0451245
-0.970871	-44.6313	-0.0446313
-0.969648	-44.2923	-0.0442923
-0.968119	-43.7991	-0.0437991
-0.96659	-43.5834	-0.0435834
-0.966284	-43.2751	-0.0432751
-0.965673	-42.9669	-0.0429669
-0.964449	-42.6279	-0.0426279
-0.962615	-42.258	-0.042258
-0.961697	-41.8881	-0.0418881
-0.96078	-41.5799	-0.0415799
-0.96078	-41.3333	-0.0413333
-0.959557	-40.9018	-0.0409018
-0.958945	-40.5627	-0.0405627
-0.958334	-40.0696	-0.0400696
-0.957722	-39.6997	-0.0396997
-0.956499	-39.299	-0.039299
-0.954664	-39.2374	-0.0392374
-0.953441	-38.7442	-0.0387442
-0.952524	-38.4976	-0.0384976
-0.950995	-38.2202	-0.0382202
-0.950689	-37.8812	-0.0378812
-0.949466	-37.3264	-0.0373264
-0.948243	-37.1414	-0.0371414
-0.946714	-36.8948	-0.0368948
-0.946408	-36.6483	-0.0366483
-0.945185	-36.2167	-0.0362167
-0.943656	-35.9085	-0.0359085
-0.942433	-35.6311	-0.0356311
-0.942127	-35.477	-0.035477
-0.94121	-35.0763	-0.0350763
-0.940904	-34.8914	-0.0348914
-0.939987	-34.6756	-0.0346756
-0.938763	-34.3982	-0.0343982
-0.938152	-34.0283	-0.0340283
-0.937234	-33.6893	-0.0336893
-0.936929	-33.4119	-0.0334119
-0.934788	-33.042	-0.033042
-0.933259	-32.7646	-0.0327646
-0.932648	-32.4255	-0.0324255
-0.931119	-32.1481	-0.0321481
-0.930813	-31.9324	-0.0319324
-0.928978	-31.6241	-0.0316241
-0.928061	-31.2543	-0.0312543
-0.928061	-31.1002	-0.0311002
-0.926838	-30.8536	-0.0308536
-0.92592	-30.5762	-0.0305762
-0.924086	-30.2679	-0.0302679
-0.923168	-30.1138	-0.0301138
-0.922557	-29.9597	-0.0299597
-0.921639	-29.5898	-0.0295898
-0.920111	-29.22	-0.02922
-0.919193	-29.0659	-0.0290659
-0.918276	-28.8193	-0.0288193
-0.917358	-28.5419	-0.0285419
-0.916135	-28.172	-0.028172
-0.915829	-28.0179	-0.0280179
-0.9143	-27.8946	-0.0278946
-0.9143	-27.5864	-0.0275864
-0.913077	-27.2165	-0.0272165
-0.91216	-26.9391	-0.0269391
-0.910019	-26.6925	-0.0266925
-0.909102	-26.4459	-0.0264459
-0.908491	-26.1069	-0.0261069
-0.907573	-25.8295	-0.0258295
-0.906044	-25.7062	-0.0257062
-0.905433	-25.4596	-0.0254596
-0.905127	-25.213	-0.025213
-0.903904	-24.874	-0.024874
-0.902069	-24.7507	-0.0247507
-0.900846	-24.5657	-0.0245657
-0.90054	-24.4424	-0.0244424
-0.899623	-24.1342	-0.0241342
-0.898094	-24.0109	-0.0240109
-0.897177	-23.8568	-0.0238568
-0.895953	-23.6719	-0.0236719
-0.895036	-23.3328	-0.0233328
-0.894119	-23.1479	-0.0231479
-0.894119	-22.963	-0.022963
-0.891978	-22.778	-0.022778
-0.891367	-22.4081	-0.0224081
-0.891367	-22.254	-0.022254
-0.890143	-22.0691	-0.0220691
-0.889532	-21.8533	-0.0218533
-0.887391	-21.4218	-0.0214218
-0.886168	-21.3293	-0.0213293
-0.886168	-21.2061	-0.0212061
-0.884639	-21.0211	-0.0210211
-0.883416	-20.7745	-0.0207745
-0.882193	-20.5588	-0.0205588
-0.881887	-20.4355	-0.0204355
-0.880358	-20.3738	-0.0203738
-0.879135	-20.0348	-0.0200348
-0.877912	-19.8499	-0.0198499
-0.876995	-19.7266	-0.0197266
-0.876689	-19.6033	-0.0196033
-0.87516	-19.48	-0.01948
-0.873631	-19.2334	-0.0192334
-0.872714	-19.1409	-0.0191409
-0.872102	-19.0176	-0.0190176
-0.872102	-18.8943	-0.0188943
-0.869962	-18.5553	-0.0185553
-0.86935	-18.4012	-0.0184012
-0.869044	-18.2779	-0.0182779
-0.868433	-18.093	-0.018093
-0.867821	-17.7231	-0.0177231
-0.865986	-17.6614	-0.0176614
-0.864457	-17.4765	-0.0174765
-0.863846	-17.3532	-0.0173532
-0.862623	-17.045	-0.017045
-0.861094	-16.9525	-0.0169525
-0.860176	-16.86	-0.01686
-0.859565	-16.7984	-0.0167984
-0.859259	-16.4902	-0.0164902
-0.857424	-16.4285	-0.0164285
-0.856507	-16.3977	-0.0163977
-0.85559	-16.2436	-0.0162436
-0.854367	-15.997	-0.015997
-0.852532	-15.9045	-0.0159045
-0.851309	-15.8121	-0.0158121
-0.851614	-15.7504	-0.0157504
-0.851003	-15.5038	-0.0155038
-0.84978	-15.3189	-0.0153189
-0.848251	-15.1956	-0.0151956
-0.848557	-15.134	-0.015134
-0.847333	-14.9799	-0.0149799
-0.846416	-14.6408	-0.0146408
-0.84397	-14.5792	-0.0145792
-0.843358	-14.4559	-0.0144559
-0.842747	-14.3326	-0.0143326
-0.841218	-14.086	-0.014086
-0.839994	-14.086	-0.014086
-0.839077	-13.9935	-0.0139935
-0.83816	-13.8394	-0.0138394
-0.837548	-13.5928	-0.0135928
-0.836019	-13.562	-0.013562
-0.835408	-13.5004	-0.0135004
-0.834185	-13.5004	-0.0135004
-0.832961	-13.223	-0.013223
-0.831433	-13.1613	-0.0131613
-0.830821	-13.1305	-0.0131305
-0.829598	-13.038	-0.013038
-0.829598	-12.7914	-0.0127914
-0.828069	-12.6682	-0.0126682
-0.828069	-12.6065	-0.0126065
-0.828069	-12.4216	-0.0124216
-0.827152	-12.175	-0.012175
-0.825317	-11.9592	-0.0119592
-0.823788	-11.8668	-0.0118668
-0.821953	-11.8359	-0.0118359
-0.821647	-11.7435	-0.0117435
-0.821036	-11.4969	-0.0114969
-0.818895	-11.3736	-0.0113736
-0.817672	-11.3428	-0.0113428
-0.817672	-11.2811	-0.0112811
-0.816449	-11.0037	-0.0110037
-0.815532	-10.9729	-0.0109729
-0.81492	-10.8804	-0.0108804
-0.813697	-10.788	-0.010788
-0.811862	-10.4181	-0.0104181
-0.810639	-10.4181	-0.0104181
-0.809722	-10.3873	-0.0103873
-0.80911	-10.3256	-0.0103256
-0.807581	-10.0482	-0.0100482
-0.80697	-10.0482	-0.0100482
-0.806664	-9.8941	-0.0098941
-0.804829	-9.8325	-0.0098325
-0.803912	-9.5551	-0.0095551
-0.802383	-9.4934	-0.0094934
-0.801771	-9.4934	-0.0094934
-0.800854	-9.4318	-0.0094318
-0.800242	-9.216	-0.009216
-0.798713	-9.1235	-0.0091235
-0.798713	-9.0619	-0.0090619
-0.797796	-9.0002	-0.0090002
-0.795961	-8.6789	-0.0086789
-0.795044	-8.5974	-0.0085974
-0.794738	-8.356	-0.008356
-0.793821	-8.2678	-0.0082678
-0.793209	-8.1537	-0.0081537
-0.792292	-8.0478	-0.0080478
-0.790763	-7.8287	-0.0078287
-0.789234	-7.7066	-0.0077066
-0.788011	-7.6804	-0.0076804
-0.787705	-7.5964	-0.0075964
-0.786788	-7.4564	-0.0074564
-0.784341	-7.2781	-0.0072781
-0.784036	-7.2504	-0.0072504
-0.783424	-7.164	-0.007164
-0.782507	-7.0587	-0.0070587
-0.781284	-6.8289	-0.0068289
-0.779143	-6.785	-0.006785
-0.778532	-6.7172	-0.0067172
-0.778532	-6.6345	-0.0066345
-0.776697	-6.351	-0.006351
-0.775168	-6.3	-0.0063
-0.773945	-6.2357	-0.0062357
-0.773333	-6.1475	-0.0061475
-0.772722	-5.9036	-0.0059036
-0.771804	-5.8655	-0.0058655
-0.771498	-5.7849	-0.0057849
-0.769969	-5.6842	-0.0056842
-0.769664	-5.4456	-0.0054456
-0.768746	-5.3635	-0.0053635
-0.768441	-5.2768	-0.0052768
-0.767523	-5.1529	-0.0051529
-0.765688	-4.921	-0.004921
-0.764465	-4.8242	-0.0048242
-0.762631	-4.729	-0.004729
-0.762325	-4.6371	-0.0046371
-0.761408	-4.4278	-0.0044278
-0.76049	-4.296	-0.004296
-0.759267	-4.2484	-0.0042484
-0.758044	-4.1467	-0.0041467
-0.756821	-3.9896	-0.0039896
-0.756209	-3.7936	-0.0037936
-0.755292	-3.7402	-0.0037402
-0.75468	-3.6386	-0.0036386
-0.75468	-3.5007	-0.0035007
-0.75254	-3.2535	-0.0032535
-0.750705	-3.183	-0.003183
-0.750093	-3.0945	-0.0030945
-0.749176	-3.002	-0.003002
-0.747953	-2.7322	-0.0027322
-0.747341	-2.6596	-0.0026596
-0.746424	-2.5723	-0.0025723
-0.745201	-2.4615	-0.0024615
-0.744283	-2.1896	-0.0021896
-0.742754	-2.0959	-0.0020959
-0.741531	-2.0193	-0.0020193
-0.74092	-1.9092	-0.0019092
-0.739085	-1.6504	-0.0016504
-0.737862	-1.5366	-0.0015366
-0.737862	-1.4606	-0.0014606
-0.73725	-1.344	-0.001344
-0.735416	-1.0971	-0.0010971
-0.733887	-0.863	-0.000863
-0.732969	-0.6888	-0.0006888
-0.732358	-0.551	-0.000551
-0.732052	-0.3643	-0.0003643
-0.73144	-0.1906	-0.0001906
-0.730217	-0.0391	-3.91e-05
-0.727771	0.31354	0.00031354
-0.726854	0.42648	0.00042648
-0.725019	0.57352	0.00057352
-0.724713	0.71921	0.00071921
-0.723796	0.92432	0.00092432
-0.721349	1.22192	0.00122192
-0.720432	1.32996	0.00132996
-0.719209	1.46423	0.00146423
-0.718903	1.72485	0.00172485
-0.718292	1.89728	0.00189728
-0.71768	2.02087	0.00202087
-0.716151	2.16522	0.00216522
-0.71554	2.41425	0.00241425
-0.713705	2.61841	0.00261841
-0.712482	2.72522	0.00272522
-0.711564	2.87079	0.00287079
-0.710953	3.07709	0.00307709
-0.709118	3.32336	0.00332336
-0.709118	3.4436	0.0034436
-0.707895	3.57758	0.00357758
-0.706672	3.77045	0.00377045
-0.704531	4.06464	0.00406464
-0.70392	4.17389	0.00417389
-0.703308	4.31061	0.00431061
-0.702391	4.45648	0.00445648
-0.701168	4.76318	0.00476318
-0.700556	4.88708	0.00488708
-0.699944	5.02136	0.00502136
-0.698721	5.17548	0.00517548
-0.698415	5.4953	0.0054953
-0.696887	5.64697	0.00564697
-0.695663	5.784	0.005784
-0.695358	5.9494	0.0059494
-0.693523	6.26221	0.00626221
-0.693217	6.40717	0.00640717
-0.692911	6.5509	0.0065509
-0.691994	6.71417	0.00671417
-0.690465	6.98395	0.00698395
-0.689854	7.18506	0.00718506
-0.688936	7.31781	0.00731781
-0.688019	7.48901	0.00748901
-0.687101	7.71301	0.00771301
-0.685878	7.96417	0.00796417
-0.685573	8.10272	0.00810272
-0.684044	8.26416	0.00826416
-0.682209	8.4549	0.0084549
-0.681292	8.75732	0.00875732
-0.680374	8.87909	0.00887909
-0.679457	9.02405	0.00902405
-0.677928	9.18121	0.00918121
-0.676705	9.30847	0.00930847
-0.675176	9.67834	0.00967834
-0.674564	9.77081	0.00977081
-0.673647	9.92493	0.00992493
-0.672118	10.0174	0.0100174
-0.671201	10.2948	0.0102948
-0.669672	10.5106	0.0105106
-0.669672	10.5722	0.0105722
-0.668754	10.7571	0.0107571
-0.667837	11.0037	0.0110037
-0.666308	11.2195	0.0112195
-0.665696	11.3736	0.0113736
-0.666002	11.4969	0.0114969
-0.664779	11.7127	0.0117126
-0.662944	11.9901	0.0119901
-0.661721	12.1133	0.0121133
-0.660804	12.2366	0.0122366
-0.659275	12.3908	0.0123908
-0.658663	12.699	0.012699
-0.657746	12.8531	0.0128531
-0.656523	12.9456	0.0129456
-0.6553	13.0997	0.0130997
-0.653771	13.4079	0.0134079
-0.653465	13.4387	0.0134387
-0.652853	13.5928	0.0135928
-0.65163	13.747	0.013747
-0.650713	14.0552	0.0140552
-0.64949	14.0552	0.0140552
-0.647655	14.2093	0.0142093
-0.647043	14.3326	0.0143326
-0.645514	14.6408	0.0146408
-0.645514	14.7333	0.0147333
-0.644291	14.7949	0.0147949
-0.644597	14.8874	0.0148874
-0.643068	15.134	0.015134
-0.641845	15.3189	0.0153189
-0.641539	15.3805	0.0153805
-0.639705	15.5347	0.0155347
-0.639399	15.6888	0.0156888
-0.638176	15.9354	0.0159354
-0.63787	16.0278	0.0160278
-0.636953	16.2128	0.0162128
-0.635118	16.3052	0.0163052
-0.633589	16.5826	0.0165826
-0.632672	16.6443	0.0166443
-0.631143	16.7676	0.0167676
-0.630837	16.8601	0.0168601
-0.629919	17.0758	0.0170758
-0.628085	17.1683	0.0171683
-0.627473	17.1991	0.0171991
-0.625944	17.3224	0.0173224
-0.625027	17.5998	0.0175998
-0.624721	17.6306	0.0176306
-0.623192	17.6923	0.0176923
-0.622886	17.7847	0.0177847
-0.621663	18.0621	0.0180621
-0.621052	18.0313	0.0180313
-0.619523	18.1238	0.0181238
-0.619217	18.1546	0.0181546
-0.617994	18.3704	0.0183704
-0.616771	18.4936	0.0184937
-0.616159	18.4936	0.0184937
-0.61463	18.5245	0.0185245
-0.613407	18.6478	0.0186478
-0.612795	18.7711	0.0187711
-0.611572	18.8019	0.0188019
-0.610349	18.8635	0.0188635
-0.609432	18.8943	0.0188944
-0.608514	19.1101	0.0191101
-0.607597	19.1409	0.0191409
-0.607291	19.2026	0.0192026
-0.605456	19.2642	0.0192642
-0.604845	19.4183	0.0194183
-0.60301	19.4492	0.0194492
-0.602093	19.48	0.01948
-0.601481	19.48	0.01948
-0.600258	19.6649	0.0196649
-0.599647	19.6341	0.0196341
-0.598118	19.6649	0.0196649
-0.597506	19.7266	0.0197266
-0.595977	19.8807	0.0198807
-0.59506	19.8498	0.0198498
-0.594448	19.819	0.019819
-0.593531	19.8498	0.0198498
-0.592614	20.0348	0.0200348
-0.592002	20.0348	0.0200348
-0.591085	20.0348	0.0200348
-0.590167	20.0348	0.0200348
-0.588944	20.1581	0.0201581
-0.588027	20.2197	0.0202197
-0.587109	20.1581	0.0201581
-0.586192	20.1581	0.0201581
-0.584969	20.1581	0.0201581
-0.583134	20.2506	0.0202505
-0.582217	20.2197	0.0202197
-0.581605	20.1889	0.0201889
-0.580994	20.1273	0.0201273
[truncated: 728 more rows]

## Sheet: 25 mA
Voltage(V)	Current(A)
0.198149	0.00558136
0.197232	0.0053479
0.196315	0.00517944
0.195092	0.0050415
0.194174	0.00481415
0.193257	0.00474731
0.192034	0.00463837
0.191116	0.00453918
0.189893	0.00441376
0.188976	0.00428894
0.188058	0.00422577
0.187141	0.00414398
0.18653	0.00406555
0.185001	0.00389893
0.184083	0.00388367
0.183472	0.00381134
0.182554	0.00375305
0.181331	0.00364166
0.18072	0.00355988
0.179496	0.00351593
0.177968	0.0034671
0.17705	0.00341156
0.175521	0.00325623
0.175215	0.00325348
0.173992	0.00321014
0.173687	0.00316284
0.172158	0.00303009
0.17124	0.00299927
0.170323	0.00298492
0.169406	0.00293549
0.168794	0.00289612
0.167265	0.00275879
0.166348	0.00277527
0.165736	0.00273895
0.164819	0.00270355
0.163596	0.0025827
0.162678	0.00256866
0.161761	0.00255157
0.160232	0.00252411
0.159315	0.0024823
0.158091	0.00235809
0.157786	0.00237518
0.156257	0.00235413
0.155034	0.0023175
0.154116	0.00221802
0.153199	0.00220795
0.151976	0.00219727
0.150753	0.00217224
0.149835	0.0021405
0.148306	0.00201752
0.148306	0.00203979
0.147083	0.00200897
0.146166	0.00198883
0.144637	0.00188568
0.143719	0.00188446
0.143414	0.00187988
0.141885	0.00185364
0.140967	0.00183289
0.139744	0.00172668
0.139133	0.00174774
0.138215	0.0017276
0.137298	0.00170776
0.135463	0.00159302
0.13424	0.00160431
0.133323	0.00161407
0.133017	0.00159973
0.131794	0.00157745
0.130571	0.00147552
0.129348	0.00150604
0.128124	0.00148804
0.127207	0.00147552
0.126595	0.00136871
0.125678	0.00138489
0.125067	0.00138458
0.124149	0.00137634
0.123232	0.00135559
0.122009	0.00125244
0.121091	0.00127869
0.120174	0.00126343
0.119257	0.0012442
0.118033	0.00114319
0.117116	0.00116211
0.116199	0.00116394
0.115587	0.00114319
0.114364	0.00111816
0.113141	0.00103241
0.111918	0.00105804
0.111306	0.00104858
0.110083	0.00104065
0.109166	0.000936279
0.108554	0.000948181
0.107025	0.000939941
0.102133	0.000851288
0.101215	0.000791962
0.0996863	0.000770935
0.0984631	0.000771393
0.0975458	0.000763397
0.0966284	0.000707092
0.0954053	0.0006763
0.0938763	0.00067514
0.092959	0.0006745
0.0923474	0.00063559
0.0911243	0.000591248
0.0905127	0.00057782
0.0892896	0.000579041
0.088678	0.000576813
0.0877606	0.000521942
0.0862317	0.000494171
0.0856201	0.000486237
0.084397	0.000490051
0.0840912	0.000458557
0.082868	0.000414978
0.0816449	0.000401764
0.0804218	0.000398987
0.0798102	0.000391022
0.0788928	0.000339661
0.0776697	0.000312958
0.0764465	0.000308777
0.0755292	0.000308167
0.0740002	0.000278198
0.0730829	0.000239044
0.071554	0.000224518
0.071554	0.000220215
0.0709424	0.000213654
0.0694135	0.000165192
0.0694135	0.000142151
0.0678845	0.000132416
0.0660498	0.000130432
0.065744	0.000101929
0.0636035	4.14093e-05
0.0629919	6.16699e-05
0.0620746	3.62488e-05
0.0608514	1.29364e-05
0.0599341	-1.79443e-06
0.0590167	-7.70203e-05
0.0574878	-7.82715e-05
0.0568762	-8.89313e-05
0.0550415	-3.90564e-05
0.0538184	-0.000139404
0.0535126	-0.000159851
0.0519836	-0.000164825
0.0513721	-0.000201782
0.0498431	-0.000240662
0.0492316	-0.000256531
0.0480084	-0.000260712
0.0467853	-0.000268707
0.0458679	-0.000314575
0.0446448	-0.000339783
0.0440332	-0.000349152
0.0431158	-0.000350403
0.0421985	-0.000393005
0.0409753	-0.000437805
0.040058	-0.00044696
0.0388348	-0.000452087
0.0376117	-0.000459198
0.0363885	-0.000510956
0.0354712	-0.000528961
0.0345538	-0.000537201
0.0339423	-0.000536896
0.0327191	-0.000585999
0.0318018	-0.000619019
0.0302728	-0.000645935
0.0290497	-0.000641174
0.0281323	-0.000661835
0.0269092	-0.000711548
0.0259918	-0.000728271
0.0250745	-0.000728729
0.0244629	-0.000733521
0.0241571	-0.000783722
0.0226282	-0.000819397
0.021405	-0.000829224
0.0201819	-0.000842743
0.0195703	-0.000859619
0.018653	-0.000909607
0.0177356	-0.000932404
0.0152893	-0.000935974
0.0140662	-0.00101501
0.0131488	-0.00100372
0.0116199	-0.0010022
0.0113141	-0.00100555
0.0103967	-0.0011203
0.00917358	-0.00111877
0.00917358	-0.0011145
0.00764465	-0.00111755
0.00642151	-0.00116425
0.00519836	-0.00124023
0.00458679	-0.0012204
0.00336365	-0.00122192
0.00244629	-0.00123016
0.00152893	-0.00134766
0.000611572	-0.00135223
-0.000611572	-0.00133972
-0.000611572	-0.00134186
-0.0021405	-0.00139069
-0.00305786	-0.00146606
-0.00428101	-0.0014505
-0.00519836	-0.00144775
-0.00611572	-0.00145569
-0.00733887	-0.00157806
-0.00825623	-0.0015683
-0.00947937	-0.00154358
-0.0100909	-0.00155121
-0.0110083	-0.00160339
-0.0125372	-0.00168182
-0.0125372	-0.00167114
-0.0146777	-0.00167328
-0.0149835	-0.0016748
-0.0162067	-0.00180084
-0.017124	-0.00179047
-0.017124	-0.00178986
-0.0189587	-0.0017981
-0.0192645	-0.00188019
-0.0207935	-0.00192535
-0.021405	-0.0019101
-0.0223224	-0.00191284
-0.0238513	-0.00191742
-0.0253802	-0.00204559
-0.0262976	-0.0020401
-0.027215	-0.00203369
-0.0278265	-0.00203949
-0.0293555	-0.00212769
-0.029967	-0.0021698
-0.0311902	-0.00216095
-0.0318018	-0.00216064
-0.0330249	-0.00216827
-0.0336365	-0.00229797
-0.0351654	-0.00229431
-0.0360828	-0.00229248
-0.035777	-0.00229279
-0.0376117	-0.00239746
-0.0391406	-0.0024411
-0.0403638	-0.00243317
-0.0412811	-0.00243347
-0.0421985	-0.00243591
-0.0431158	-0.00255829
-0.0446448	-0.00255524
-0.0455621	-0.00255249
-0.0467853	-0.0025531
-0.0480084	-0.00263641
-0.0492316	-0.00269562
-0.0501489	-0.00267151
-0.0504547	-0.00266754
-0.0513721	-0.00266724
-0.0516779	-0.00279907
-0.052901	-0.00278168
-0.0541241	-0.00278259
-0.0550415	-0.00278961
-0.0559589	-0.00290436
-0.0574878	-0.00292419
-0.0580994	-0.0029303
-0.0590167	-0.0029245
-0.0602399	-0.00292694
-0.0608514	-0.00306427
-0.0623804	-0.00304993
-0.0632977	-0.00304504
-0.0642151	-0.00304474
-0.0654382	-0.00316162
-0.0663556	-0.00318085
-0.0663556	-0.003172
-0.0681903	-0.00317993
-0.0684961	-0.00318298
-0.070025	-0.00332336
-0.0709424	-0.00331635
-0.0724713	-0.00330933
-0.0730829	-0.00330994
-0.074306	-0.00342316
-0.075835	-0.00344269
-0.0764465	-0.00343689
-0.0773639	-0.00343292
-0.0776697	-0.00347412
-0.0788928	-0.00358826
-0.080116	-0.00357574
-0.0807275	-0.00357819
-0.0819507	-0.0035788
-0.0834796	-0.00369476
-0.0840912	-0.0037146
-0.0853143	-0.00370148
-0.0862317	-0.0037088
-0.0868433	-0.00372955
-0.0877606	-0.0038559
-0.0892896	-0.00384552
-0.0899011	-0.0038446
-0.0908185	-0.00385132
-0.0917358	-0.0039856
-0.092959	-0.0039856
-0.0941821	-0.00397827
-0.0950995	-0.00397461
-0.0963226	-0.00399933
-0.0975458	-0.00412506
-0.0984631	-0.00411865
-0.0993805	-0.00410583
-0.100298	-0.00410492
-0.101827	-0.00422821
-0.103356	-0.00422638
-0.103661	-0.00420563
-0.104885	-0.00420319
-0.105496	-0.00422668
-0.105802	-0.00434845
-0.107637	-0.00433777
-0.108248	-0.0043338
-0.109166	-0.00433197
-0.111	-0.00446838
-0.111306	-0.00446594
-0.112529	-0.00445831
-0.113447	-0.0044519
-0.114364	-0.00450409
-0.115281	-0.00459717
-0.116505	-0.00457886
-0.117422	-0.00458191
-0.118645	-0.00459076
-0.119562	-0.00471924
-0.12048	-0.00472198
-0.121397	-0.00470947
-0.122314	-0.00470551
-0.122926	-0.00475464
-0.124455	-0.0048349
-0.125067	-0.00482574
-0.12629	-0.00481812
-0.127207	-0.00481812
-0.12843	-0.00496704
-0.129959	-0.00495056
-0.130265	-0.00494293
-0.131488	-0.00493988
-0.133017	-0.00499176
-0.133934	-0.00507355
-0.134546	-0.00505463
-0.135769	-0.00504974
-0.136075	-0.0050415
-0.137604	-0.00517395
-0.138521	-0.0051651
-0.139133	-0.00513763
-0.140967	-0.00512726
-0.141885	-0.0052002
-0.143108	-0.00523407
-0.143719	-0.00518616
-0.144637	-0.00515961
-0.14586	-0.0051355
-0.147389	-0.00524536
-0.148306	-0.00520996
-0.149224	-0.0051709
-0.149835	-0.00513214
-0.150753	-0.00519409
-0.15167	-0.0052005
-0.152587	-0.00516144
-0.153199	-0.00511322
-0.154116	-0.00507568
-0.155034	-0.00518097
-0.156257	-0.00513153
-0.15748	-0.00509033
-0.158091	-0.0050589
-0.159315	-0.00510925
-0.159926	-0.00510986
-0.161149	-0.00504913
-0.161761	-0.00500977
-0.162984	-0.00496277
-0.164207	-0.00506226
-0.16543	-0.00500275
-0.166653	-0.00495361
-0.167265	-0.00491333
-0.168794	-0.00497528
-0.1691	-0.00496765
-0.170323	-0.0049115
-0.17124	-0.00486206
-0.171852	-0.00482117
-0.173075	-0.00491364
-0.174298	-0.00485535
-0.175215	-0.00480133
-0.175521	-0.00475464
-0.177662	-0.00484833
-0.178579	-0.0048111
-0.180108	-0.00475342
-0.18072	-0.00469727
-0.181331	-0.00464966
-0.182249	-0.0047348
-0.183777	-0.00467194
-0.184389	-0.004617
-0.185612	-0.00456635
-0.186224	-0.00463013
-0.187753	-0.00459778
-0.188364	-0.0045285
-0.18867	-0.00447754
-0.189893	-0.00442963
-0.191422	-0.00451721
-0.191728	-0.00444672
-0.193257	-0.00439209
-0.193563	-0.00434296
-0.195703	-0.00440765
-0.196315	-0.00435913
-0.197538	-0.00431183
-0.198455	-0.0042514
-0.198761	-0.00422119
-0.199984	-0.00429169
-0.200901	-0.00421448
-0.202125	-0.00415466
-0.202736	-0.00410522
-0.203654	-0.00417603
-0.205182	-0.00413971
-0.205794	-0.00407593
-0.207017	-0.0040387
-0.207935	-0.00400787
-0.209158	-0.00406616
-0.210381	-0.00399323
-0.210687	-0.00393097
-0.212827	-0.00387604
-0.21405	-0.00395081
-0.214968	-0.0038916
-0.215579	-0.00381836
-0.216497	-0.00375916
-0.216802	-0.00373657
-0.218331	-0.00380035
-0.219554	-0.00372406
-0.220472	-0.00366425
-0.221695	-0.00361176
-0.222307	-0.0036792
-0.22353	-0.0036145
-0.224141	-0.00354767
-0.224753	-0.00349457
-0.226282	-0.00346466
-0.226893	-0.00351959
-0.227811	-0.00343689
-0.229034	-0.00337433
-0.22934	-0.00331818
-0.231174	-0.00339752
-0.231786	-0.00331665
-0.233009	-0.0032428
-0.233926	-0.00318085
-0.235455	-0.00317444
-0.236067	-0.00319824
-0.236984	-0.00311493
-0.237902	-0.00304443
-0.238513	-0.00298553
-0.240348	-0.00305481
-0.240959	-0.00298187
-0.242183	-0.00289642
-0.242794	-0.00283234
-0.243406	-0.00282806
-0.244935	-0.00284271
-0.245546	-0.00276184
-0.247075	-0.00269318
-0.248298	-0.00263489
-0.249521	-0.00271515
-0.250133	-0.0026358
-0.25105	-0.00256775
-0.252274	-0.00250732
-0.253497	-0.00250244
-0.255026	-0.00252869
-0.255331	-0.00244537
-0.257166	-0.00239471
-0.25686	-0.00235504
-0.258083	-0.00244385
-0.259307	-0.00237305
-0.26053	-0.00231812
-0.261447	-0.00227905
-0.262059	-0.00228882
-0.263282	-0.00233063
-0.264199	-0.00227112
-0.264811	-0.0022348
-0.266034	-0.00221069
-0.267257	-0.00231354
-0.26848	-0.00225555
-0.269398	-0.00221344
-0.270315	-0.00218475
-0.270927	-0.00225433
-0.271844	-0.00225342
-0.273067	-0.00220367
-0.27429	-0.00218506
-0.275513	-0.00216644
-0.276431	-0.00228058
-0.278265	-0.0022345
-0.278877	-0.00220062
-0.279489	-0.00218475
-0.280406	-0.00225586
-0.282241	-0.00226807
-0.283158	-0.0022229
-0.283158	-0.00220703
-0.284687	-0.00220215
-0.28591	-0.00231934
-0.286827	-0.00227325
-0.287745	-0.002258
-0.288356	-0.00225464
-0.289579	-0.00233398
-0.290497	-0.00234985
-0.291108	-0.0023111
-0.291414	-0.0022995
-0.292943	-0.00229828
-0.294472	-0.00241852
-0.295695	-0.00237183
-0.296613	-0.00234985
-0.297224	-0.00235138
-0.298447	-0.00245789
-0.299365	-0.0024469
-0.29967	-0.00240845
-0.300588	-0.00240479
-0.302422	-0.00240112
-0.303646	-0.00252655
-0.304563	-0.00246918
-0.305175	-0.00245361
-0.306092	-0.00244659
-0.307315	-0.00255524
-0.308232	-0.00253387
-0.30915	-0.00250214
-0.310067	-0.00249817
-0.310373	-0.00249451
-0.312208	-0.00261047
-0.312819	-0.00255737
-0.313125	-0.00254303
-0.314654	-0.00254028
-0.315571	-0.00266632
-0.317406	-0.00262726
-0.318323	-0.00259094
-0.319241	-0.00258606
-0.320158	-0.00259674
-0.321381	-0.00267914
-0.322299	-0.00262451
-0.323216	-0.00260895
-0.323828	-0.00260376
-0.325051	-0.00270935
-0.326274	-0.00268463
-0.327191	-0.00263733
-0.328414	-0.00262634
-0.329026	-0.00264099
-0.330555	-0.00272766
-0.331166	-0.00266144
-0.33239	-0.00264526
-0.333613	-0.00263702
-0.334836	-0.00275146
-0.335142	-0.00270386
-0.336365	-0.00266602
-0.337588	-0.00265717
-0.338505	-0.00266418
-0.340034	-0.00275208
-0.34034	-0.00268494
-0.341563	-0.00266388
-0.34248	-0.00265869
-0.343398	-0.00277191
-0.344315	-0.00271515
-0.345233	-0.00267822
-0.345844	-0.00266937
-0.346761	-0.00267822
-0.34829	-0.00276245
-0.349208	-0.00269501
-0.349819	-0.00267975
-0.351348	-0.00266449
-0.352266	-0.00277954
-0.353183	-0.00272125
-0.353795	-0.00268524
-0.354712	-0.0026825
-0.355935	-0.00272339
-0.357464	-0.0027655
-0.358076	-0.0027066
-0.358381	-0.00268982
-0.35991	-0.00268524
-0.361133	-0.00279724
-0.362051	-0.00273743
-0.362968	-0.00269867
-0.36358	-0.00269104
-0.365109	-0.00273682
-0.366332	-0.00278259
-0.367249	-0.00271851
-0.367249	-0.00270386
-0.368778	-0.00269775
-0.370307	-0.00281616
-0.370919	-0.0027533
-0.372142	-0.00271667
-0.372448	-0.00270996
-0.373365	-0.00275757
-0.3752	-0.00280182
-0.375811	-0.0027417
-0.376423	-0.00272552
-0.377646	-0.00272156
-0.378869	-0.00284424
-0.379786	-0.00277435
-0.380398	-0.00274231
-0.382233	-0.00273926
-0.382844	-0.00278687
-0.383456	-0.002836
-0.384679	-0.00277283
-0.385902	-0.00276306
-0.387125	-0.00275726
-0.388348	-0.00288452
-0.389572	-0.00281616
-0.389877	-0.00278778
-0.3911	-0.00278412
-0.392018	-0.00286865
-0.392935	-0.00286774
-0.393853	-0.00281433
-0.395381	-0.00280701
-0.396605	-0.00280334
-0.398134	-0.00292328
-0.398745	-0.00285004
-0.399662	-0.00281403
-0.400886	-0.00280701
-0.401497	-0.00289032
-0.40272	-0.00288818
-0.403332	-0.0028302
-0.403332	-0.00282349
-0.404555	-0.00282318
-0.406696	-0.00294373
-0.407613	-0.00287628
-0.407919	-0.00284668
-0.40853	-0.00284821
-0.410059	-0.00294098
-0.410977	-0.0029425
-0.4122	-0.00288544
-0.413729	-0.00287598
-0.414034	-0.00287384
-0.414646	-0.00299896
-0.416175	-0.00293671
-0.417092	-0.00291534
-0.41801	-0.00291107
-0.419233	-0.00299835
-0.42015	-0.00300568
-0.421373	-0.00295197
-0.422291	-0.00294739
-0.422902	-0.00294952
-0.42382	-0.00307465
-0.425349	-0.00300873
-0.426572	-0.00298401
-0.426877	-0.00298676
-0.428406	-0.00310059
-0.429324	-0.00306824
-0.430547	-0.0030191
-0.431464	-0.00301178
-0.43177	-0.00301208
-0.432993	-0.00313477
-0.434216	-0.00306793
-0.435439	-0.0030426
-0.436357	-0.0030426
-0.437274	-0.00315582
-0.438497	-0.00312622
-0.439415	-0.00307281
-0.440638	-0.00306732
-0.441249	-0.00308197
-0.442473	-0.00318359
-0.443696	-0.00311493
-0.444307	-0.00309357
-0.444919	-0.00309265
-0.446448	-0.00320892
-0.446754	-0.00318054
-0.448282	-0.00312897
-0.448894	-0.00311432
-0.449811	-0.00313141
-0.450729	-0.0032309
-0.451952	-0.00316162
-0.453175	-0.0031424
-0.453481	-0.00313293
-0.454704	-0.00326233
-0.455927	-0.00322235
-0.457456	-0.00316528
-0.458068	-0.00315674
-0.458985	-0.00316711
-0.460514	-0.00326141
-0.461125	-0.00319366
-0.462043	-0.00316681
-0.463572	-0.00316315
-0.464183	-0.00328735
-0.464489	-0.00323456
-0.465712	-0.0031842
-0.466935	-0.00316895
-0.467547	-0.00318298
-0.469382	-0.0032843
-0.470299	-0.00320221
-0.470605	-0.00317688
-0.471828	-0.00316833
-0.47244	-0.00329529
-0.473969	-0.00324829
-0.474886	-0.00319733
-0.475803	-0.0031842
-0.477026	-0.00322968
-0.47825	-0.00329285
-0.479167	-0.00322388
-0.48039	-0.00318634
-0.481307	-0.00317749
-0.482531	-0.00329651
-0.483142	-0.00323639
-0.484671	-0.00317627
-0.484977	-0.00315186
-0.485894	-0.00319275
-0.487423	-0.00325623
-0.488646	-0.00317749
-0.489564	-0.00314819
-0.490175	-0.00313507
-0.491704	-0.0032663
-0.492621	-0.00321014
-0.493845	-0.00314728
-0.49415	-0.00312714
-0.495068	-0.00317841
-0.496597	-0.00323822
-0.497514	-0.00316254
-0.498126	-0.0031311
-0.499043	-0.00312378
-0.500266	-0.00325439
-0.501183	-0.00318573
-0.502407	-0.00313416
-0.50363	-0.00311188
-0.504241	-0.00315094
-0.504853	-0.00321198
-0.506382	-0.00312988
-0.507299	-0.00308868
-0.508217	-0.0030722
-0.50944	-0.00319733
-0.510663	-0.00312317
-0.51158	-0.00306061
-0.512803	-0.00303131
-0.513721	-0.00310852
-0.514332	-0.00311523
-0.515555	-0.00304169
-0.515555	-0.00300385
-0.516779	-0.0029892
-0.518613	-0.00311676
-0.519225	-0.00304718
-0.519531	-0.00298309
-0.521671	-0.00295746
-0.521977	-0.00303864
-0.522894	-0.00305298
-0.524117	-0.0029776
-0.525341	-0.00294403
-0.526258	-0.00292419
-0.527787	-0.00305481
-0.528398	-0.00298096
-0.52901	-0.00291992
-0.530539	-0.00289795
-0.531762	-0.00297424
-0.532679	-0.00299561
-0.533597	-0.00291107
-0.534208	-0.00287354
-0.535126	-0.00286041
-0.535737	-0.00299103
-0.537266	-0.00292236
-0.538795	-0.00286438
-0.539407	-0.0028421
-0.54063	-0.00291962
-0.541547	-0.00293732
-0.542465	-0.002854
-0.543076	-0.00281281
-0.544299	-0.00279327
-0.545217	-0.00292389
-0.54644	-0.00284851
-0.547357	-0.00278748
-0.54858	-0.0027597
-0.549498	-0.00285889
-0.550721	-0.00283569
-0.551638	-0.00275604
-0.55225	-0.00271484
-0.553779	-0.00269012
-0.55439	-0.00281586
-0.555613	-0.00274017
-0.556225	-0.00267853
-0.557142	-0.00264923
-0.55806	-0.00275665
-0.559894	-0.00273834
-0.560506	-0.00265717
-0.562035	-0.00261841
-0.562341	-0.00261902
-0.563258	-0.00273041
-0.564481	-0.00266357
-0.565399	-0.00259979
-0.566622	-0.00257385
-0.567233	-0.00267792
-0.568762	-0.00265717
-0.569374	-0.00258057
-0.56968	-0.00253571
-0.570597	-0.00253784
-0.572126	-0.00265411
-0.573349	-0.00257294
-0.574266	-0.00252075
-0.57549	-0.00249756
-0.576101	-0.00260162
-0.577018	-0.00259094
-0.578242	-0.00250732
-0.578853	-0.00247223
-0.579465	-0.00247345
-0.580994	-0.0025882
-0.581911	-0.00251465
-0.582828	-0.00245819
-0.584357	-0.00243439
-0.584969	-0.00255829
-0.586804	-0.00251587
-0.587415	-0.00244171
-0.588333	-0.00240479
-0.589556	-0.00240204
-0.590779	-0.00251007
-0.592308	-0.0024231
-0.592919	-0.00235992
-0.592919	-0.00232971
-0.593837	-0.00246582
-0.595366	-0.00241669
-0.596589	-0.00233917
-0.5972	-0.00230438
-0.598118	-0.00233551
-0.599952	-0.00240387
-0.599952	-0.0023407
-0.601787	-0.0022821
-0.602704	-0.00225677
-0.603316	-0.00238312
-0.605151	-0.00236176
-0.605457	-0.00227234
-0.606068	-0.00223816
-0.607291	-0.00226562
-0.608514	-0.00234985
-0.609126	-0.00226074
-0.609738	-0.00221191
-0.611266	-0.00219269
-0.612184	-0.00231293
-0.613407	-0.00228668
-0.614324	-0.00221283
-0.615242	-0.00217041
-0.616465	-0.00220856
-0.617382	-0.0022879
-0.6183	-0.002211
-0.619523	-0.00215302
-0.619523	-0.00213226
-0.621357	-0.00227142
-0.622581	-0.00221771
-0.623192	-0.00214966
-0.624415	-0.00211517
-0.625333	-0.0021521
-0.626556	-0.00223816
-0.627167	-0.00216248
-0.628391	-0.00210876
-0.628696	-0.00208862
-0.630225	-0.00222778
-0.631448	-0.00218231
-0.632366	-0.00211548
-0.633283	-0.00208221
-0.634506	-0.00216187
-0.635424	-0.00219635
-0.636341	-0.00212067
-0.636953	-0.00207947
-0.63787	-0.00205872
-0.639093	-0.00220001
-0.640622	-0.00215149
-0.640928	-0.00208435
-0.642457	-0.002052
-0.64368	-0.00213074
-0.644291	-0.0021759
-0.645209	-0.00209839
-0.646432	-0.00205109
-0.647043	-0.00203033
-0.647961	-0.00217926
-0.649184	-0.00212646
-0.650407	-0.00205688
-0.650713	-0.00202301
-0.651936	-0.00210114
-0.653465	-0.00214752
-0.654382	-0.00207153
-0.654994	-0.00201965
-0.655911	-0.00200043
-0.657746	-0.00214508
-0.658052	-0.0020874
-0.658969	-0.00202087
-0.660192	-0.00198975
-0.661721	-0.00207184
-0.662333	-0.00211517
-0.66325	-0.00204071
-0.664473	-0.00199341
-0.664779	-0.00197235
-0.666308	-0.00212555
-0.667225	-0.00206696
-0.667837	-0.0020047
-0.66906	-0.00197601
-0.670283	-0.00208801
-0.671201	-0.00209747
-0.672729	-0.00201935
-0.673647	-0.00197754
-0.674564	-0.00196106
-0.676093	-0.00210754
-0.67701	-0.00204407
-0.678234	-0.00197021
-0.678539	-0.00193115
-0.679763	-0.00203461
-0.680374	-0.00204926
-0.680986	-0.00197113
-0.682209	-0.00192719
-0.683432	-0.00192688
-0.684961	-0.00205994
-0.684961	-0.00201447
-0.685573	-0.00194336
-0.687101	-0.00191559
-0.688325	-0.0020285
-0.689242	-0.00203705
-0.690159	-0.00197113
-0.691382	-0.001922
-0.691994	-0.0019223
-0.693523	-0.00205688
-0.69444	-0.0019931
-0.695663	-0.00193726
-0.695969	-0.00190918
-0.697804	-0.00202057
-0.698721	-0.00203766
-0.699944	-0.00196289
-0.70025	-0.00192261
-0.701168	-0.00192688
-0.702391	-0.00205811
-0.703614	-0.00200287
-0.704225	-0.00194489
-0.705143	-0.00192291
-0.70606	-0.0020639
-0.707283	-0.00204987
-0.708506	-0.00198761
-0.709118	-0.00195129
-0.70973	-0.0019574
-0.710953	-0.00210602
-0.71187	-0.00205017
-0.713399	-0.00200409
-0.714011	-0.00198669
-0.71554	-0.00212006
-0.716763	-0.00211578
-0.717374	-0.00204773
-0.718597	-0.00201202
-0.719515	-0.00204987
-0.720738	-0.00215149
-0.721961	-0.00209686
-0.722878	-0.00203949
-0.723796	-0.00201599
-0.724407	-0.00215393
-0.72563	-0.00215057
-0.726854	-0.0020874
-0.727771	-0.00206177
-0.728688	-0.00209717
-0.7293	-0.00221497
-0.730523	-0.00215881
-0.73144	-0.00211304
-0.732664	-0.0021106
-0.733275	-0.0022644
-0.734804	-0.0022525
-0.735721	-0.00219391
-0.735721	-0.00216797
-0.737556	-0.0022229
-0.738168	-0.00232513
-0.739697	-0.00228088
-0.740614	-0.00224243
-0.741226	-0.00223511
-0.741837	-0.00240662
-0.743366	-0.0023938
-0.744283	-0.00233917
-0.745812	-0.00232727
-0.746118	-0.00237823
-0.747647	-0.00250122
-0.748259	-0.00244537
-0.748564	-0.00242035
-0.749788	-0.00242035
-0.751317	-0.00258972
-0.752234	-0.00258301
-0.753457	-0.00254608
-0.754069	-0.00252625
-0.75468	-0.00263306
-0.756515	-0.00271332
-0.757126	-0.00267883
-0.758044	-0.00264587
-0.758655	-0.00264923
-0.759879	-0.00282593
-0.760796	-0.00281921
-0.762325	-0.00278107
-0.763242	-0.00277924
-0.76416	-0.00289459
-0.765077	-0.00297455
-0.766606	-0.00294067
-0.767523	-0.00292511
-0.768135	-0.0029361
-0.769052	-0.00312286
-0.770275	-0.00311951
-0.770887	-0.00308868
-0.772416	-0.00308899
-0.773945	-0.00321442
-0.774556	-0.00330261
-0.775168	-0.00327515
-0.776697	-0.00326691
-0.777003	-0.00328705
-0.778226	-0.0034848
-0.779449	-0.00347839
-0.78006	-0.00346436
-0.781589	-0.00347626
-0.782507	-0.00360931
-0.783424	-0.00371033
-0.784341	-0.00369354
-0.785259	-0.00369659
-0.786482	-0.00372467
-0.787399	-0.00393646
-0.788622	-0.00393921
-0.788928	-0.00393524
-0.790763	-0.00396637
-0.791986	-0.00414459
-0.792598	-0.00422455
-0.794432	-0.00422485
-0.794738	-0.00425293
-0.79535	-0.00429535
-0.796879	-0.00452606
-0.797184	-0.00454437
-0.798713	-0.00455811
-0.799631	-0.00460358
-0.800854	-0.0047998
-0.801465	-0.00489014
-0.802994	-0.00490387
-0.803606	-0.0049527
-0.805135	-0.00503693
-0.806052	-0.00526398
-0.80697	-0.00530121
-0.808193	-0.00533295
-0.80911	-0.00539185
-0.810027	-0.00560852
-0.811251	-0.00572113
-0.811862	-0.00575836
-0.812474	-0.00582581
-0.813697	-0.00593994
-0.81492	-0.00619568
-0.815532	-0.00625305
-0.816143	-0.00632263
-0.817061	-0.00641968
-0.817366	-0.0066626
-0.819507	-0.00681152
-0.82073	-0.00688385
-0.821036	-0.00698212
-0.822259	-0.00712708
-0.823482	-0.00741455
-0.824705	-0.00751404
-0.825928	-0.00762024
-0.825928	-0.00775452
-0.827151	-0.00806641
-0.828375	-0.00821442
-0.829292	-0.00833252
-0.830209	-0.00848267
-0.831127	-0.00866577
-0.831738	-0.00900299
-0.832961	-0.00915222
-0.834185	-0.00930817
-0.835408	-0.00958588
-0.835408	-0.00977081
-0.836937	-0.00992493
-0.838771	-0.0103873
-0.839383	-0.0105414
-0.841218	-0.0107571
-0.841218	-0.0109421
-0.842135	-0.0113736
-0.84397	-0.0116202
-0.844581	-0.0118051
-0.845499	-0.0120209
-0.846722	-0.0122983
-0.847333	-0.012699
-0.848862	-0.0129764
-0.849474	-0.0131921
-0.850391	-0.0135004
-0.851614	-0.0139011
-0.852838	-0.0142093
-0.853755	-0.0145175
-0.854061	-0.0147641
-0.854978	-0.0150723
-0.856507	-0.0155963
-0.85773	-0.0158429
-0.858342	-0.0161511
-0.859259	-0.0164902
-0.860482	-0.0169833
-0.861705	-0.0172916
-0.862928	-0.0176306
-0.86354	-0.0179388
-0.864457	-0.0183087
-0.866292	-0.0188327
-0.867209	-0.0191409
-0.868127	-0.0195416
-0.868738	-0.019819
-0.870267	-0.0203738
-0.870879	-0.0208054
-0.87149	-0.0211136
-0.872714	-0.0214835
-0.873937	-0.021915
-0.875466	-0.0224698
-0.876077	-0.0228397
-0.876383	-0.0232095
-0.8773	-0.0235794
-0.878829	-0.024165
-0.879441	-0.0245041
-0.880664	-0.024874
-0.882193	-0.0253055
-0.88311	-0.0257062
-0.884028	-0.026261
-0.884028	-0.0265692
-0.885557	-0.0270007
-0.886168	-0.0274014
-0.887697	-0.0279871
-0.888309	-0.0283261
-0.889532	-0.028696
-0.890449	-0.0290659
-0.891367	-0.0294974
-0.892896	-0.0300214
-0.893813	-0.0303912
-0.89473	-0.0308228
-0.89473	-0.0311618
-0.895953	-0.0317783
-0.897482	-0.032179
-0.897788	-0.0324872
-0.898705	-0.0329495
-0.900234	-0.0334427
-0.901152	-0.033905
-0.902375	-0.0342749
-0.903598	-0.0346756
-0.90421	-0.0350455
-0.905433	-0.0356619
-0.906656	-0.0360934
-0.908185	-0.0364325
-0.909102	-0.0368332
-0.91002	-0.0373572
-0.910937	-0.0378503
-0.911548	-0.0382202
-0.912466	-0.0386209
-0.913689	-0.0390216
-0.914912	-0.0396381
-0.915218	-0.0399771
-0.917053	-0.040347
-0.916747	-0.0407477
-0.918582	-0.0412408
-0.919499	-0.0416724
-0.92011	-0.0420422
-0.921334	-0.0424429
-0.922251	-0.0428745
-0.923474	-0.0434293
-0.925003	-0.04383
-0.925615	-0.0441998
-0.926226	-0.0445697
-0.927449	-0.0450629
-0.928061	-0.0455252
-0.92959	-0.0459259
-0.930507	-0.0462958
-0.931425	-0.0466348
-0.932342	-0.0473437
-0.933871	-0.0476828
-0.934177	-0.0480527
-0.9354	-0.0484534
-0.936011	-0.0489465
-0.937234	-0.0493781
-0.938458	-0.0497171
-0.939375	-0.0501178
-0.940292	-0.0504877
-0.941516	-0.0511041
-0.942433	-0.0514432
-0.943962	-0.0518439
-0.944879	-0.0521829
-0.946102	-0.0527377
-0.946714	-0.0531693
-0.947631	-0.0535391
-0.948243	-0.0538782
-0.949466	-0.0542789
-0.950689	-0.0548645
-0.952218	-0.0552344
-0.95283	-0.0555734
-0.953747	-0.0559741
-0.955276	-0.0566214
-0.955887	-0.0569604
-0.957111	-0.0573611
-0.957722	-0.0577618
-0.958945	-0.0581009
-0.960168	-0.0587173
-0.961392	-0.0590564
-0.962003	-0.0594879
-0.962921	-0.0598578
-0.964449	-0.0604126
-0.965061	-0.0608441
-0.965978	-0.0611832
-0.966896	-0.0615222
-0.967813	-0.0618613
-0.96873	-0.0624777
-0.970259	-0.0628168
-0.970871	-0.0633099
-0.971788	-0.0635873
-0.972706	-0.064173
-0.973623	-0.0646353
-0.974235	-0.065036
-0.976069	-0.0654367
-0.976375	-0.0658066
-0.97821	-0.0664539
-0.978516	-0.0667929
-0.979739	-0.0671628
-0.98035	-0.0675635
-0.981879	-0.0680258
-0.982797	-0.0684882
-0.983714	-0.0688272
-0.984326	-0.0691971
-0.985854	-0.0696902
-0.986772	-0.0703067
-0.987383	-0.0706458
-0.988301	-0.0710464
-0.989218	-0.071478
-0.990747	-0.0720944
-0.991664	-0.0725259
-0.99197	-0.072865
-0.992888	-0.0732657
-0.993499	-0.0736664
-0.995334	-0.074252
-0.996251	-0.0746527
-0.997474	-0.0750842
-0.998086	-0.0754233
-0.999003	-0.0760397
-0.999921	-0.0764713
-1.00114	-0.0769028
-1.00237	-0.0773343
-1.00298	-0.077735
-1.0039	-0.0782898
-1.00512	-0.0787213
-1.00634	-0.0790912
-1.00726	-0.0795227
-1.00818	-0.0800467
-1.0094	-0.0804782
-1.01032	-0.0808481
-1.01154	-0.0813104
-1.01215	-0.0817111
-1.01368	-0.0823276
-1.0146	-0.0827591
-1.01582	-0.083129
-1.01613	-0.0835605
-1.01735	-0.0842078
-1.01857	-0.0845776
-1.0198	-0.0849783
-1.0198	-0.0854099
-1.02163	-0.0859647
-1.02224	-0.086427
-1.02377	-0.0869202
-1.02469	-0.0873825
-1.0253	-0.0877832
-1.02714	-0.0883688
-1.02775	-0.0887387
-1.02866	-0.0891702
-1.02928	-0.0896326
-1.0305	-0.0901874
-1.03142	-0.0907422
-1.03203	-0.0911737
-1.03325	-0.0915744
-1.03447	-0.0920676
-1.0357	-0.0927148
-1.03661	-0.093208
-1.03753	-0.0935162
-1.03845	-0.0939786
-1.03967	-0.0944409
-1.04059	-0.0950574
-1.04181	-0.0954272
-1.04304	-0.0958896
-1.04365	-0.0963828
-1.04518	-0.09703
-1.04579	-0.0973383
-1.04671	-0.0978006
-1.04823	-0.0982013
-1.04946	-0.0986945
-1.05007	-0.0993109
-1.05129	-0.0997116
-1.0516	-0.100143
-1.05282	-0.100667
-1.05435	-0.101314
-1.05527	-0.101715
-1.05649	-0.102208
-1.0571	-0.10264
-1.05833	-0.10338
-1.05955	-0.103873
-1.06047	-0.104304
-1.06108	-0.104828
-1.062	-0.105568
-1.0623	-0.106184
-1.06383	-0.106678
-1.06475	-0.106955
-1.06597	-0.107479
-1.06689	-0.108095
-1.06781	-0.108681
-1.06903	-0.109174
-1.06995	-0.109482
-1.07056	-0.109914
-1.07209	-0.110715
-1.07331	-0.11127
-1.07423	-0.111763
-1.07484	-0.112133
-1.07606	-0.112688
-1.07698	-0.113243
-1.07728	-0.113613
-1.07851	-0.113921
-1.0779	-0.113921
-1.0779	-0.11389
-1.0782	-0.11389
-1.0782	-0.113859
-1.07912	-0.113952
-1.07943	-0.11389
-1.07943	-0.113921
-1.08004	-0.113828
-1.07973	-0.11389
-1.07912	-0.113828
-1.07912	-0.11389
-1.07912	-0.113859
-1.07973	-0.11389
-1.07973	-0.113859
-1.08004	-0.11389
-1.08065	-0.113859
-1.08065	-0.113798
-1.08034	-0.113798
-1.08157	-0.113828
-1.08157	-0.113798
-1.08187	-0.113798
-1.08126	-0.113736
-1.08187	-0.113798
-1.08248	-0.113767
-1.08187	-0.113736
-1.08248	-0.113705
-1.08309	-0.113767
-1.0834	-0.113736
-1.08371	-0.113767
-1.0834	-0.113705
-1.08432	-0.113736
-1.08462	-0.113736
-1.08462	-0.113705
-1.08462	-0.113736
-1.08493	-0.113674
-1.08432	-0.113643
-1.08432	-0.113674
-1.08462	-0.113705
-1.08585	-0.113736
-1.08585	-0.113674
-1.08615	-0.113705
-1.08646	-0.113674
-1.08646	-0.113705
-1.08646	-0.113643
-1.08738	-0.113643
-1.08707	-0.113643
-1.08738	-0.113674
-1.08738	-0.113643
-1.08799	-0.113674
-1.08799	-0.113674
-1.08768	-0.113643
-1.08829	-0.113674
-1.08829	-0.113613
-1.08921	-0.113674
-1.08952	-0.113613
-1.08952	-0.113643
-1.08952	-0.113643
-1.08982	-0.113613
-1.08982	-0.113643
-1.09013	-0.113643
-1.09104	-0.113643
-1.09135	-0.113674
-1.09166	-0.113643
-1.09166	-0.113643
-1.09196	-0.113674
-1.09227	-0.113613
-1.09257	-0.113705
-1.09257	-0.113613
-1.09257	-0.113613
-1.09288	-0.113613
-1.09288	-0.113643
-1.09257	-0.113643
-1.09288	-0.113613
-1.09196	-0.113613
-1.09257	-0.113643
-1.09288	-0.113613
-1.09288	-0.113643
-1.09319	-0.113613
-1.09288	-0.113613
-1.09319	-0.113674
-1.09319	-0.113613
-1.09349	-0.113613
-1.09441	-0.113643
-1.0941	-0.113643
-1.0941	-0.113582
-1.0938	-0.113582
-1.0941	-0.113551
-1.09471	-0.113551
-1.09502	-0.113613
-1.09502	-0.113582
-1.09533	-0.113582
-1.09563	-0.113582
-1.09563	-0.113582
-1.09563	-0.113613
-1.09563	-0.113582
-1.09624	-0.113551
-1.09594	-0.113613
-1.09624	-0.113613
-1.09685	-0.113582
-1.09655	-0.113582
-1.09716	-0.113582
-1.09716	-0.113582
-1.09685	-0.113551
-1.09777	-0.113582
-1.09747	-0.113582
-1.09777	-0.113551
-1.09808	-0.113489
-1.09838	-0.11352
-1.09838	-0.113489
-1.09869	-0.113551
-1.099	-0.113428
-1.0993	-0.113489
-1.09869	-0.113459
-1.0993	-0.11352
-1.0993	-0.113489
-1.09961	-0.113459
-1.10022	-0.11352
-1.10022	-0.113489
-1.10052	-0.11352
-1.10052	-0.113551
-1.10083	-0.113489
-1.10083	-0.113489
-1.10052	-0.11352
-1.10083	-0.113551
-1.10083	-0.11352
-1.10052	-0.113551
-1.10083	-0.113489
-1.10114	-0.113489
-1.10175	-0.113489
-1.10236	-0.11352
-1.10266	-0.113582
-1.10205	-0.113643
-1.10266	-0.113613
-1.10297	-0.113551
-1.10266	-0.113613
-1.10328	-0.113613
-1.10358	-0.113613
-1.10389	-0.113643
-1.10358	-0.113613
-1.10358	-0.113643
-1.10389	-0.113643
-1.10389	-0.113674
-1.10389	-0.113643
-1.10419	-0.113643
-1.10419	-0.113674
-1.10389	-0.113674
-1.10419	-0.113674
-1.10481	-0.113674
-1.1045	-0.113705
-1.10481	-0.113674
-1.10481	-0.113674
-1.10511	-0.113705
-1.10542	-0.113705
-1.10481	-0.113643
-1.10572	-0.113705
-1.10572	-0.113705
-1.10603	-0.113767
-1.10603	-0.113705
-1.10633	-0.113798
-1.10603	-0.113767
-1.10664	-0.113736
-1.10695	-0.113767
-1.10664	-0.113736
-1.10695	-0.113767
-1.10664	-0.113736
-1.10756	-0.113798
-1.10725	-0.113705
-1.10756	-0.113705
-1.10725	-0.113767
-1.10725	-0.113798
-1.10695	-0.113705
-1.10725	-0.113736
-1.10786	-0.113736
-1.10817	-0.113767
-1.10756	-0.113736
-1.10786	-0.113798
-1.10817	-0.113736
-1.10817	-0.113798
-1.10847	-0.113736
-1.10878	-0.113767
-1.10909	-0.113798
-1.10878	-0.113798
-1.10878	-0.113767
-1.10878	-0.113798
-1.10878	-0.113767
-1.10939	-0.113828
-1.10939	-0.113798
-1.10939	-0.113767
-1.10909	-0.113767
-1.10909	-0.113798
-1.10939	-0.113798
-1.10939	-0.113767
-1.11062	-0.113828
-1.11092	-0.113798
-1.11	-0.113767
-1.11062	-0.113767
-1.11062	-0.113798
-1.11092	-0.113767
-1.11153	-0.113767
-1.11153	-0.113736
-1.11214	-0.113767
-1.11214	-0.113767
-1.11245	-0.113767
-1.11245	-0.113767
-1.11184	-0.113767
-1.11184	-0.113767
-1.11245	-0.113798
-1.11184	-0.113767
-1.11276	-0.113798
-1.11245	-0.113736
-1.11276	-0.113736
-1.11184	-0.113366
-1.11184	-0.112596
-1.11	-0.111455
-1.10909	-0.111024
-1.10817	-0.110407
-1.10725	-0.109544
-1.10664	-0.109236
-1.10542	-0.108589
-1.10419	-0.107849
-1.10328	-0.107202
-1.10205	-0.106462
-1.10083	-0.105815
-1.09991	-0.105044
-1.0993	-0.104366
-1.09838	-0.103842
-1.09716	-0.103225
-1.09655	-0.102177
-1.09563	-0.101623
-1.09471	-0.100975
-1.09349	-0.100297
-1.09257	-0.0996191
-1.09135	-0.0988794
-1.09013	-0.0982013
-1.08982	-0.0976465
-1.08829	-0.0969992
-1.08768	-0.0961362
-1.08615	-0.0956122
-1.08523	-0.0949957
-1.08432	-0.0943176
-1.08371	-0.0934546
-1.08187	-0.0927457
-1.08095	-0.0922217
-1.08034	-0.0916052
-1.07912	-0.0910812
-1.07881	-0.090249
-1.07759	-0.0895709
-1.07667	-0.0890161
-1.07606	-0.0885538
-1.07392	-0.0877216
-1.073	-0.0871976
-1.07209	-0.0865811
-1.07117	-0.0859647
-1.07025	-0.0854099
-1.06903	-0.0847009
-1.06872	-0.0842078
-1.06719	-0.0835605
-1.06628	-0.0830057
-1.06536	-0.0822968
-1.06414	-0.0817111
-1.06322	-0.0811563
-1.06261	-0.0805707
-1.062	-0.079985
-1.06047	-0.0792761
-1.05924	-0.078783
-1.05833	-0.0781973
-1.05741	-0.0777042
-1.05588	-0.0769336
-1.05527	-0.0764096
-1.05404	-0.0758856
-1.05313	-0.0753308
-1.05221	-0.0748376
-1.05099	-0.0741595
-1.04946	-0.0735123
-1.04946	-0.0731116
-1.04885	-0.0725568
-1.04762	-0.0717862
-1.04609	-0.0712622
-1.04487	-0.070769
-1.04457	-0.0702451
-1.04365	-0.0696286
-1.04304	-0.0689197
-1.04181	-0.0684265
-1.04059	-0.0678101
-1.03998	-0.0673785
-1.03753	-0.0665155
-1.03753	-0.0661765
-1.036	-0.0658682
-1.03509	-0.0652826
-1.03417	-0.0647278
-1.03264	-0.0640805
-1.03233	-0.0635873
-1.03081	-0.0630634
-1.03081	-0.062601
-1.02866	-0.0618921
-1.02744	-0.0614297
-1.02714	-0.0610291
-1.02591	-0.0604434
-1.0253	-0.0598578
-1.02377	-0.059303
-1.02316	-0.0589948
-1.02255	-0.0585941
-1.02133	-0.0581009
-1.0198	-0.057392
-1.01949	-0.0568988
-1.01827	-0.0565289
-1.01766	-0.0560974
-1.01674	-0.0555118
-1.01582	-0.0549878
-1.0149	-0.0545563
-1.01429	-0.0541248
-1.01276	-0.0536008
-1.01123	-0.0531076
-1.01032	-0.053046
-1.00909	-0.0526761
-1.00787	-0.0522137
-1.00726	-0.0517514
-1.00604	-0.0511658
-1.00512	-0.0507959
-1.0042	-0.0504877
-1.00328	-0.0501178
-1.00176	-0.0494705
-1.00053	-0.0491315
-0.999615	-0.0486691
-0.999003	-0.0483301
-0.998086	-0.0477753
-0.996557	-0.0473437
-0.996251	-0.0470355
-0.995334	-0.0465424
-0.994722	-0.0461725
-0.992888	-0.045556
-0.99197	-0.045217
-0.991359	-0.0448471
-0.990747	-0.0444772
-0.988912	-0.0439224
-0.987383	-0.0434909
-0.986772	-0.0432443
-0.98616	-0.0428436
-0.985243	-0.0425662
-0.983714	-0.0418881
-0.983408	-0.0416107
-0.982797	-0.0412717
-0.981268	-0.0409018
-0.980962	-0.040347
-0.979433	-0.0399463
-0.979433	-0.0395764
-0.977292	-0.0392065
-0.976069	-0.0388058
-0.975152	-0.0383127
-0.974235	-0.0380045
-0.973317	-0.0376962
-0.971788	-0.0373264
-0.970871	-0.036864
-0.970565	-0.036525
-0.969342	-0.0361551
-0.968119	-0.0358777
-0.966896	-0.0355078
-0.965978	-0.0350763
-0.964449	-0.0347064
-0.964449	-0.0344598
-0.963226	-0.0341208
-0.961697	-0.0336276
-0.96078	-0.033381
-0.960168	-0.0331036
-0.959251	-0.0328262
-0.957722	-0.0326413
-0.957416	-0.0321481
-0.956805	-0.0319324
-0.955887	-0.0315933
-0.954359	-0.0313159
-0.95283	-0.0307611
-0.951912	-0.0305145
-0.950689	-0.0302679
-0.950078	-0.0300522
-0.948854	-0.0298056
-0.948243	-0.0293741
-0.947325	-0.0290967
-0.946102	-0.0288809
-0.945491	-0.0286035
-0.944268	-0.0281412
-0.94335	-0.0278946
-0.941821	-0.0276788
-0.940904	-0.0274631
-0.940598	-0.0272165
-0.939069	-0.0268466
-0.938458	-0.0266
-0.93754	-0.0263843
-0.936623	-0.0261377
-0.935706	-0.0256754
-0.934482	-0.0255212
-0.933565	-0.0253363
-0.932648	-0.0251514
-0.932036	-0.0248123
-0.929896	-0.0244424
-0.929284	-0.0242575
-0.927755	-0.0240417
-0.927449	-0.023826
-0.926226	-0.0234253
-0.925003	-0.0232404
-0.924086	-0.0230862
-0.923168	-0.0228705
-0.922557	-0.0226855
-0.921028	-0.0222849
-0.92011	-0.0221307
-0.918887	-0.0219458
-0.917664	-0.0217917
-0.917053	-0.0214835
-0.916747	-0.0213602
-0.915829	-0.0211444
-0.914606	-0.0209903
-0.913995	-0.0208054
-0.912772	-0.0204047
-0.911854	-0.0202505
-0.910937	-0.0201273
-0.909408	-0.0199423
-0.908185	-0.0195724
-0.907267	-0.0195108
-0.906044	-0.0193567
-0.904821	-0.0191718
-0.903904	-0.0189252
-0.902986	-0.0186478
-0.902681	-0.0185553
-0.900846	-0.0184628
-0.900234	-0.0182779
-0.899011	-0.0180005
-0.897788	-0.0178772
-0.896871	-0.0177847
-0.896259	-0.0176306
-0.895342	-0.017384
-0.894119	-0.0171683
-0.893813	-0.0170758
-0.89259	-0.0169525
-0.891978	-0.0167984
-0.890449	-0.0164285
-0.889838	-0.0163052
-0.888309	-0.0161511
-0.887391	-0.0160587
-0.886168	-0.0157813
-0.885557	-0.0156271
-0.884639	-0.0155347
-0.88311	-0.0154114
-0.881887	-0.0153497
-0.88097	-0.0150723
-0.880358	-0.0150415
-0.879441	-0.0149182
-0.877912	-0.0147949
-0.8773	-0.0146408
-0.876383	-0.0144867
-0.87516	-0.014425
-0.873631	-0.0142401
-0.873325	-0.0142093
-0.87149	-0.0138702
-0.871185	-0.0139319
-0.870573	-0.0137778
-0.869044	-0.0136853
-0.868433	-0.0133771
-0.867821	-0.0132846
-0.866598	-0.0131921
-0.865069	-0.0131305
-0.864763	-0.0130997
-0.862928	-0.0127606
-0.862623	-0.0127606
-0.861094	-0.0126682
-0.860482	-0.0126065
-0.859565	-0.0123291
-0.858036	-0.0122675
-0.857119	-0.0122058
-0.856201	-0.0121442
-0.854672	-0.0120517
-0.854061	-0.0117743
-0.852838	-0.0116818
-0.852226	-0.011651
-0.851309	-0.0115894
-0.850697	-0.0113736
-0.849474	-0.0112811
-0.848557	-0.0112195
-0.847639	-0.0110962
-0.847028	-0.0110345
-0.845804	-0.0106955
-0.844581	-0.0106339
-0.843664	-0.010603
-0.842441	-0.0104797
-0.841523	-0.0101715
-0.840606	-0.0101407
-0.839077	-0.0101099
-0.838466	-0.0100174
-0.837242	-0.0098941
-0.835408	-0.00970917
-0.834796	-0.00958588
-0.833879	-0.00958588
-0.833267	-0.00946259
-0.831738	-0.009216
-0.830821	-0.00918518
-0.829598	-0.00915436
-0.829292	-0.00909271
-0.828375	-0.00903107
-0.826846	-0.00872284
-0.826234	-0.00870636
-0.825317	-0.00847839
-0.824705	-0.00842834
-0.823176	-0.0083725
-0.822259	-0.00830231
-0.821342	-0.00804321
-0.819813	-0.00797333
-0.818589	-0.00793701
-0.818589	-0.00788452
-0.817061	-0.00775299
-0.815837	-0.00754608
-0.815532	-0.00750275
-0.814308	-0.00746277
-0.81278	-0.0073938
-0.811862	-0.0071347
-0.810639	-0.0070697
-0.810027	-0.00702637
-0.808804	-0.00696716
-0.808193	-0.00677643
-0.806358	-0.00663269
-0.805441	-0.00659454
-0.805135	-0.00654449
-0.804218	-0.00647339
-0.802994	-0.00620758
-0.801771	-0.00612579
-0.801465	-0.00608368
-0.800548	-0.00602448
-0.798713	-0.00582886
-0.798102	-0.00566162
-0.79749	-0.00562714
-0.796879	-0.00556122
-0.795656	-0.00548401
-0.794432	-0.00520844
-0.793209	-0.00513458
-0.791986	-0.00508331
-0.791069	-0.00501892
-0.790151	-0.00483521
-0.788928	-0.00467743
-0.788011	-0.00462677
-0.787094	-0.00457733
-0.785565	-0.00449982
-0.785259	-0.00424042
-0.784036	-0.00417969
-0.783424	-0.00412872
-0.782813	-0.00405609
-0.781284	-0.00386108
-0.779449	-0.00369781
-0.778837	-0.00365265
-0.777614	-0.00358673
-0.777308	-0.00351257
-0.775779	-0.0032428
-0.774556	-0.00317261
-0.773945	-0.00312317
-0.772722	-0.00304504
-0.77211	-0.00281311
-0.770887	-0.00266815
-0.770581	-0.00260864
-0.769664	-0.00253326
-0.769052	-0.00242645
-0.767217	-0.00215271
-0.765994	-0.0020575
-0.764771	-0.00199066
-0.763854	-0.00190979
-0.762936	-0.0016687
-0.761713	-0.00152435
-0.760796	-0.0014505
-0.759879	-0.00137421
-0.758961	-0.00126648
-0.758044	-0.00101532
-0.756515	-0.000779266
-0.754374	-0.000692749
-0.754069	-0.000586273
-0.75254	-0.000417786
-0.75254	-0.000259735
-0.751317	-0.0001297
-0.749788	-1.35834e-05
-0.747953	0.000293182
-0.74673	0.000418182
-0.746118	0.000541199
-0.745201	0.000716644
-0.743978	0.000873871
-0.74306	0.00111206
-0.742143	0.00121063
-0.741226	0.00132813
-0.740002	0.0015976
-0.739085	0.00176239
-0.737556	0.00186157
-0.73725	0.00196899
-0.736639	0.00215729
-0.734804	0.00243011
-0.734193	0.00254486
-0.733581	0.002677
-0.732358	0.00280548
-0.730829	0.0031012
-0.729606	0.0032666
-0.728383	0.00338623
-0.727465	0.00350342
-0.726854	0.00369598
-0.725936	0.0039682
-0.724713	0.0040863
-0.723796	0.00420959
-0.722878	0.00434937
-0.721349	0.00466034
-0.720738	0.00481079
-0.720126	0.00493408
-0.718903	0.00507141
-0.71768	0.00526733
-0.716151	0.00554108
-0.716151	0.00565552
-0.715234	0.00578278
-0.714011	0.00592651
-0.712787	0.00625305
-0.711564	0.00640961
-0.710035	0.00652557
-0.708812	0.00665924
-0.708506	0.00686798
-0.706978	0.00713165
-0.706672	0.0072525
-0.705754	0.00737427
-0.705143	0.00751221
-0.703614	0.00783325
-0.702697	0.00797638
-0.701779	0.00809265
-0.700862	0.0082254
-0.70025	0.00846832
-0.699333	0.00869476
-0.69811	0.00880066
-0.697804	0.00892303
-0.696275	0.00906036
-0.695052	0.00936615
-0.693523	0.00933929
-0.6923	0.0096167
-0.691382	0.00970917
-0.690465	0.00983246
-0.689854	0.00992493
-0.68863	0.0102332
-0.687713	0.0103256
-0.686796	0.0104181
-0.685573	0.0105722
-0.684349	0.0107263
-0.68282	0.0110037
-0.682515	0.0110345
-0.681292	0.0111887
-0.680374	0.0112503
-0.679457	0.0115277
-0.678539	0.0116202
-0.677316	0.0117126
-0.676399	0.0118051
-0.675482	0.0120825
-0.674258	0.0122366
-0.674258	0.0122675
-0.673035	0.0123291
-0.671812	0.0124832
-0.670589	0.0127606
-0.668754	0.0128223
-0.668143	0.0128839
-0.667531	0.0130072
-0.666614	0.0131613
-0.665696	0.0133154
-0.664473	0.0134079
-0.66325	0.0135004
-0.662333	0.0136237
-0.661415	0.0138702
-0.659886	0.0139935
-0.658969	0.0140552
-0.658358	0.0141476
-0.657134	0.0143326
-0.656523	0.0144867
-0.6553	0.0145483
-0.654688	0.0146716
-0.653465	0.0147641
-0.651936	0.0151031
-0.651936	0.015134
-0.650101	0.0152264
-0.649184	0.0153497
-0.648572	0.0155963
-0.647961	0.0156888
-0.646126	0.0157813
-0.645515	0.0158429
-0.644597	0.0159662
-0.643374	0.0162436
-0.642457	0.0163361
-0.642457	0.0163977
-0.640928	0.016521
-0.639705	0.0168292
-0.638481	0.0169217
-0.637258	0.0169833
-0.636341	0.0170758
-0.635729	0.0171066
-0.634812	0.0174149
-0.632977	0.017569
-0.632672	0.0175381
-0.631754	0.0175998
-0.630531	0.0178772
-0.629614	0.0179388
-0.628391	0.0180005
-0.627779	0.018093
-0.626556	0.0182162
-0.625333	0.0184628
-0.624415	0.0185245
-0.623192	0.0185553
-0.621969	0.0186478
-0.621357	0.0188327
-0.620134	0.0188943
-0.619217	0.0189868
-0.618605	0.0189868
-0.617688	0.0190485
-0.616159	0.0193259
-0.615547	0.0193259
-0.614936	0.0193875
-0.613101	0.0194492
-0.612795	0.0196649
-0.611572	0.0197574
-0.610961	0.0197882
-0.609432	0.0198499
-0.608514	0.0198807
-0.607597	0.0200964
-0.60668	0.0200656
-0.605151	0.0201273
-0.604539	0.0201889
-0.60301	0.0203738
-0.602093	0.0204047
-0.601176	0.0204355
-0.600258	0.0204355
-0.599647	0.0204355
-0.598118	0.0206512
-0.597506	0.0205896
-0.596895	0.0205896
-0.595671	0.0205588
-0.594754	0.0207745
-0.592919	0.0207745
-0.592614	0.0207437
[truncated: 791 more rows]
