# Supplementary material for: Low electric current in a bioelectrochemical system facilitates ethanol production from CO using CO-enriched mixed culture
Source: Front Microbiol. 2024 Aug 29;15:1438758. doi: 10.3389/fmicb.2024.1438758 (PMC11390636; doi:10.3389/fmicb.2024.1438758)
Supplement: Supplementary file 1 [file Data_Sheet_1.ZIP › 6. 0 mA CO electro-fermentation.xlsx]

## Sheet: CO control
	CO control
		Gas	[CO:CO2:N2]			without electricity

## Sheet: OD & pH
			OD					pH
				C1	C2	C3			C1	C2	C3
			0	0.047	0.044	0.047			5.21	5.19	5.24
			1	0.17	0.196	0.08			5.3	5.14	5.27
			2	0.381	0.324	0.137			4.89	4.96	5.29
			3	0.514	0.435	0.311			4.77	4.84	5.01
			4	0.632	0.531	0.476			4.64	4.64	4.77
			5	0.692	0.608	0.668			4.49	4.61	4.55
			6	0.67	0.59	0.861			4.41	4.47	4.46
			7	0.703	0.633	0.991			4.45	4.47	4.39
			8	0.526	0.367	0.753			4.49	4.49	4.44
			10	0.545	0.325	0.572			4.45	4.55	4.48
			OD	Average	std	ln(OD)			pH	Average	std
			0	0.046	0.00173205	-3.07911			0	5.21333	0.0251661
			1	0.148667	0.0608714	-1.90605			1	5.23667	0.085049
			2	0.280667	0.127641	-1.27059			2	5.04667	0.21362
			3	0.42	0.102328	-0.867501			3	4.87333	0.123423
			4	0.546333	0.0791223	-0.604526			4	4.68333	0.0750555
			5	0.656	0.0432666	-0.421594			5	4.55	0.06
			6	0.707	0.139237	-0.346725			6	4.44667	0.0321455
			7	0.775667	0.18974	-0.254032			7	4.43667	0.0416333		mu =	1.17 per day
			8	0.548667	0.193996	-0.600264			8	4.47333	0.0288675			0.048875
			10	0.480667	0.135486	-0.732581			10	4.49333	0.051316

## Sheet: HPLC results
		Control reactor 1						Control reactor 2						Control reactor 3
		Cathode		Anode				Cathode		Anode				Cathode		Anode
	Day	Acetate (mM)	Ethanol (mM)	Acetate (mM)	Ethanol (mM)		Day	Acetate (mM)	Ethanol (mM)	Acetate (mM)	Ethanol (mM)		Day	Acetate (mM)	Ethanol (mM)	Acetate (mM)	Ethanol (mM)
	0	2.92028		2.82327			0	2.96849		2.72615			0	2.48473		2.62952
	1	3.8088		2.82006			1	5.05274		2.65944			1	3.19273		2.7414
	2	10.8195		2.93017			2	10.2025		3.03593			2	4.1358		2.83251
	3	14.9319		3.94202			3	13.8179		3.67981			3	7.52341		2.83471
	4	17.21		5.10672			4	16.6433		4.80941			4	13.9591		3.89092
	5	20.0465		6.25425			5	18.4133		6.09636			5	17.7453		5.13143
	6	20.8584		7.27166			6	21.5807		7.03037			6	20.4794		6.7849
	7	22.3219		9.27219			7	22.9105		8.36925			7	23.7439		8.86065
	8	20.786		10.3594			8	20.3649		9.7631			8	29.2466	7.89599	11.1165	0.522061
	10	20.0335		12.3424			10	18.8824		11.9277			10	17.0911	2.37177	11.9092	0.498101
