# Supplementary material for: Low electric current in a bioelectrochemical system facilitates ethanol production from CO using CO-enriched mixed culture
Source: Front Microbiol. 2024 Aug 29;15:1438758. doi: 10.3389/fmicb.2024.1438758 (PMC11390636; doi:10.3389/fmicb.2024.1438758)
Supplement: Supplementary file 1 [file Data_Sheet_1.ZIP › 7. 10 mA CO electro-fermentation.xlsx]

## Sheet: 10 mA BES
	10 mA CO BES

## Sheet: OD & pH
			OD					pH
ln(OD C1)	Ln(OD C2)	ln(C3)		C1	C2	C3	ln(OD 10mA)		C1	C2	C3
-2.95651	-2.81341	-2.93746	0	0.052	0.06	0.053	-2.90042		5.21	5.23	5.21
-1.37437	-1.48722	-1.6874	1	0.253	0.226	0.185	-1.50809		5.66	5.9	5.84
-1.28735	-1.02443	-1.32803	2	0.276	0.359	0.265	-1.20397		5.38	5.56	5.52
-1.41059	-0.988861	-1.37437	3	0.244	0.372	0.253	-1.23902		5.12	5.23	5.28
-1.46534	-1.10866	-1.30195	4	0.231	0.33	0.272	-1.28133		5.07	5.08	5.16
-1.49611	-1.17441	-1.72597	6	0.224	0.309	0.178	-1.4397		5.17	4.97	5.28
-1.59455	-1.17118	-2.15417	7	0.203	0.31	0.116	-1.56224		5.16	5.04	5.23
-1.85151	-1.26231	-2.90042	8	0.157	0.283	0.055	-1.80181		5.16	5.12	5.06
-2.16282	-2.13707	-3.7297	9	0.115	0.118	0.024	-2.45729		4.94	5.04	5.02
-2.63109	-2.8824	-4.01738	10	0.072	0.056	0.018	-3.02276		4.84	4.91	4.92
			Average	STDEV.S
0.0659227	0.0552579	0.052086	0.0577556	0.00724862
0.00362547	0.0192828	0.0149739	0.0126274
-0.00513469	0.00148214	-0.00193085	-0.00186113
-0.00228127	-0.00499172	0.00301719	-0.0014186
-0.00128215	-0.00273964	-0.0176674	-0.00722974
-0.00410167	0.000134626	-0.0178414	-0.00726948
-0.0107067	-0.00379689	-0.031094	-0.0151992
-0.0129714	-0.0364484	-0.0345533	-0.027991
-0.0195111	-0.0310555	-0.0119868	-0.0208511
		0-1	0.058
		0-3	0.0349167

## Sheet: HPLC results
		10 mA 1						10 mA 2						10 mA 3
		Cathode		Anode				Cathode		Anode				Cathode		Anode
	Day	Acetate (mM)	Ethanol (mM)	Acetate (mM)	Ethanol (mM)		Day	Acetate (mM)	Ethanol (mM)	Acetate (mM)	Ethanol (mM)		Day	Acetate (mM)	Ethanol (mM)	Acetate (mM)	Ethanol (mM)
	0	3.49821		2.26397			0	3.40866		1.9876			0	3.19674		2.3742
	1	11.1525		1.88731			1	8.00438		1.49937			1	7.64807		0.938298
	2	17.1406		2.1231			2	19.1304		1.56168			2	15.5491		1.00194
	3	21.6039	0.0834096	2.4674			3	27.3169	0.275835	2.04487			3	20.5522		1.89011
	4	20.0028	0.282703	2.61328			4	28.5013	0.884712	3.06425			4	23.468	0.662039	2.75294
	6	18.0033	6.05241	4.14815	0.894538		6	27.2123	4.82785	4.33698			6	19.1258	3.04271	3.96142
	7	18.5953	6.46884	4.30374	1.23714		7	25.6349	4.11284	6.0448			7	19.2927	4.34157	5.18399
	8	17.0488	5.58434	4.55659	0.928851		8	22.0678	7.49935	5.32768			8	20.7252	6.05151	4.50133
	10	19.1477	4.38764	5.59685	3.09051		10	21.4101	5.90588	4.57593			10	21.2493	2.9725	5.32584

## Sheet: GC results
		BES1							BES2								BES3
		CO	CO2	H2	N2					CO	CO2	H2	N2					CO	CO2	H2	N2
	0	49.9255	19.4587	0.654845	28.2457				0	49.6071	19.8428	0.537821	30.0123				0	51.2544	20.5428	0.90779	27.295
	1	46.8477	18.6549	0.140441	25.7046				1	45.8572	18.1408	0.537821	30.0123				1	48.1438	18.8925	0.90779	27.295
	2	49.9083	22.0082	0.399986	27.6836				2	47.3816	21.1194	0.327104	26.3106				2	49.5468	21.8642	0.432322	27.3978
	3	48.1826	21.8072	0.384793	27.1854				3	48.3148	22.0674	0.389113	27.0676				3	50.0266	22.6725	0.374881	27.3529
	6	48.9443	22.5729	0.268193	26.5576				6	48.5421	22.5409	0.194724	26.3416				6	50.2334	23.0009	0.636519	28.5478
	7	48.9567	22.9071	0.264082	26.4611				7	48.3706	22.8662	0.392253	27.0995				7	50.8502	22.8063	0.248864	27.1084
	8	49.1999	22.4061	0.286244	26.284				8	48.6461	22.6704	0.104888	25.9203				8	50.7772	22.4989	0.249779	26.5692
	9	49.0262	22.4443	0.0459181	26.0041				9	48.8322	22.0528	0.308178	26.927				9	50.6989	22.5303	0.392329	27.4382
	10	49.051	22.5498	0.296043	27.4919				10	48.802	21.9855	0.448498	27.3134				10	50.4314	22.554	0.582566	27.7496
