# Supplementary material for: Low electric current in a bioelectrochemical system facilitates ethanol production from CO using CO-enriched mixed culture
Source: Front Microbiol. 2024 Aug 29;15:1438758. doi: 10.3389/fmicb.2024.1438758 (PMC11390636; doi:10.3389/fmicb.2024.1438758)
Supplement: Supplementary file 1 [file Data_Sheet_1.ZIP › 8. 25 mA CO electro-fermentation.xlsx]

## Sheet: 25 mA BES
	25 mA CO BES

## Sheet: OD & pH
			OD					pH
				B1	B2	B3			B1	B2	B3
			0	0.051	0.054	0.052			5.21	5.24	5.22
			1	0.235	0.29	0.27			5.8	5.91	5.97
			2	0.382	0.46	0.43			5.45	5.55	5.71
			3	0.377	0.418	0.437			5.27	5.31	5.26
			4	0.184	0.119	0.21			5.38	5.35	5.22
			5	0.084	0.026	0.061			5.39	5.44	5.38
			6	0.038	0.01	0.017			5.27	5.33	5.21
			7
			8														12.489	0.184		67.8753
			10																	#DIV/0!
																	15.0283	0.119		126.288		94.0762	29.6668
																				#DIV/0!
																	18.4937	0.21		88.0652
				Average	std	ln(OD 25 mA)				Average	std
			0	0.0523333	0.00152753	-2.95012			0	5.22333	0.0152753
			1	0.265	0.0278388	-1.32803	0.0675873		1	5.89333	0.0862168
			2	0.424	0.0393446	-0.858022			2	5.57	0.131149
			3	0.410667	0.0306649	-0.889973			3	5.28	0.0264575
			4	0.171	0.0468722	-1.76609			4	5.31667	0.085049
			5	0.057	0.0292062	-2.8647			5	5.40333	0.0321455
			6	0.0216667	0.0145717	-3.83198			6	5.27	0.06
									mu=	0.0675833	per hour

## Sheet: HPLC results
		25mA 1						25mA 2						25mA 3
		Cathode		Anode				Cathode		Anode				Cathode		Anode
	Day	Acetate (mM)	Ethanol (mM)	Acetate (mM)	Ethanol (mM)		Day	Acetate (mM)	Ethanol (mM)	Acetate (mM)	Ethanol (mM)		Day	Acetate (mM)	Ethanol (mM)	Acetate (mM)	Ethanol (mM)
	0	2.7211		2.26752			0	2.68147		2.45334			0	1.53964		2.47796
	1	10.4167		1.66703			1	10.8797		1.79987			1	10.8145		1.45356
	2	19.5757		2.42881			2	24.3531		1.84849			2	21.5467		2.10101
	3	21.8014	0.365217	3.78526			3	28.5466		3.23647			3	29.2365		3.13234
	4	19.8862		5.09192			4	24.6784		5.37818			4	30.0673		6.92008
	5	19.4028		6.3283			5	23.8748		5.03064			5	28.9946		5.1378
	6	19.5972		6.04974			6	21.4741		6.4949	0.829605		6	29.2238		4.38519

## Sheet: GC results
		BES1 Normalized							BES2 Normalized								BES3 Normalized
		CO	CO2	H2	N2					CO	CO2	H2	N2					CO	CO2	H2	N2
	0	48.9185	24.045	1.09891	25.9376				0	49.0734	23.3804	1.50831	26.038				0	49.5434	23.5694	0.700403	26.1868
	1	48.3421	22.3337	1.92377	27.4005				1	49.2161	23.0138	0.937963	26.8321				1	49.3841	22.7237	1.23274	26.6595
	2	48.5273	23.2366	1.58579	26.6503				2	48.7615	23.5339	0.828432	26.8761				2	49.0808	23.2991	1.18438	26.4357
	3	47.5044	22.9726	2.02512	27.4979				3	48.0683	23.247	1.63574	27.0489				3	47.9998	22.8763	1.65929	27.4646
	4	47.1639	21.2821	2.45119	29.1028				4	48.6381	21.1952	2.52115	27.6456				4	48.0356	22.0316	3.21356	26.7192
	5	47.276	22.5964	3.50613	26.6214				5	48.7117	23.1098	2.17611	26.0024				5	48.6828	23.068	2.56331	25.686
	6	47.7505	20.4202	3.19938	28.63				6	48.7404	19.9685	2.2768	29.0143				6	49.6663	20.9611	2.61121	26.7614
