# Supplementary material for: Low electric current in a bioelectrochemical system facilitates ethanol production from CO using CO-enriched mixed culture
Source: Front Microbiol. 2024 Aug 29;15:1438758. doi: 10.3389/fmicb.2024.1438758 (PMC11390636; doi:10.3389/fmicb.2024.1438758)
Supplement: Supplementary file 1 [file Data_Sheet_1.ZIP › 9. Growth rate calculation.xlsx]

## Sheet: CO2
		Day	10 mA -1	10 mA -2	25mA-1	25mA-2
		0	0.066	0.071	0.065	0.072
		1	0.094	0.099	0.182	0.214
		2	0.12	0.132	0.105	0.151
		3	0.155	0.156	0.09	0.105
		4	0.111	0.088	0.053	0.059
		5	0.074	0.052	0.04	0.042
		6	0.034	0.029	0.019	0.017
		7	0.027	0.028	0.021	0.02
		Ln(OD)	10 mA -1	10 mA -2			Ln(OD)	25mA-1	25mA-2
		0	-2.7181	-2.64508			0	-2.73337	-2.63109
		1	-2.36446	-2.31264			1	-1.70375	-1.54178
		2	-2.12026	-2.02495			2	-2.25379	-1.89048
		3	-1.86433	-1.8579			3	-2.40795	-2.25379
		4	-2.19823	-2.43042			4	-2.93746	-2.83022
		5	-2.60369	-2.95651			5	-3.21888	-3.17009
		6	-3.38139	-3.54046			6	-3.96332	-4.07454
		7	-3.61192	-3.57555			7	-3.86323	-3.91202
			0.0118579	0.010933				0.0429008	0.0453879
			Specific growth rate (h-1)	StDev.S				Specific growth rate (h-1)	StDev.S
			0.0113955	0.000654017				0.0441444	0.00175865

## Sheet: CO
			CO 0 mA					CO 10 mA					CO 25 mA
		OD					OD					OD
			C1	C2	C3			C1	C2	C3			B1	B2	B3
		0	0.047	0.044	0.047		0	0.052	0.06	0.053		0	0.051	0.054	0.052
		1	0.17	0.196	0.08		1	0.253	0.226	0.185		1	0.235	0.29	0.27
		2	0.381	0.324	0.137		2	0.276	0.359	0.265		2	0.382	0.46	0.43
		3	0.514	0.435	0.311		3	0.244	0.372	0.253		3	0.377	0.418	0.437
		4	0.632	0.531	0.476		4	0.231	0.33	0.272		4	0.184	0.119	0.21
		5	0.692	0.608	0.668		6	0.224	0.309	0.178		5	0.084	0.026	0.061
		6	0.67	0.59	0.861		7	0.203	0.31	0.116		6	0.038	0.01	0.017
		7	0.703	0.633	0.991		8	0.157	0.283	0.055		7
		8	0.526	0.367	0.753		9	0.115	0.118	0.024		8
		10	0.545	0.325	0.572		10	0.072	0.056	0.018		10
		ln(0 mA)					ln(10 mA)					ln(25 mA)
		0	-3.05761	-3.12357	-3.05761		0	-2.95651	-2.81341	-2.93746		0	-2.97593	-2.91877	-2.95651
		1	-1.77196	-1.62964	-2.52573		1	-1.37437	-1.48722	-1.6874		1	-1.44817	-1.23787	-1.30933
		2	-0.964956	-1.12701	-1.98777		2	-1.28735	-1.02443	-1.32803		2	-0.962335	-0.776529	-0.84397
		3	-0.665532	-0.832409	-1.16796		3	-1.41059	-0.988861	-1.37437		3	-0.97551	-0.872274	-0.827822
		4	-0.458866	-0.632993	-0.742337		4	-1.46534	-1.10866	-1.30195		4	-1.69282	-2.12863	-1.56065
		5	-0.368169	-0.49758	-0.403467		5	-1.49611	-1.17441	-1.72597		5	-2.47694	-3.64966	-2.79688
		6	-0.400478	-0.527633	-0.149661		6	-1.59455	-1.17118	-2.15417		6	-3.27017	-4.60517	-4.07454
		7	-0.352398	-0.457285	-0.00904074		7	-1.85151	-1.26231	-2.90042		7
		8	-0.642454	-1.00239	-0.28369		8	-2.16282	-2.13707	-3.7297		8
		10	-0.606969	-1.12393	-0.558616		10	-2.63109	-2.8824	-4.01738		10
			0.0435969	0.0415949	0.0222882			0.0659227	0.0552579	0.052086			0.0636567	0.0700374	0.0686324
			Specific growth rate (h-1)	StDev.S				Specific growth rate (h-1)	StDev.S				Specific growth rate (h-1)	StDev.S
			0.0358267	0.0117673				0.0577556	0.00724862				0.0674422	0.00335275
